# Supplementary material for: Loss of the batten disease protein CLN3 leads to mis-trafficking of M6PR and defective autophagic-lysosomal reformation
Source: Nat Commun. 2023 Jul 3;14:3911. doi: 10.1038/s41467-023-39643-7 (PMC10317969; doi:10.1038/s41467-023-39643-7)
Supplement: Supplementary file 4 — Supplementary Data 1 [file 41467_2023_39643_MOESM4_ESM.xlsx]

## Sheet: Table legend
Supplementary Data 1
Complete list of CLN3 interactors in basal and starvation conditions. P values are calculated using two-tailed unpaired t-tests.

## Sheet: Basal
Protein IDs	Majority protein IDs	Protein names	Gene names	Significantly regulated Difference=1	Significantly regulated Difference=1.5	-Log Student's T-test p-value IP_BAS_CLN3_CTRL_IP_CLN3	Student's T-test Difference IP_BAS_CLN3_CTRL_IP_CLN3
Q13286	Q13286	Battenin	CLN3	+	+	3.22589	8.72561
Q9UI14	Q9UI14	Prenylated Rab acceptor protein 1	RABAC1	+	+	3.36334	7.23074		BLOC
O43399	O43399	Tumor protein D54	TPD52L2	+	+	3.29934	6.84831		BORC
Q9UIG0	Q9UIG0	Tyrosine-protein kinase BAZ1B	BAZ1B	+	+	4.08647	5.83585		SNARE
Q8IWB7	Q8IWB7	WD repeat and FYVE domain-containing protein 1	WDFY1	+	+	4.00793	5.78844		Retromer
Q9BTU6;E9PAM4	Q9BTU6;E9PAM4	Phosphatidylinositol 4-kinase type 2-alpha	PI4K2A	+	+	3.34648	5.19518		Clatrin
P27824	P27824	Calnexin	CANX	+	+	1.81494	5.01523		PI-related proteins
Q6IAA8	Q6IAA8	Ragulator complex protein LAMTOR1	LAMTOR1	+	+	2.63828	4.78378
O60488	O60488	Long-chain-fatty-acid--CoA ligase 4	ACSL4	+	+	3.33899	4.78062
O15400	O15400	Syntaxin-7	STX7	+	+	2.82607	4.69015
Q86Y82	Q86Y82	Syntaxin-12	STX12	+	+	3.15888	4.63216
Q9UNH7	Q9UNH7	Sorting nexin-6;Sorting nexin-6, N-terminally processed	SNX6	+	+	4.01051	4.56803
O75976	O75976	Carboxypeptidase D	CPD	+	+	4.56156	4.49425
P17931	P17931	Galectin-3	LGALS3	+	+	2.17811	4.4863
Q8NBX0	Q8NBX0	Saccharopine dehydrogenase-like oxidoreductase	SCCPDH	+	+	3.33127	4.23316
Q9NQC3	Q9NQC3	Reticulon-4	RTN4	+	+	3.0385	4.19528
Q9H0E2	Q9H0E2	Toll-interacting protein	TOLLIP	+	+	2.97922	4.17074
P11717	P11717	Cation-independent mannose-6-phosphate receptor	IGF2R	+	+	4.06599	4.16576
Q9Y371	Q9Y371	Endophilin-B1	SH3GLB1	+	+	2.80612	4.15417
P62820;P59190	P62820	Ras-related protein Rab-1A	RAB1A	+	+	2.24681	4.13393
Q16890	Q16890	Tumor protein D53	TPD52L1	+	+	3.99103	4.13237
Q9UEU0	Q9UEU0	Vesicle transport through interaction with t-SNAREs homolog 1B	VTI1B	+	+	3.32155	3.99449
O00214	O00214	Galectin-8	LGALS8	+	+	3.64346	3.93373
Q07960	Q07960	Rho GTPase-activating protein 1	ARHGAP1	+	+	1.69799	3.91832
P51149	P51149	Ras-related protein Rab-7a	RAB7A	+	+	2.91268	3.87233
Q8N697	Q8N697	Solute carrier family 15 member 4	SLC15A4	+	+	3.15454	3.73763
Q15836;P23763	Q15836	Vesicle-associated membrane protein 3	VAMP3	+	+	3.03602	3.7159
Q9Y2Q5	Q9Y2Q5	Ragulator complex protein LAMTOR2	LAMTOR2	+	+	3.0195	3.68106
Q9Y217	Q9Y217	Myotubularin-related protein 6	MTMR6	+	+	2.61449	3.66697
P62491;Q15907;P57735	P62491;Q15907	Ras-related protein Rab-11A;Ras-related protein Rab-11B	RAB11A;RAB11B	+	+	1.98525	3.46329
P01130	P01130	Low-density lipoprotein receptor	LDLR	+	+	2.16169	3.45303
Q8IZ07;Q6ZTN6	Q8IZ07	Ankyrin repeat domain-containing protein 13A	ANKRD13A	+	+	2.74628	3.43615
O14828	O14828	Secretory carrier-associated membrane protein 3	SCAMP3	+	+	2.69248	3.33317
P62879	P62879	Guanine nucleotide-binding protein G(I)/G(S)/G(T) subunit beta-2	GNB2	+	+	2.13019	3.31611
P60981	P60981	Destrin	DSTN	+	+	3.3785	3.28804
P21964	P21964	Catechol O-methyltransferase	COMT	+	+	2.65169	3.1965
P61224;A6NIZ1	P61224;A6NIZ1	Ras-related protein Rap-1b;Ras-related protein Rap-1b-like protein	RAP1B	+	+	3.60122	3.17129
O60784	O60784	Target of Myb protein 1	TOM1	+	+	4.34815	3.08637
P09382	P09382	Galectin-1	LGALS1	+	+	4.29505	3.08359
Q6QNY0	Q6QNY0	Biogenesis of lysosome-related organelles complex 1 subunit 3	BLOC1S3	+	+	3.87602	3.05675
P55327	P55327	Tumor protein D52	TPD52	+	+	3.22568	3.01932
Q9Y5X3	Q9Y5X3	Sorting nexin-5	SNX5	+	+	1.86564	2.93339
Q9H0U4;Q92928	Q9H0U4;Q92928	Ras-related protein Rab-1B;Putative Ras-related protein Rab-1C	RAB1B;RAB1C	+	+	2.13244	2.91564
Q96EV8	Q96EV8	Dysbindin	DTNBP1	+	+	2.63935	2.91097
O95295	O95295	SNARE-associated protein Snapin	SNAPIN	+	+	2.32146	2.90905
Q9BXS5;Q9Y6Q5	Q9BXS5	AP-1 complex subunit mu-1	AP1M1	+	+	2.76059	2.80059
Q9NUY8	Q9NUY8	TBC1 domain family member 23	TBC1D23	+	+	5.3016	2.77411
Q9H4M9	Q9H4M9	EH domain-containing protein 1	EHD1	+	+	1.5863	2.76918
Q9C0D3	Q9C0D3	Protein zyg-11 homolog B	ZYG11B	+	+	2.55344	2.76535
Q8TDH9	Q8TDH9	Biogenesis of lysosome-related organelles complex 1 subunit 5	BLOC1S5	+	+	3.60492	2.73067
P78537;F8W036	P78537	Biogenesis of lysosome-related organelles complex 1 subunit 1	BLOC1S1	+	+	2.86843	2.71537
Q8IVM0	Q8IVM0	Coiled-coil domain-containing protein 50	CCDC50	+	+	2.49853	2.68252
Q9UNH6	Q9UNH6	Sorting nexin-7	SNX7	+	+	2.57967	2.63533
P61106	P61106	Ras-related protein Rab-14	RAB14	+	+	1.8382	2.62512
Q9NUP1	Q9NUP1	Biogenesis of lysosome-related organelles complex 1 subunit 4	BLOC1S4	+	+	1.91568	2.60552
O60749	O60749	Sorting nexin-2	SNX2	+	+	1.83367	2.60259
Q9NRW7	Q9NRW7	Vacuolar protein sorting-associated protein 45	VPS45	+	+	2.91568	2.5491
Q9UHA4	Q9UHA4	Ragulator complex protein LAMTOR3	LAMTOR3	+	+	2.729	2.52302
P30086	P30086	Phosphatidylethanolamine-binding protein 1;Hippocampal cholinergic neurostimulating peptide	PEBP1	+	+	2.68688	2.48108
P63000;P60763;P15153;P17081;Q9H4E5	P63000;P60763	Ras-related C3 botulinum toxin substrate 1;Ras-related C3 botulinum toxin substrate 3	RAC1;RAC3	+	+	2.5123	2.46376
P62070;P10301	P62070	Ras-related protein R-Ras2	RRAS2	+	+	1.98129	2.45439
Q9BZH6	Q9BZH6	WD repeat-containing protein 11	WDR11	+	+	1.91571	2.40959
Q9UKG1	Q9UKG1	DCC-interacting protein 13-alpha	APPL1	+	+	3.01666	2.40934
P23634;Q16720;Q01814;P20020	P23634	Plasma membrane calcium-transporting ATPase 4	ATP2B4			1.05941	2.398
P62873;P16520	P62873	Guanine nucleotide-binding protein G(I)/G(S)/G(T) subunit beta-1	GNB1	+	+	3.99165	2.38893
Q96QG7	Q96QG7	Myotubularin-related protein 9	MTMR9	+	+	1.68148	2.37941
O15127	O15127	Secretory carrier-associated membrane protein 2	SCAMP2	+	+	2.58062	2.37797
P17302	P17302	Gap junction alpha-1 protein	GJA1	+	+	1.40796	2.3772
P08134;U3KQV3	P08134	Rho-related GTP-binding protein RhoC	RHOC	+	+	1.74937	2.33916
O60493	O60493	Sorting nexin-3	SNX3	+	+	1.9701	2.32745
Q13596	Q13596	Sorting nexin-1	SNX1	+	+	2.48108	2.23976
Q9UBI6	Q9UBI6	Guanine nucleotide-binding protein G(I)/G(S)/G(O) subunit gamma-12	GNG12	+	+	3.18568	2.23599
P48739	P48739	Phosphatidylinositol transfer protein beta isoform	PITPNB	+	+	3.67087	2.21785
P51809	P51809	Vesicle-associated membrane protein 7	VAMP7	+	+	2.10603	2.17148
Q96GS4	Q96GS4	Uncharacterized protein C17orf59	C17orf59	+	+	1.6085	2.16336
Q14165	Q14165	Malectin	MLEC	+	+	1.85279	2.13951
Q15370	Q15370	Transcription elongation factor B polypeptide 2	TCEB2	+	+	1.55871	2.11564
O15162	O15162	Phospholipid scramblase 1	PLSCR1	+	+	1.50292	2.1123
Q08AM6	Q08AM6	Protein VAC14 homolog	VAC14	+	+	1.59845	2.09841
Q0VGL1	Q0VGL1	Ragulator complex protein LAMTOR4;Ragulator complex protein LAMTOR4, N-terminally processed	LAMTOR4	+	+	2.09651	2.06567
Q658Y4	Q658Y4	Protein FAM91A1	FAM91A1	+	+	2.16096	2.00306
P51148;K7ERQ8	P51148;K7ERQ8	Ras-related protein Rab-5C	RAB5C	+	+	2.03527	1.9893
Q00688	Q00688	Peptidyl-prolyl cis-trans isomerase FKBP3	FKBP3	+	+	1.90934	1.97866
P54920;Q9H115	P54920	Alpha-soluble NSF attachment protein	NAPA			1.04871	1.96454
O75436	O75436	Vacuolar protein sorting-associated protein 26A	VPS26A	+	+	1.52857	1.95448
O95573	O95573	Long-chain-fatty-acid--CoA ligase 3	ACSL3	+	+	1.96135	1.93331
P40939	P40939	Trifunctional enzyme subunit alpha, mitochondrial;Long-chain enoyl-CoA hydratase;Long chain 3-hydroxyacyl-CoA dehydrogenase	HADHA			1.0865	1.9259
O95197	O95197	Reticulon-3	RTN3	+	+	2.25908	1.90569
P06703	P06703	Protein S100-A6	S100A6			1.26274	1.8702
P38606	P38606	V-type proton ATPase catalytic subunit A	ATP6V1A			1.00414	1.86762
Q9H1Z4	Q9H1Z4	WD repeat-containing protein 13	WDR13	+	+	3.16704	1.85846
P53367	P53367	Arfaptin-1	ARFIP1	+	+	2.61669	1.85633
Q9NR46	Q9NR46	Endophilin-B2	SH3GLB2	+	+	1.32421	1.80487
O94973	O94973	AP-2 complex subunit alpha-2	AP2A2	+	+	2.52062	1.80445
P28799	P28799	Granulins;Acrogranin;Paragranulin;Granulin-1;Granulin-2;Granulin-3;Granulin-4;Granulin-5;Granulin-6;Granulin-7	GRN			1.2173	1.79396
Q6PIU2	Q6PIU2	Neutral cholesterol ester hydrolase 1	NCEH1	+	+	2.13156	1.78572
P12931;P07947;Q9H3Y6;P42685;P08581;Q04912	P12931;P07947	Proto-oncogene tyrosine-protein kinase Src;Tyrosine-protein kinase Yes	SRC;YES1			1.25324	1.77966
Q9NZ01	Q9NZ01	Very-long-chain enoyl-CoA reductase	TECR			1.28098	1.7596
P24928	P24928	DNA-directed RNA polymerase II subunit RPB1	POLR2A	+	+	2.04055	1.75557
Q969V3	Q969V3	Nicalin	NCLN			1.19035	1.75094
P04899;P11488;P09471;P19087;A8MTJ3	P04899	Guanine nucleotide-binding protein G(i) subunit alpha-2	GNAI2	+	+	3.02525	1.72616
P0CW22;P08708;H3BNC9	P0CW22;P08708	40S ribosomal protein S17-like;40S ribosomal protein S17	RPS17L;RPS17	+	+	2.58997	1.70032
Q96A33;J3QR89	Q96A33	Coiled-coil domain-containing protein 47	CCDC47	+	+	1.60958	1.68415
Q9NRP0	Q9NRP0	Oligosaccharyltransferase complex subunit OSTC	OSTC	+	+	2.06251	1.68301
O43747	O43747	AP-1 complex subunit gamma-1	AP1G1	+	+	1.36802	1.67443
Q13443	Q13443	Disintegrin and metalloproteinase domain-containing protein 9	ADAM9	+	+	1.58192	1.66054
I3L3X5;Q9NRY6	I3L3X5;Q9NRY6	Phospholipid scramblase 3	TMEM256-PLSCR3;PLSCR3	+	+	3.0744	1.62862
Q9BY32	Q9BY32	Inosine triphosphate pyrophosphatase	ITPA			1.15562	1.62455
Q9Y2Z0	Q9Y2Z0	Suppressor of G2 allele of SKP1 homolog	SUGT1	+	+	1.3128	1.62278
Q8WUY8	Q8WUY8	N-acetyltransferase 14	NAT14			1.25379	1.62169
P62081	P62081	40S ribosomal protein S7	RPS7	+	+	3.62206	1.59759
Q96CW1	Q96CW1	AP-2 complex subunit mu	AP2M1			1.14577	1.58989
P62701	P62701	40S ribosomal protein S4, X isoform	RPS4X	+	+	3.87713	1.57874
P16070	P16070	CD44 antigen	CD44			1.16946	1.56841
O60869	O60869	Endothelial differentiation-related factor 1	EDF1	+	+	1.37817	1.56003
O15145	O15145	Actin-related protein 2/3 complex subunit 3	ARPC3			1.16921	1.55026
P27635;Q96L21	P27635	60S ribosomal protein L10	RPL10	+	+	2.83013	1.54592
Q96KN1	Q96KN1	Protein FAM84B	FAM84B	+	+	2.36105	1.53633
P53396	P53396	ATP-citrate synthase	ACLY			0.855704	1.53301
O95571	O95571	Persulfide dioxygenase ETHE1, mitochondrial	ETHE1			0.759723	1.53173
Q99536	Q99536	Synaptic vesicle membrane protein VAT-1 homolog	VAT1			1.16897	1.53059
Q9NXW2	Q9NXW2	DnaJ homolog subfamily B member 12	DNAJB12	+	+	2.26289	1.52033
P29317	P29317	Ephrin type-A receptor 2	EPHA2	+	+	1.41548	1.51524
Q95604;Q31612	Q95604	HLA class I histocompatibility antigen, Cw-17 alpha chain	HLA-C	+	+	4.83137	1.50499
Q5XKP0	Q5XKP0	Protein QIL1	QIL1	+		1.8343	1.49288
P62753	P62753	40S ribosomal protein S6	RPS6	+		3.21598	1.48841
Q02539	Q02539	Histone H1.1	HIST1H1A	+		1.58006	1.48167
P60468	P60468	Protein transport protein Sec61 subunit beta	SEC61B	+		1.48586	1.47035
P60953	P60953	Cell division control protein 42 homolog	CDC42			1.01482	1.46908
Q8TC12;Q96NR8	Q8TC12;Q96NR8	Retinol dehydrogenase 11;Retinol dehydrogenase 12	RDH11;RDH12			0.982899	1.46348
P84098	P84098	60S ribosomal protein L19	RPL19	+		2.80474	1.4558
P62987	P62987	Ubiquitin-60S ribosomal protein L40;Ubiquitin;60S ribosomal protein L40	UBA52	+		1.66006	1.45577
Q9NZM1	Q9NZM1	Myoferlin	MYOF			0.993994	1.44002
P55084	P55084	Trifunctional enzyme subunit beta, mitochondrial;3-ketoacyl-CoA thiolase	HADHB	+		1.62029	1.43683
Q9UIJ7	Q9UIJ7	GTP:AMP phosphotransferase AK3, mitochondrial	AK3			1.11748	1.43518
Q9BSD7	Q9BSD7	Cancer-related nucleoside-triphosphatase	NTPCR	+		1.6377	1.43102
Q04446	Q04446	1,4-alpha-glucan-branching enzyme	GBE1	+		1.71557	1.42926
P61020	P61020	Ras-related protein Rab-5B	RAB5B	+		1.94625	1.42905
Q13049	Q13049	E3 ubiquitin-protein ligase TRIM32	TRIM32	+		1.91469	1.42826
O60664	O60664	Perilipin-3	PLIN3	+		1.44683	1.42773
P38117	P38117	Electron transfer flavoprotein subunit beta	ETFB			0.858754	1.4134
P63096	P63096	Guanine nucleotide-binding protein G(i) subunit alpha-1	GNAI1	+		1.60988	1.40989
P26373	P26373	60S ribosomal protein L13	RPL13	+		2.8487	1.4039
O00339	O00339	Matrilin-2	MATN2			0.982603	1.40256
Q9H223	Q9H223	EH domain-containing protein 4	EHD4	+		1.32669	1.39485
Q6NZI2	Q6NZI2	Polymerase I and transcript release factor	PTRF	+		1.39668	1.38213
P36543	P36543	V-type proton ATPase subunit E 1	ATP6V1E1	+		1.33442	1.38026
Q3ZCM7	Q3ZCM7	Tubulin beta-8 chain	TUBB8			0.967045	1.37527
P63272	P63272	Transcription elongation factor SPT4	SUPT4H1			0.69074	1.37239
P46779	P46779	60S ribosomal protein L28	RPL28	+		3.74433	1.36657
Q6QNY1	Q6QNY1	Biogenesis of lysosome-related organelles complex 1 subunit 2	BLOC1S2	+		1.85822	1.36531
P18621	P18621	60S ribosomal protein L17	RPL17	+		3.57957	1.36049
Q9UM54	Q9UM54	Unconventional myosin-VI	MYO6	+		1.8737	1.35755
H0YC42	H0YC42			+		1.45656	1.35531
P22061	P22061	Protein-L-isoaspartate(D-aspartate) O-methyltransferase	PCMT1			0.69788	1.3482
Q13308	Q13308	Inactive tyrosine-protein kinase 7	PTK7	+		1.32773	1.34114
Q6YN16	Q6YN16	Hydroxysteroid dehydrogenase-like protein 2	HSDL2			0.888971	1.33766
P36776	P36776	Lon protease homolog, mitochondrial	LONP1			0.706351	1.3368
P04181	P04181	Ornithine aminotransferase, mitochondrial;Ornithine aminotransferase, hepatic form;Ornithine aminotransferase, renal form	OAT			0.925162	1.3318
P50395;P31150	P50395	Rab GDP dissociation inhibitor beta	GDI2	+		1.73305	1.31973
P46776	P46776	60S ribosomal protein L27a	RPL27A	+		3.10654	1.31956
Q6P587	Q6P587	Acylpyruvase FAHD1, mitochondrial	FAHD1			1.06064	1.31956
Q07954	Q07954	Prolow-density lipoprotein receptor-related protein 1;Low-density lipoprotein receptor-related protein 1 85 kDa subunit;Low-density lipoprotein receptor-related protein 1 515 kDa subunit;Low-density lipoprotein receptor-related protein 1 intracellular domain	LRP1	+		3.14426	1.31301
Q5JWF2;P38405	Q5JWF2	Guanine nucleotide-binding protein G(s) subunit alpha isoforms XLas	GNAS	+		1.90251	1.30054
Q10567	Q10567	AP-1 complex subunit beta-1	AP1B1	+		1.44743	1.29618
Q96TA1	Q96TA1	Niban-like protein 1	FAM129B	+		1.6425	1.28771
P84095	P84095	Rho-related GTP-binding protein RhoG	RHOG	+		2.92081	1.28247
P61421	P61421	V-type proton ATPase subunit d 1	ATP6V0D1	+		1.36014	1.27388
P30048	P30048	Thioredoxin-dependent peroxide reductase, mitochondrial	PRDX3			1.07574	1.26885
Q15369	Q15369	Transcription elongation factor B polypeptide 1	TCEB1	+		1.47588	1.26591
P62854;Q5JNZ5	P62854;Q5JNZ5	40S ribosomal protein S26;Putative 40S ribosomal protein S26-like 1	RPS26;RPS26P11	+		2.64668	1.26567
P05023;P13637;P50993;Q13733;P54707;P20648	P05023	Sodium/potassium-transporting ATPase subunit alpha-1	ATP1A1	+		1.69135	1.26314
O00116	O00116	Alkyldihydroxyacetonephosphate synthase, peroxisomal	AGPS			1.0209	1.25853
P00338;Q6ZMR3;P07864	P00338	L-lactate dehydrogenase A chain	LDHA	+		2.14383	1.25789
P55809	P55809	Succinyl-CoA:3-ketoacid coenzyme A transferase 1, mitochondrial	OXCT1			1.08482	1.24984
P50552	P50552	Vasodilator-stimulated phosphoprotein	VASP			0.942828	1.24829
P61160	P61160	Actin-related protein 2	ACTR2			0.937461	1.24712
P62841	P62841	40S ribosomal protein S15	RPS15			1.25221	1.2388
P60903	P60903	Protein S100-A10	S100A10			0.73442	1.23839
P20290;Q96K17	P20290	Transcription factor BTF3	BTF3	+		1.73012	1.22415
Q9BS26	Q9BS26	Endoplasmic reticulum resident protein 44	ERP44	+		2.08111	1.2167
P62249	P62249	40S ribosomal protein S16	RPS16	+		3.28186	1.21004
O75306	O75306	NADH dehydrogenase [ubiquinone] iron-sulfur protein 2, mitochondrial	NDUFS2	+		1.41293	1.20399
O95219	O95219	Sorting nexin-4	SNX4	+		1.63785	1.1862
P43235;Q5NE16;O60911	P43235	Cathepsin K	CTSK	+		2.41223	1.17995
Q15006	Q15006	ER membrane protein complex subunit 2	EMC2			1.02835	1.17547
H7C469;P07339	H7C469;P07339	Cathepsin D;Cathepsin D light chain;Cathepsin D heavy chain	CTSD			0.788403	1.17114
P61586	P61586	Transforming protein RhoA	RHOA	+		1.5995	1.16834
Q04323	Q04323	UBX domain-containing protein 1	UBXN1			1.10013	1.16784
Q9H9B4	Q9H9B4	Sideroflexin-1	SFXN1	+		1.67751	1.16493
O00299	O00299	Chloride intracellular channel protein 1	CLIC1			1.01484	1.16323
P02786	P02786	Transferrin receptor protein 1;Transferrin receptor protein 1, serum form	TFRC			1.2847	1.15484
Q9BSJ8	Q9BSJ8	Extended synaptotagmin-1	ESYT1	+		1.8374	1.14933
P84022;Q15796;O15198;Q99717;Q15797	P84022;Q15796;O15198	Mothers against decapentaplegic homolog 3;Mothers against decapentaplegic homolog 2;Mothers against decapentaplegic homolog 9	SMAD3;SMAD2;SMAD9			1.19216	1.14921
O95373	O95373	Importin-7	IPO7			0.788292	1.1436
P22570	P22570	NADPH:adrenodoxin oxidoreductase, mitochondrial	FDXR			1.00166	1.13516
P23368	P23368	NAD-dependent malic enzyme, mitochondrial	ME2			0.779386	1.12653
Q9NZV1	Q9NZV1	Cysteine-rich motor neuron 1 protein;Processed cysteine-rich motor neuron 1 protein	CRIM1	+		2.11245	1.11853
Q6UB35	Q6UB35	Monofunctional C1-tetrahydrofolate synthase, mitochondrial	MTHFD1L			0.947673	1.11137
P15880	P15880	40S ribosomal protein S2	RPS2	+		2.25684	1.1096
P49189	P49189	4-trimethylaminobutyraldehyde dehydrogenase	ALDH9A1			0.873392	1.10079
Q9Y2T2	Q9Y2T2	AP-3 complex subunit mu-1	AP3M1	+		2.29144	1.10071
P14927	P14927	Cytochrome b-c1 complex subunit 7	UQCRB			1.15061	1.0961
Q8IZV5	Q8IZV5	Retinol dehydrogenase 10	RDH10			0.932822	1.09547
P60709;Q6S8J3;A5A3E0;Q562R1;P0CG38;P0CG39;Q9BYX7	P60709	Actin, cytoplasmic 1;Actin, cytoplasmic 1, N-terminally processed	ACTB			0.483009	1.09272
Q9Y4P3	Q9Y4P3	Transducin beta-like protein 2	TBL2			0.930665	1.08819
Q9P0L0	Q9P0L0	Vesicle-associated membrane protein-associated protein A	VAPA			1.24009	1.07821
P63173	P63173	60S ribosomal protein L38	RPL38	+		3.36138	1.07652
O14773	O14773	Tripeptidyl-peptidase 1	TPP1			1.25399	1.07244
P62273	P62273	40S ribosomal protein S29	RPS29	+		1.83519	1.06634
Q15067	Q15067	Peroxisomal acyl-coenzyme A oxidase 1	ACOX1			0.885081	1.06271
P15121	P15121	Aldose reductase	AKR1B1	+		1.82934	1.06223
P62266	P62266	40S ribosomal protein S23	RPS23	+		2.79521	1.05916
P16615;Q93084	P16615	Sarcoplasmic/endoplasmic reticulum calcium ATPase 2	ATP2A2			1.07098	1.05619
Q9Y697	Q9Y697	Cysteine desulfurase, mitochondrial	NFS1			0.983475	1.04794
P42677	P42677	40S ribosomal protein S27	RPS27			0.716568	1.04741
M0QYT0	M0QYT0					0.76735	1.04461
Q9GZS3	Q9GZS3	WD repeat-containing protein 61;WD repeat-containing protein 61, N-terminally processed	WDR61			0.808655	1.04132
P50995;P27216	P50995	Annexin A11	ANXA11			0.824244	1.0364
P05121	P05121	Plasminogen activator inhibitor 1	SERPINE1			1.13345	1.03458
P00568	P00568	Adenylate kinase isoenzyme 1	AK1			0.941364	1.02946
P48643	P48643	T-complex protein 1 subunit epsilon	CCT5			1.18105	1.01375
P19367;P52789	P19367	Hexokinase-1	HK1			0.609647	1.00371
O60701	O60701	UDP-glucose 6-dehydrogenase	UGDH			0.794179	1.00349
P60059	P60059	Protein transport protein Sec61 subunit gamma	SEC61G	+		1.33369	1.00024
P21281;P15313	P21281	V-type proton ATPase subunit B, brain isoform	ATP6V1B2			2.32363	0.999398
P62191	P62191	26S protease regulatory subunit 4	PSMC1			0.696555	0.990585
O15143	O15143	Actin-related protein 2/3 complex subunit 1B	ARPC1B			1.20848	0.989194
Q96QK1	Q96QK1	Vacuolar protein sorting-associated protein 35	VPS35			3.24066	0.977493
P46782	P46782	40S ribosomal protein S5;40S ribosomal protein S5, N-terminally processed	RPS5			1.58758	0.969616
P62280	P62280	40S ribosomal protein S11	RPS11			2.09977	0.966597
Q9HD40	Q9HD40	O-phosphoseryl-tRNA(Sec) selenium transferase	SEPSECS			1.07521	0.960395
Q16851	Q16851	UTP--glucose-1-phosphate uridylyltransferase	UGP2			0.896898	0.955529
Q96AY3	Q96AY3	Peptidyl-prolyl cis-trans isomerase FKBP10	FKBP10			0.821645	0.953666
P36578	P36578	60S ribosomal protein L4	RPL4			2.74409	0.950977
P30044	P30044	Peroxiredoxin-5, mitochondrial	PRDX5			2.50961	0.944769
Q92597	Q92597	Protein NDRG1	NDRG1			1.12104	0.943771
P09936	P09936	Ubiquitin carboxyl-terminal hydrolase isozyme L1	UCHL1			1.10531	0.941807
P17812;Q9NRF8	P17812	CTP synthase 1	CTPS1			1.08378	0.934783
O75489	O75489	NADH dehydrogenase [ubiquinone] iron-sulfur protein 3, mitochondrial	NDUFS3			0.82018	0.934395
P51665	P51665	26S proteasome non-ATPase regulatory subunit 7	PSMD7			0.910423	0.932557
P22090	P22090	40S ribosomal protein S4, Y isoform 1	RPS4Y1			1.39239	0.932276
P05556	P05556	Integrin beta-1	ITGB1			2.06041	0.93056
P61201	P61201	COP9 signalosome complex subunit 2	COPS2			0.663083	0.928903
P40429;Q6NVV1	P40429	60S ribosomal protein L13a	RPL13A			2.27908	0.927999
P51570	P51570	Galactokinase	GALK1			1.16699	0.926392
P39023;Q92901	P39023	60S ribosomal protein L3	RPL3			3.98849	0.923773
P04844	P04844	Dolichyl-diphosphooligosaccharide--protein glycosyltransferase subunit 2	RPN2			2.15115	0.923389
O14737	O14737	Programmed cell death protein 5	PDCD5			0.610967	0.922344
Q01105;P0DME0	Q01105;P0DME0	Protein SET;Protein SETSIP	SET;SETSIP			0.741772	0.919912
P14618;P30613	P14618	Pyruvate kinase PKM	PKM			2.56164	0.919013
O15523	O15523	ATP-dependent RNA helicase DDX3Y	DDX3Y			1.1317	0.917348
P13804	P13804	Electron transfer flavoprotein subunit alpha, mitochondrial	ETFA			1.10656	0.91198
P20839	P20839	Inosine-5-monophosphate dehydrogenase 1	IMPDH1			0.833855	0.911825
P61513;A6NKH3	P61513	60S ribosomal protein L37a	RPL37A			2.04259	0.90753
Q9UBQ0	Q9UBQ0	Vacuolar protein sorting-associated protein 29	VPS29			1.5802	0.902194
O43837	O43837	Isocitrate dehydrogenase [NAD] subunit beta, mitochondrial	IDH3B			0.743903	0.896701
P41250	P41250	Glycine--tRNA ligase	GARS			0.901986	0.888985
O14949	O14949	Cytochrome b-c1 complex subunit 8	UQCRQ			0.930993	0.883165
Q15833	Q15833	Syntaxin-binding protein 2	STXBP2			1.437	0.880001
Q13526	Q13526	Peptidyl-prolyl cis-trans isomerase NIMA-interacting 1	PIN1			1.38881	0.875098
Q5T749	Q5T749	Keratinocyte proline-rich protein	KPRP			0.770537	0.874858
P32969	P32969	60S ribosomal protein L9	RPL9			3.23608	0.873774
P83731	P83731	60S ribosomal protein L24	RPL24			1.96234	0.866573
O95782	O95782	AP-2 complex subunit alpha-1	AP2A1			1.2076	0.865582
O15511	O15511	Actin-related protein 2/3 complex subunit 5	ARPC5			1.32726	0.864889
P06733	P06733	Alpha-enolase	ENO1			2.63243	0.860921
P04843	P04843	Dolichyl-diphosphooligosaccharide--protein glycosyltransferase subunit 1	RPN1			2.2014	0.859509
Q96AB3	Q96AB3	Isochorismatase domain-containing protein 2, mitochondrial	ISOC2			0.894406	0.85931
P10599	P10599	Thioredoxin	TXN			1.14947	0.856658
P11216	P11216	Glycogen phosphorylase, brain form	PYGB			0.664715	0.856649
P26006	P26006	Integrin alpha-3;Integrin alpha-3 heavy chain;Integrin alpha-3 light chain	ITGA3			1.99136	0.853509
O75348;F2Z307;O95670	O75348;F2Z307;O95670	V-type proton ATPase subunit G 1;V-type proton ATPase subunit G 2	ATP6V1G1;ATP6V1G2-DDX39B;ATP6V1G2			0.936115	0.851668
P62277	P62277	40S ribosomal protein S13	RPS13			2.27617	0.850793
P18754	P18754	Regulator of chromosome condensation	RCC1			1.0724	0.84483
P13807	P13807	Glycogen [starch] synthase, muscle	GYS1			0.68988	0.843561
P27797	P27797	Calreticulin	CALR			1.73819	0.839308
Q9NPA0	Q9NPA0	ER membrane protein complex subunit 7	EMC7			0.895818	0.838275
P46781	P46781	40S ribosomal protein S9	RPS9			2.06582	0.83677
Q9UNF0	Q9UNF0	Protein kinase C and casein kinase substrate in neurons protein 2	PACSIN2			1.6011	0.834326
Q16527	Q16527	Cysteine and glycine-rich protein 2	CSRP2			0.860045	0.832321
P30040	P30040	Endoplasmic reticulum resident protein 29	ERP29			0.598191	0.831188
Q15147	Q15147	1-phosphatidylinositol 4,5-bisphosphate phosphodiesterase beta-4	PLCB4			3.23139	0.829885
P14174	P14174	Macrophage migration inhibitory factor	MIF			1.28124	0.829187
Q9NSE4	Q9NSE4	Isoleucine--tRNA ligase, mitochondrial	IARS2			0.905846	0.822332
P30101	P30101	Protein disulfide-isomerase A3	PDIA3			2.34076	0.821714
O15144	O15144	Actin-related protein 2/3 complex subunit 2	ARPC2			1.34561	0.817345
P78371	P78371	T-complex protein 1 subunit beta	CCT2			0.965712	0.815938
P49419	P49419	Alpha-aminoadipic semialdehyde dehydrogenase	ALDH7A1			0.683035	0.810317
J3KR12;Q96C36	J3KR12;Q96C36	Pyrroline-5-carboxylate reductase 2	PYCR2			0.925004	0.803129
P07355;A6NMY6	P07355;A6NMY6	Annexin A2;Putative annexin A2-like protein	ANXA2;ANXA2P2			2.31612	0.800808
P08240	P08240	Signal recognition particle receptor subunit alpha	SRPR			1.00444	0.799259
Q04837	Q04837	Single-stranded DNA-binding protein, mitochondrial	SSBP1			1.99909	0.793811
P62979;P0CG47;P0CG48;J3QRK5	P62979;P0CG47;P0CG48	Ubiquitin-40S ribosomal protein S27a;Ubiquitin;40S ribosomal protein S27a;Polyubiquitin-B;Ubiquitin;Polyubiquitin-C;Ubiquitin	RPS27A;UBB;UBC			1.25696	0.787362
P20618	P20618	Proteasome subunit beta type-1	PSMB1			1.02199	0.780876
Q15056	Q15056	Eukaryotic translation initiation factor 4H	EIF4H			0.91092	0.779054
Q02543	Q02543	60S ribosomal protein L18a	RPL18A			2.24176	0.778704
P21953	P21953	2-oxoisovalerate dehydrogenase subunit beta, mitochondrial	BCKDHB			1.07301	0.777869
Q16836	Q16836	Hydroxyacyl-coenzyme A dehydrogenase, mitochondrial	HADH			0.954762	0.774281
Q9Y3A5	Q9Y3A5	Ribosome maturation protein SBDS	SBDS			0.900075	0.771409
O75487	O75487	Glypican-4;Secreted glypican-4	GPC4			0.701593	0.770734
P30566	P30566	Adenylosuccinate lyase	ADSL			0.98832	0.770205
P47895	P47895	Aldehyde dehydrogenase family 1 member A3	ALDH1A3			1.82423	0.768251
P30084	P30084	Enoyl-CoA hydratase, mitochondrial	ECHS1			1.23224	0.764091
Q8N1G4	Q8N1G4	Leucine-rich repeat-containing protein 47	LRRC47			0.74899	0.762995
P61313	P61313	60S ribosomal protein L15	RPL15			1.89207	0.762495
Q9UL46	Q9UL46	Proteasome activator complex subunit 2	PSME2			1.91218	0.760347
P61254;J3QQQ9;Q2PPJ7	P61254;J3QQQ9	60S ribosomal protein L26	RPL26			2.30533	0.758839
Q8N766	Q8N766	ER membrane protein complex subunit 1	EMC1			0.933619	0.757008
Q9BVC4	Q9BVC4	Target of rapamycin complex subunit LST8	MLST8			1.08122	0.75639
O95831	O95831	Apoptosis-inducing factor 1, mitochondrial	AIFM1			0.612315	0.749205
Q9UJU6	Q9UJU6	Drebrin-like protein	DBNL			0.786564	0.74846
Q9Y305	Q9Y305	Acyl-coenzyme A thioesterase 9, mitochondrial	ACOT9			0.803242	0.747554
P47985;P0C7P4	P47985;P0C7P4	Cytochrome b-c1 complex subunit Rieske, mitochondrial;Cytochrome b-c1 complex subunit 11;Putative cytochrome b-c1 complex subunit Rieske-like protein 1	UQCRFS1;UQCRFS1P1			1.09682	0.744871
O95340	O95340	Bifunctional 3-phosphoadenosine 5-phosphosulfate synthase 2;Sulfate adenylyltransferase;Adenylyl-sulfate kinase	PAPSS2			2.00269	0.743898
P62913	P62913	60S ribosomal protein L11	RPL11			3.02921	0.740545
Q6NUK1	Q6NUK1	Calcium-binding mitochondrial carrier protein SCaMC-1	SLC25A24			1.22427	0.74032
O00203	O00203	AP-3 complex subunit beta-1	AP3B1			1.21614	0.73808
P14854	P14854	Cytochrome c oxidase subunit 6B1	COX6B1			1.16693	0.73613
P49755	P49755	Transmembrane emp24 domain-containing protein 10	TMED10			1.2623	0.732348
P42765	P42765	3-ketoacyl-CoA thiolase, mitochondrial	ACAA2			0.930704	0.73124
P62857	P62857	40S ribosomal protein S28	RPS28			1.37741	0.730096
P62241	P62241	40S ribosomal protein S8	RPS8			2.80508	0.729783
O94925	O94925	Glutaminase kidney isoform, mitochondrial	GLS			0.894556	0.728814
P23588	P23588	Eukaryotic translation initiation factor 4B	EIF4B			0.538067	0.725616
P04083	P04083	Annexin A1	ANXA1			1.60086	0.724313
P23526	P23526	Adenosylhomocysteinase	AHCY			0.738279	0.717113
Q71UM5	Q71UM5	40S ribosomal protein S27-like	RPS27L			1.2104	0.710721
P23921	P23921	Ribonucleoside-diphosphate reductase large subunit	RRM1			0.653275	0.709485
P46459	P46459	Vesicle-fusing ATPase	NSF			0.786359	0.703938
P68400;Q8NEV1	P68400;Q8NEV1	Casein kinase II subunit alpha;Casein kinase II subunit alpha 3	CSNK2A1;CSNK2A3			0.677963	0.701677
P00533	P00533	Epidermal growth factor receptor	EGFR			1.36969	0.700058
P56556	P56556	NADH dehydrogenase [ubiquinone] 1 alpha subcomplex subunit 6	NDUFA6			0.706357	0.697613
P09525	P09525	Annexin A4	ANXA4			0.69694	0.695325
P00367;P49448	P00367;P49448	Glutamate dehydrogenase 1, mitochondrial;Glutamate dehydrogenase 2, mitochondrial	GLUD1;GLUD2			1.12714	0.694653
P01040	P01040	Cystatin-A;Cystatin-A, N-terminally processed	CSTA			0.470603	0.694054
P04406;O60733	P04406	Glyceraldehyde-3-phosphate dehydrogenase	GAPDH			1.33865	0.693139
P67870;N0E472	P67870;N0E472	Casein kinase II subunit beta	CSNK2B;CSNK2B-LY6G5B--991			0.557634	0.689371
P53582	P53582	Methionine aminopeptidase 1	METAP1			1.34159	0.687942
P08133	P08133	Annexin A6	ANXA6			2.01003	0.686909
Q07020	Q07020	60S ribosomal protein L18	RPL18			2.4738	0.686759
O75494	O75494	Serine/arginine-rich splicing factor 10	SRSF10			0.597116	0.676971
P61077;P62837;Q9Y2X8;P51668	P61077;P62837	Ubiquitin-conjugating enzyme E2 D3;Ubiquitin-conjugating enzyme E2 D2	UBE2D3;UBE2D2			1.61693	0.6728
Q9BWD1	Q9BWD1	Acetyl-CoA acetyltransferase, cytosolic	ACAT2			1.34644	0.672246
P62937;A0A075B759;Q9Y536;F5H284;A2BFH1	P62937	Peptidyl-prolyl cis-trans isomerase A;Peptidyl-prolyl cis-trans isomerase A, N-terminally processed	PPIA			1.95046	0.672025
P61247	P61247	40S ribosomal protein S3a	RPS3A			3.12253	0.671933
P62269	P62269	40S ribosomal protein S18	RPS18			1.18129	0.669909
P12268	P12268	Inosine-5-monophosphate dehydrogenase 2	IMPDH2			0.901392	0.663608
P60866	P60866	40S ribosomal protein S20	RPS20			3.98879	0.658356
Q99832	Q99832	T-complex protein 1 subunit eta	CCT7			0.850558	0.656773
P42766	P42766	60S ribosomal protein L35	RPL35			1.72337	0.655605
Q02218	Q02218	2-oxoglutarate dehydrogenase, mitochondrial	OGDH			0.811161	0.6546
P62910	P62910	60S ribosomal protein L32	RPL32			2.53172	0.652667
Q92575	Q92575	UBX domain-containing protein 4	UBXN4			0.904226	0.648543
P27694	P27694	Replication protein A 70 kDa DNA-binding subunit;Replication protein A 70 kDa DNA-binding subunit, N-terminally processed	RPA1			2.32588	0.640461
P46783;S4R435;Q9NQ39	P46783;S4R435	40S ribosomal protein S10	RPS10;RPS10-NUDT3			1.27584	0.632823
P07954	P07954	Fumarate hydratase, mitochondrial	FH			0.92431	0.632309
P04040	P04040	Catalase	CAT			0.67884	0.632104
Q99798	Q99798	Aconitate hydratase, mitochondrial	ACO2			0.802224	0.629042
P46777	P46777	60S ribosomal protein L5	RPL5			1.508	0.627668
P46778	P46778	60S ribosomal protein L21	RPL21			2.0624	0.627026
P17655	P17655	Calpain-2 catalytic subunit	CAPN2			0.621889	0.625315
Q9UNX3	Q9UNX3	60S ribosomal protein L26-like 1	RPL26L1			1.16542	0.625285
Q8WUW1	Q8WUW1	Protein BRICK1	BRK1			0.825496	0.622316
P54819	P54819	Adenylate kinase 2, mitochondrial;Adenylate kinase 2, mitochondrial, N-terminally processed	AK2			0.662159	0.614686
P24752	P24752	Acetyl-CoA acetyltransferase, mitochondrial	ACAT1			0.665832	0.6118
Q16881	Q16881	Thioredoxin reductase 1, cytoplasmic	TXNRD1			0.592283	0.611523
O75083	O75083	WD repeat-containing protein 1	WDR1			1.28784	0.606655
O75521	O75521	Enoyl-CoA delta isomerase 2, mitochondrial	ECI2			0.978027	0.605827
P19623	P19623	Spermidine synthase	SRM			0.728732	0.602514
O75947	O75947	ATP synthase subunit d, mitochondrial	ATP5H			0.58517	0.601623
Q969T9	Q969T9	WW domain-binding protein 2	WBP2			0.583432	0.600735
P49368	P49368	T-complex protein 1 subunit gamma	CCT3			0.715361	0.600506
Q12792	Q12792	Twinfilin-1	TWF1			0.519596	0.598616
P12236	P12236	ADP/ATP translocase 3;ADP/ATP translocase 3, N-terminally processed	SLC25A6			1.17819	0.598529
P62847	P62847	40S ribosomal protein S24	RPS24			1.37317	0.597478
P06753	P06753	Tropomyosin alpha-3 chain	TPM3			0.519675	0.591894
P04080	P04080	Cystatin-B	CSTB			1.12932	0.590115
P62140	P62140	Serine/threonine-protein phosphatase PP1-beta catalytic subunit	PPP1CB			0.908709	0.588619
P50454	P50454	Serpin H1	SERPINH1			2.73874	0.586196
P63241;Q6IS14;Q9GZV4	P63241;Q6IS14;Q9GZV4	Eukaryotic translation initiation factor 5A-1;Eukaryotic translation initiation factor 5A-1-like;Eukaryotic translation initiation factor 5A-2	EIF5A;EIF5AL1;EIF5A2			1.64658	0.583069
P62917	P62917	60S ribosomal protein L8	RPL8			2.2495	0.574243
P08758	P08758	Annexin A5	ANXA5			1.51891	0.573132
P13639	P13639	Elongation factor 2	EEF2			1.47671	0.568514
P34897	P34897	Serine hydroxymethyltransferase, mitochondrial	SHMT2			0.747218	0.567191
P41091;Q2VIR3;F8W810	P41091;Q2VIR3	Eukaryotic translation initiation factor 2 subunit 3;Putative eukaryotic translation initiation factor 2 subunit 3-like protein	EIF2S3;EIF2S3L			1.12163	0.565177
Q13126;F2Z2F3	Q13126;F2Z2F3	S-methyl-5-thioadenosine phosphorylase	MTAP			0.718678	0.563726
P13073	P13073	Cytochrome c oxidase subunit 4 isoform 1, mitochondrial	COX4I1			0.848086	0.563423
P22314	P22314	Ubiquitin-like modifier-activating enzyme 1	UBA1			0.851291	0.558198
P25705	P25705	ATP synthase subunit alpha, mitochondrial	ATP5A1			1.0762	0.557789
P13667	P13667	Protein disulfide-isomerase A4	PDIA4			1.4756	0.557206
P56537	P56537	Eukaryotic translation initiation factor 6	EIF6			0.592781	0.555253
P62244;H3BN98	P62244;H3BN98	40S ribosomal protein S15a	RPS15A			1.23922	0.554969
O00487	O00487	26S proteasome non-ATPase regulatory subunit 14	PSMD14			0.544531	0.554159
P18124	P18124	60S ribosomal protein L7	RPL7			2.49107	0.552821
Q9UBV4	Q9UBV4	Protein Wnt-16	WNT16			0.755868	0.552383
Q8IXB1	Q8IXB1	DnaJ homolog subfamily C member 10	DNAJC10			0.459155	0.550736
Q06323	Q06323	Proteasome activator complex subunit 1	PSME1			0.615909	0.550113
P60900	P60900	Proteasome subunit alpha type-6	PSMA6			1.09505	0.546739
Q8NFI4;P50502;Q8IZP2	Q8NFI4;P50502;Q8IZP2	Putative protein FAM10A5;Hsc70-interacting protein;Putative protein FAM10A4	ST13P5;ST13;ST13P4			0.833849	0.545078
P24539	P24539	ATP synthase F(0) complex subunit B1, mitochondrial	ATP5F1			0.72767	0.543176
Q9UN86	Q9UN86	Ras GTPase-activating protein-binding protein 2	G3BP2			0.523481	0.540918
Q00325	Q00325	Phosphate carrier protein, mitochondrial	SLC25A3			0.534372	0.540897
Q9HAV7	Q9HAV7	GrpE protein homolog 1, mitochondrial	GRPEL1			0.695144	0.532708
Q9H299	Q9H299	SH3 domain-binding glutamic acid-rich-like protein 3	SH3BGRL3			1.05352	0.532152
P14625;Q58FF3	P14625	Endoplasmin	HSP90B1			1.90807	0.530865
Q9Y2Q3	Q9Y2Q3	Glutathione S-transferase kappa 1	GSTK1			0.804636	0.529144
P40926	P40926	Malate dehydrogenase, mitochondrial	MDH2			0.660285	0.528875
P62258	P62258	14-3-3 protein epsilon	YWHAE			1.19869	0.528383
P62263	P62263	40S ribosomal protein S14	RPS14			2.58542	0.526309
P04632;Q96L46	P04632	Calpain small subunit 1	CAPNS1			0.476862	0.524716
Q06210;O94808	Q06210	Glutamine--fructose-6-phosphate aminotransferase [isomerizing] 1	GFPT1			0.856661	0.522337
P53597	P53597	Succinyl-CoA ligase [ADP/GDP-forming] subunit alpha, mitochondrial	SUCLG1			0.630551	0.517628
Q6P1L8	Q6P1L8	39S ribosomal protein L14, mitochondrial	MRPL14			1.04583	0.517103
P30419	P30419	Glycylpeptide N-tetradecanoyltransferase 1	NMT1			0.704286	0.513404
P06576	P06576	ATP synthase subunit beta, mitochondrial	ATP5B			0.852639	0.513386
P49721	P49721	Proteasome subunit beta type-2	PSMB2			0.466175	0.51313
Q8TAT6	Q8TAT6	Nuclear protein localization protein 4 homolog	NPLOC4			1.20818	0.512647
O60762	O60762	Dolichol-phosphate mannosyltransferase subunit 1	DPM1			1.00512	0.512412
Q16222	Q16222	UDP-N-acetylhexosamine pyrophosphorylase;UDP-N-acetylgalactosamine pyrophosphorylase;UDP-N-acetylglucosamine pyrophosphorylase	UAP1			0.532497	0.511464
Q9UBS4	Q9UBS4	DnaJ homolog subfamily B member 11	DNAJB11			1.44611	0.510224
P36542	P36542	ATP synthase subunit gamma, mitochondrial	ATP5C1			0.680918	0.507268
P35237	P35237	Serpin B6	SERPINB6			1.13228	0.505285
P31040	P31040	Succinate dehydrogenase [ubiquinone] flavoprotein subunit, mitochondrial	SDHA			0.62891	0.50128
P35914	P35914	Hydroxymethylglutaryl-CoA lyase, mitochondrial	HMGCL			0.515942	0.500237
Q9Y266	Q9Y266	Nuclear migration protein nudC	NUDC			1.71937	0.498595
Q9Y5P4	Q9Y5P4	Collagen type IV alpha-3-binding protein	COL4A3BP			0.638733	0.490836
P09104;P13929	P09104;P13929	Gamma-enolase;Beta-enolase	ENO2;ENO3			0.801286	0.490573
P62829	P62829	60S ribosomal protein L23	RPL23			1.04465	0.489473
P39019	P39019	40S ribosomal protein S19	RPS19			1.78913	0.489446
F5H5P2;P12694	F5H5P2;P12694	2-oxoisovalerate dehydrogenase subunit alpha, mitochondrial	BCKDHA			0.558287	0.486121
Q9BPW8	Q9BPW8	Protein NipSnap homolog 1	NIPSNAP1			0.53112	0.483889
P37108	P37108	Signal recognition particle 14 kDa protein	SRP14			0.709458	0.482491
P10809	P10809	60 kDa heat shock protein, mitochondrial	HSPD1			0.642515	0.481126
P00505	P00505	Aspartate aminotransferase, mitochondrial	GOT2			0.58845	0.480072
O76054;Q9UDX4;H7C417	O76054;Q9UDX4	SEC14-like protein 2;SEC14-like protein 3	SEC14L2;SEC14L3			0.813315	0.478572
O75964	O75964	ATP synthase subunit g, mitochondrial	ATP5L			0.544794	0.475086
P50914	P50914	60S ribosomal protein L14	RPL14			1.90339	0.471926
P26038	P26038	Moesin	MSN			1.19484	0.470353
P08648	P08648	Integrin alpha-5;Integrin alpha-5 heavy chain;Integrin alpha-5 light chain	ITGA5			0.499766	0.46904
Q5VTE0;P68104;Q05639	Q5VTE0;P68104;Q05639	Putative elongation factor 1-alpha-like 3;Elongation factor 1-alpha 1;Elongation factor 1-alpha 2	EEF1A1P5;EEF1A1;EEF1A2			1.33961	0.468872
P35268	P35268	60S ribosomal protein L22	RPL22			1.31926	0.468564
O43776	O43776	Asparagine--tRNA ligase, cytoplasmic	NARS			0.703195	0.468225
O00483	O00483	Cytochrome c oxidase subunit NDUFA4	NDUFA4			1.59056	0.467978
P32322	P32322	Pyrroline-5-carboxylate reductase 1, mitochondrial	PYCR1			0.623586	0.467573
Q9UGI8	Q9UGI8	Testin	TES			0.68189	0.462189
P07741	P07741	Adenine phosphoribosyltransferase	APRT			0.72358	0.460904
P62328	P62328	Thymosin beta-4;Hematopoietic system regulatory peptide	TMSB4X			0.436569	0.460746
P82932	P82932	28S ribosomal protein S6, mitochondrial	MRPS6			0.773836	0.458406
Q53EL6	Q53EL6	Programmed cell death protein 4	PDCD4			0.552598	0.457871
P09429;B2RPK0	P09429;B2RPK0	High mobility group protein B1;Putative high mobility group protein B1-like 1	HMGB1;HMGB1P1			0.738455	0.456439
P07900;Q14568;Q58FG0;Q58FF6;Q58FG1	P07900	Heat shock protein HSP 90-alpha	HSP90AA1			1.66325	0.454179
Q16270	Q16270	Insulin-like growth factor-binding protein 7	IGFBP7			3.07513	0.451295
Q9H6S3	Q9H6S3	Epidermal growth factor receptor kinase substrate 8-like protein 2	EPS8L2			0.825198	0.448019
P46940;Q13576	P46940	Ras GTPase-activating-like protein IQGAP1	IQGAP1			0.8779	0.447722
P61158;Q9P1U1	P61158	Actin-related protein 3	ACTR3			0.692932	0.447266
P61011	P61011	Signal recognition particle 54 kDa protein	SRP54			0.997556	0.447235
O75323	O75323	Protein NipSnap homolog 2	GBAS			0.489583	0.447165
P31930	P31930	Cytochrome b-c1 complex subunit 1, mitochondrial	UQCRC1			1.03891	0.443603
Q13509	Q13509	Tubulin beta-3 chain	TUBB3			1.04526	0.438867
Q9BQE3	Q9BQE3	Tubulin alpha-1C chain	TUBA1C			0.65959	0.436645
O00233	O00233	26S proteasome non-ATPase regulatory subunit 9	PSMD9			0.700591	0.436176
O00159;Q8N1T3	O00159	Unconventional myosin-Ic	MYO1C			1.00546	0.436157
P20674	P20674	Cytochrome c oxidase subunit 5A, mitochondrial	COX5A			0.656272	0.435533
P50402	P50402	Emerin	EMD			1.42038	0.433504
P55072	P55072	Transitional endoplasmic reticulum ATPase	VCP			2.79032	0.431437
Q9UJZ1	Q9UJZ1	Stomatin-like protein 2, mitochondrial	STOML2			0.573518	0.429911
Q13011	Q13011	Delta(3,5)-Delta(2,4)-dienoyl-CoA isomerase, mitochondrial	ECH1			0.74872	0.426317
P00558;P07205	P00558	Phosphoglycerate kinase 1	PGK1			0.941221	0.426316
P04075;P05062	P04075	Fructose-bisphosphate aldolase A	ALDOA			1.15445	0.423187
P16152	P16152	Carbonyl reductase [NADPH] 1	CBR1			0.576753	0.422273
P62851	P62851	40S ribosomal protein S25	RPS25			2.06148	0.420098
Q02750	Q02750	Dual specificity mitogen-activated protein kinase kinase 1	MAP2K1			0.783443	0.419717
Q9Y6M9	Q9Y6M9	NADH dehydrogenase [ubiquinone] 1 beta subcomplex subunit 9	NDUFB9			0.445895	0.417774
P11310	P11310	Medium-chain specific acyl-CoA dehydrogenase, mitochondrial	ACADM			0.547164	0.412844
P40227;Q92526	P40227	T-complex protein 1 subunit zeta	CCT6A			0.818313	0.412404
P26440	P26440	Isovaleryl-CoA dehydrogenase, mitochondrial	IVD			0.601549	0.411177
Q12797	Q12797	Aspartyl/asparaginyl beta-hydroxylase	ASPH			1.48173	0.411013
P61626	P61626	Lysozyme C	LYZ			0.583173	0.409695
Q7L0Y3	Q7L0Y3	Mitochondrial ribonuclease P protein 1	TRMT10C			0.633507	0.408997
P06756	P06756	Integrin alpha-V;Integrin alpha-V heavy chain;Integrin alpha-V light chain	ITGAV			0.496114	0.406364
P21980	P21980	Protein-glutamine gamma-glutamyltransferase 2	TGM2			1.26171	0.405524
P98179	P98179	RNA-binding protein 3	RBM3			1.08179	0.404638
P37802;Q9UI15	P37802	Transgelin-2	TAGLN2			0.821861	0.399548
P15311	P15311	Ezrin	EZR			1.59351	0.398241
O43175	O43175	D-3-phosphoglycerate dehydrogenase	PHGDH			0.992876	0.396751
E9PAV3	E9PAV3	Nascent polypeptide-associated complex subunit alpha, muscle-specific form	NACA			0.863386	0.393662
O75396	O75396	Vesicle-trafficking protein SEC22b	SEC22B			1.04213	0.393284
P50991	P50991	T-complex protein 1 subunit delta	CCT4			0.591224	0.392167
P08238;Q58FF7	P08238	Heat shock protein HSP 90-beta	HSP90AB1			1.73334	0.389539
Q99436	Q99436	Proteasome subunit beta type-7	PSMB7			0.547219	0.38661
Q9ULV4;Q6QEF8	Q9ULV4	Coronin-1C	CORO1C			0.63384	0.385886
P63220	P63220	40S ribosomal protein S21	RPS21			0.810134	0.385596
Q8NBS9	Q8NBS9	Thioredoxin domain-containing protein 5	TXNDC5			1.54061	0.385539
P48735	P48735	Isocitrate dehydrogenase [NADP], mitochondrial	IDH2			0.616302	0.383078
P17987	P17987	T-complex protein 1 subunit alpha	TCP1			0.672516	0.380625
P62899	P62899	60S ribosomal protein L31	RPL31			1.29946	0.379535
Q9BXP2	Q9BXP2	Solute carrier family 12 member 9	SLC12A9			0.750223	0.379433
O15212	O15212	Prefoldin subunit 6	PFDN6			0.500462	0.374138
Q15008	Q15008	26S proteasome non-ATPase regulatory subunit 6	PSMD6			0.429486	0.366353
P55209	P55209	Nucleosome assembly protein 1-like 1	NAP1L1			1.03092	0.362035
Q02790	Q02790	Peptidyl-prolyl cis-trans isomerase FKBP4;Peptidyl-prolyl cis-trans isomerase FKBP4, N-terminally processed	FKBP4			0.726034	0.357856
Q99714	Q99714	3-hydroxyacyl-CoA dehydrogenase type-2	HSD17B10			0.547345	0.357766
Q9Y3U8	Q9Y3U8	60S ribosomal protein L36	RPL36			1.03823	0.353464
Q16698	Q16698	2,4-dienoyl-CoA reductase, mitochondrial	DECR1			0.448954	0.352154
P49748	P49748	Very long-chain specific acyl-CoA dehydrogenase, mitochondrial	ACADVL			0.747409	0.350733
Q02878	Q02878	60S ribosomal protein L6	RPL6			1.51573	0.350093
Q96AG4	Q96AG4	Leucine-rich repeat-containing protein 59	LRRC59			1.03123	0.349503
P21912	P21912	Succinate dehydrogenase [ubiquinone] iron-sulfur subunit, mitochondrial	SDHB			0.489707	0.344353
P25398	P25398	40S ribosomal protein S12	RPS12			3.45585	0.339462
Q5SSJ5	Q5SSJ5	Heterochromatin protein 1-binding protein 3	HP1BP3			0.699863	0.338474
P15924	P15924	Desmoplakin	DSP			0.51386	0.337074
Q71U36;Q13748;Q6PEY2	Q71U36;Q13748	Tubulin alpha-1A chain;Tubulin alpha-3C/D chain	TUBA1A;TUBA3C			0.874824	0.334954
P07737;CON__P02584	P07737	Profilin-1	PFN1			0.742851	0.3349
P07195	P07195	L-lactate dehydrogenase B chain	LDHB			0.643485	0.334565
P39656	P39656	Dolichyl-diphosphooligosaccharide--protein glycosyltransferase 48 kDa subunit	DDOST			0.554041	0.334185
P31944	P31944	Caspase-14;Caspase-14 subunit p17, mature form;Caspase-14 subunit p10, mature form;Caspase-14 subunit p20, intermediate form;Caspase-14 subunit p8, intermediate form	CASP14			0.654336	0.331518
P35241	P35241	Radixin	RDX			0.985776	0.327182
P60891;P21108	P60891	Ribose-phosphate pyrophosphokinase 1	PRPS1			0.548407	0.32641
Q01813	Q01813	ATP-dependent 6-phosphofructokinase, platelet type	PFKP			0.62773	0.326391
Q5JPH6	Q5JPH6	Probable glutamate--tRNA ligase, mitochondrial	EARS2			0.48331	0.324633
P49458	P49458	Signal recognition particle 9 kDa protein	SRP9			0.643569	0.323928
P20042	P20042	Eukaryotic translation initiation factor 2 subunit 2	EIF2S2			0.587972	0.323654
P22307	P22307	Non-specific lipid-transfer protein	SCP2			0.487078	0.317804
Q15084	Q15084	Protein disulfide-isomerase A6	PDIA6			1.00339	0.3173
Q9Y696;O15247;Q9NZA1;Q96NY7	Q9Y696	Chloride intracellular channel protein 4	CLIC4			0.597066	0.31647
P23396	P23396	40S ribosomal protein S3	RPS3			1.05891	0.315817
Q13098	Q13098	COP9 signalosome complex subunit 1	GPS1			0.429877	0.315123
P53007	P53007	Tricarboxylate transport protein, mitochondrial	SLC25A1			0.499988	0.314531
Q9Y4Y9	Q9Y4Y9	U6 snRNA-associated Sm-like protein LSm5	LSM5			0.375673	0.314436
P42166	P42166	Lamina-associated polypeptide 2, isoform alpha;Thymopoietin;Thymopentin	TMPO			0.440978	0.312813
P11586	P11586	C-1-tetrahydrofolate synthase, cytoplasmic;Methylenetetrahydrofolate dehydrogenase;Methenyltetrahydrofolate cyclohydrolase;Formyltetrahydrofolate synthetase;C-1-tetrahydrofolate synthase, cytoplasmic, N-terminally processed	MTHFD1			0.649074	0.312482
P47914	P47914	60S ribosomal protein L29	RPL29			1.87476	0.311122
P06744;CON__Q3ZBD7;K7ESF4	P06744	Glucose-6-phosphate isomerase	GPI			0.535526	0.307831
Q13867	Q13867	Bleomycin hydrolase	BLMH			0.515003	0.307147
P62495	P62495	Eukaryotic peptide chain release factor subunit 1	ETF1			1.38159	0.304866
P31946	P31946	14-3-3 protein beta/alpha;14-3-3 protein beta/alpha, N-terminally processed	YWHAB			0.649692	0.302994
Q9NZT1	Q9NZT1	Calmodulin-like protein 5	CALML5			0.450472	0.300449
Q99733	Q99733	Nucleosome assembly protein 1-like 4	NAP1L4			0.542993	0.296955
Q9NQT5	Q9NQT5	Exosome complex component RRP40	EXOSC3			0.399514	0.296213
Q96HE7	Q96HE7	ERO1-like protein alpha	ERO1L			0.48557	0.289485
P61923	P61923	Coatomer subunit zeta-1	COPZ1			0.541418	0.28847
A0A096LPI6;A0A0B4J2D5;P30042	A0A096LPI6;A0A0B4J2D5;P30042	ES1 protein homolog, mitochondrial	C21orf33			0.935537	0.287806
P38646	P38646	Stress-70 protein, mitochondrial	HSPA9			0.576437	0.285287
P10606	P10606	Cytochrome c oxidase subunit 5B, mitochondrial	COX5B			0.949879	0.285055
P51659	P51659	Peroxisomal multifunctional enzyme type 2;(3R)-hydroxyacyl-CoA dehydrogenase;Enoyl-CoA hydratase 2	HSD17B4			0.494403	0.284723
P05198	P05198	Eukaryotic translation initiation factor 2 subunit 1	EIF2S1			0.654318	0.281605
O14744	O14744	Protein arginine N-methyltransferase 5;Protein arginine N-methyltransferase 5, N-terminally processed	PRMT5			0.685072	0.27925
Q8TDX7;Q9HC98	Q8TDX7	Serine/threonine-protein kinase Nek7	NEK7			0.671757	0.276832
Q12965;O00160	Q12965	Unconventional myosin-Ie	MYO1E			0.493796	0.273778
P26640	P26640	Valine--tRNA ligase	VARS			0.670765	0.272934
P05091;F8VP50	P05091;F8VP50	Aldehyde dehydrogenase, mitochondrial	ALDH2			0.393964	0.269669
P33176;O60282;Q12840	P33176	Kinesin-1 heavy chain	KIF5B			0.650606	0.267522
Q01518	Q01518	Adenylyl cyclase-associated protein 1	CAP1			0.641718	0.265203
P27144	P27144	Adenylate kinase 4, mitochondrial	AK4			0.477842	0.265057
P28074	P28074	Proteasome subunit beta type-5	PSMB5			0.44957	0.264803
Q9P0J1	Q9P0J1	[Pyruvate dehydrogenase [acetyl-transferring]]-phosphatase 1, mitochondrial	PDP1			0.494642	0.264449
P56385	P56385	ATP synthase subunit e, mitochondrial	ATP5I			0.536224	0.264215
Q5JRX3	Q5JRX3	Presequence protease, mitochondrial	PITRM1			0.484321	0.257678
P61088;Q5JXB2	P61088;Q5JXB2	Ubiquitin-conjugating enzyme E2 N;Putative ubiquitin-conjugating enzyme E2 N-like	UBE2N;UBE2NL			0.823165	0.25734
P60174	P60174	Triosephosphate isomerase	TPI1			0.866466	0.250604
P17858	P17858	ATP-dependent 6-phosphofructokinase, liver type	PFKL			0.502214	0.250058
G3V325;O75127	G3V325;O75127	Pentatricopeptide repeat-containing protein 1, mitochondrial	ATP5J2-PTCD1;PTCD1			0.395415	0.249818
Q9NYU2;Q9NYU1	Q9NYU2	UDP-glucose:glycoprotein glucosyltransferase 1	UGGT1			0.627286	0.249286
P63104	P63104	14-3-3 protein zeta/delta	YWHAZ			0.961843	0.249101
P68363;A6NHL2;Q9H853	P68363	Tubulin alpha-1B chain	TUBA1B			0.639163	0.248101
P23528	P23528	Cofilin-1	CFL1			0.64361	0.247744
P16949	P16949	Stathmin	STMN1			0.513332	0.244874
P62424	P62424	60S ribosomal protein L7a	RPL7A			1.05331	0.240625
O95302;Q75LS8	O95302	Peptidyl-prolyl cis-trans isomerase FKBP9	FKBP9			1.13241	0.237382
P19525	P19525	Interferon-induced, double-stranded RNA-activated protein kinase	EIF2AK2			0.456316	0.232432
Q10713	Q10713	Mitochondrial-processing peptidase subunit alpha	PMPCA			0.436757	0.230763
P12429	P12429	Annexin A3	ANXA3			0.577607	0.230151
P09493	P09493	Tropomyosin alpha-1 chain	TPM1			0.371077	0.228228
Q06830	Q06830	Peroxiredoxin-1	PRDX1			0.524765	0.226871
P61812	P61812	Transforming growth factor beta-2;Latency-associated peptide	TGFB2			0.445072	0.224206
Q16555	Q16555	Dihydropyrimidinase-related protein 2	DPYSL2			0.481687	0.222902
P19022	P19022	Cadherin-2	CDH2			0.466414	0.220897
Q9UKD2	Q9UKD2	mRNA turnover protein 4 homolog	MRTO4			0.578865	0.220501
P49207	P49207	60S ribosomal protein L34	RPL34			1.23823	0.218842
P62158;P27482;P02585	P62158	Calmodulin	CALM1			0.713268	0.217939
P31937	P31937	3-hydroxyisobutyrate dehydrogenase, mitochondrial	HIBADH			0.481731	0.217835
O15460	O15460	Prolyl 4-hydroxylase subunit alpha-2	P4HA2			0.681812	0.217574
P18206	P18206	Vinculin	VCL			0.755684	0.21498
O60884	O60884	DnaJ homolog subfamily A member 2	DNAJA2			0.722734	0.214909
O75351;I3L4J1;Q9UN37;Q6PIW4	O75351;I3L4J1;Q9UN37;Q6PIW4	Vacuolar protein sorting-associated protein 4B;Vacuolar protein sorting-associated protein 4A;Fidgetin-like protein 1	VPS4B;VPS4A;FIGNL1			0.463874	0.214534
P08865;A6NE09	P08865;A6NE09	40S ribosomal protein SA	RPSA;RPSAP58			0.781843	0.212945
Q02413	Q02413	Desmoglein-1	DSG1			0.48878	0.21161
Q8WUM4	Q8WUM4	Programmed cell death 6-interacting protein	PDCD6IP			1.17109	0.210973
P25786;B4DEV8	P25786;B4DEV8	Proteasome subunit alpha type-1;Proteasome subunit alpha type	PSMA1			0.70892	0.208471
Q15042	Q15042	Rab3 GTPase-activating protein catalytic subunit	RAB3GAP1			0.63245	0.207487
P48047;H7C0C1	P48047;H7C0C1	ATP synthase subunit O, mitochondrial	ATP5O			0.420391	0.20606
Q96EY1	Q96EY1	DnaJ homolog subfamily A member 3, mitochondrial	DNAJA3			0.424256	0.204147
Q99460	Q99460	26S proteasome non-ATPase regulatory subunit 1	PSMD1			0.474457	0.203558
Q969Q0;P83881;H7BZ11	Q969Q0;P83881;H7BZ11	60S ribosomal protein L36a-like;60S ribosomal protein L36a	RPL36AL;RPL36A;RPL36A-HNRNPH2			0.866115	0.20281
Q9Y295	Q9Y295	Developmentally-regulated GTP-binding protein 1	DRG1			0.392126	0.202553
P61353	P61353	60S ribosomal protein L27	RPL27			0.639528	0.200382
Q6P1X6	Q6P1X6	UPF0598 protein C8orf82	C8orf82			0.394445	0.199073
Q15293	Q15293	Reticulocalbin-1	RCN1			0.800571	0.198985
Q13162	Q13162	Peroxiredoxin-4	PRDX4			0.671704	0.197522
P11142	P11142	Heat shock cognate 71 kDa protein	HSPA8			1.33614	0.195465
P62826	P62826	GTP-binding nuclear protein Ran	RAN			0.653224	0.193705
P25787	P25787	Proteasome subunit alpha type-2	PSMA2			0.589619	0.193581
O00151	O00151	PDZ and LIM domain protein 1	PDLIM1			0.462027	0.193382
P43304	P43304	Glycerol-3-phosphate dehydrogenase, mitochondrial	GPD2			0.401903	0.192839
P49411	P49411	Elongation factor Tu, mitochondrial	TUFM			0.482759	0.190372
Q8IVL6	Q8IVL6	Prolyl 3-hydroxylase 3	LEPREL2			0.408588	0.187414
P62877	P62877	E3 ubiquitin-protein ligase RBX1;E3 ubiquitin-protein ligase RBX1, N-terminally processed	RBX1			0.612034	0.185567
P13674	P13674	Prolyl 4-hydroxylase subunit alpha-1	P4HA1			0.441643	0.185353
Q9BWM7	Q9BWM7	Sideroflexin-3	SFXN3			0.487764	0.184413
O75390	O75390	Citrate synthase, mitochondrial	CS			0.400058	0.1825
Q13085;O00763	Q13085	Acetyl-CoA carboxylase 1;Biotin carboxylase	ACACA			0.50894	0.182311
P62333	P62333	26S protease regulatory subunit 10B	PSMC6			0.471309	0.18017
Q8NC51	Q8NC51	Plasminogen activator inhibitor 1 RNA-binding protein	SERBP1			0.648052	0.179999
P12004	P12004	Proliferating cell nuclear antigen	PCNA			0.511058	0.179739
Q00341	Q00341	Vigilin	HDLBP			0.845137	0.178803
O75439	O75439	Mitochondrial-processing peptidase subunit beta	PMPCB			0.390263	0.175694
Q14011	Q14011	Cold-inducible RNA-binding protein	CIRBP			1.30669	0.170716
P61981	P61981	14-3-3 protein gamma;14-3-3 protein gamma, N-terminally processed	YWHAG			0.532401	0.169701
P61604;S4R3N1	P61604;S4R3N1	10 kDa heat shock protein, mitochondrial	HSPE1;HSPE1-MOB4			0.369542	0.165691
P53621	P53621	Coatomer subunit alpha;Xenin;Proxenin	COPA			0.455761	0.165177
P52434	P52434	DNA-directed RNA polymerases I, II, and III subunit RPABC3	POLR2H			0.34245	0.164041
Q16795	Q16795	NADH dehydrogenase [ubiquinone] 1 alpha subcomplex subunit 9, mitochondrial	NDUFA9			0.557102	0.163997
O14818;Q8TAA3	O14818	Proteasome subunit alpha type-7	PSMA7			0.54661	0.163891
P18669;P15259;Q8N0Y7	P18669;P15259	Phosphoglycerate mutase 1;Phosphoglycerate mutase 2	PGAM1;PGAM2			0.484647	0.161959
Q9Y490;Q9Y4G6	Q9Y490	Talin-1	TLN1			0.514806	0.161327
Q8NCN5	Q8NCN5	Pyruvate dehydrogenase phosphatase regulatory subunit, mitochondrial	PDPR			0.402489	0.159903
P22695	P22695	Cytochrome b-c1 complex subunit 2, mitochondrial	UQCRC2			0.410102	0.159264
Q8NE71	Q8NE71	ATP-binding cassette sub-family F member 1	ABCF1			0.529892	0.159196
P13489	P13489	Ribonuclease inhibitor	RNH1			0.63273	0.158611
P29401	P29401	Transketolase	TKT			0.567356	0.157672
P30153;P30154	P30153	Serine/threonine-protein phosphatase 2A 65 kDa regulatory subunit A alpha isoform	PPP2R1A			0.465504	0.15694
P68133;P68032;P63267;P62736	P68133;P68032;P63267;P62736	Actin, alpha skeletal muscle;Actin, alpha cardiac muscle 1;Actin, gamma-enteric smooth muscle;Actin, aortic smooth muscle	ACTA1;ACTC1;ACTG2;ACTA2			0.343676	0.15656
P28331	P28331	NADH-ubiquinone oxidoreductase 75 kDa subunit, mitochondrial	NDUFS1			0.439277	0.156289
P07237	P07237	Protein disulfide-isomerase	P4HB			0.877594	0.154933
P15559	P15559	NAD(P)H dehydrogenase [quinone] 1	NQO1			0.45942	0.153718
P35221;P26232;Q9UI47	P35221	Catenin alpha-1	CTNNA1			0.427239	0.153233
P13798	P13798	Acylamino-acid-releasing enzyme	APEH			0.478774	0.147736
Q9UI09	Q9UI09	NADH dehydrogenase [ubiquinone] 1 alpha subcomplex subunit 12	NDUFA12			0.350609	0.146571
P27348	P27348	14-3-3 protein theta	YWHAQ			0.40106	0.14594
P50990	P50990	T-complex protein 1 subunit theta	CCT8			0.398775	0.145901
P62310	P62310	U6 snRNA-associated Sm-like protein LSm3	LSM3			0.345363	0.144307
P17066;P48741	P17066;P48741	Heat shock 70 kDa protein 6;Putative heat shock 70 kDa protein 7	HSPA6;HSPA7			0.396277	0.143781
Q14847	Q14847	LIM and SH3 domain protein 1	LASP1			0.419415	0.143271
P54886	P54886	Delta-1-pyrroline-5-carboxylate synthase;Glutamate 5-kinase;Gamma-glutamyl phosphate reductase	ALDH18A1			0.385342	0.143256
P08195	P08195	4F2 cell-surface antigen heavy chain	SLC3A2			0.411529	0.136204
P23284	P23284	Peptidyl-prolyl cis-trans isomerase B	PPIB			0.616059	0.135241
Q8TCS8	Q8TCS8	Polyribonucleotide nucleotidyltransferase 1, mitochondrial	PNPT1			0.366067	0.132983
P30041	P30041	Peroxiredoxin-6	PRDX6			0.451571	0.129636
Q14019	Q14019	Coactosin-like protein	COTL1			1.09874	0.128389
Q9NUL7	Q9NUL7	Probable ATP-dependent RNA helicase DDX28	DDX28			0.445616	0.123341
Q9H4L5	Q9H4L5	Oxysterol-binding protein-related protein 3	OSBPL3			0.395131	0.122231
P41567;O60739	P41567;O60739	Eukaryotic translation initiation factor 1;Eukaryotic translation initiation factor 1b	EIF1;EIF1B			0.345818	0.121682
Q9Y281	Q9Y281	Cofilin-2	CFL2			0.494557	0.121255
P22392;O60361	P22392;O60361	Nucleoside diphosphate kinase B;Putative nucleoside diphosphate kinase	NME2;NME2P1			0.413878	0.119027
P42126	P42126	Enoyl-CoA delta isomerase 1, mitochondrial	ECI1			0.354725	0.118282
O43396	O43396	Thioredoxin-like protein 1	TXNL1			0.474981	0.116556
P62136;P36873	P62136;P36873	Serine/threonine-protein phosphatase PP1-alpha catalytic subunit;Serine/threonine-protein phosphatase PP1-gamma catalytic subunit	PPP1CA;PPP1CC			0.39871	0.114289
P62888	P62888	60S ribosomal protein L30	RPL30			0.478952	0.10899
P22102	P22102	Trifunctional purine biosynthetic protein adenosine-3;Phosphoribosylamine--glycine ligase;Phosphoribosylformylglycinamidine cyclo-ligase;Phosphoribosylglycinamide formyltransferase	GART			0.382339	0.106583
Q9Y3B7	Q9Y3B7	39S ribosomal protein L11, mitochondrial	MRPL11			0.355891	0.103127
P47897	P47897	Glutamine--tRNA ligase	QARS			0.43166	0.100485
P19105;O14950	P19105;O14950	Myosin regulatory light chain 12A;Myosin regulatory light chain 12B	MYL12A;MYL12B			0.383049	0.0945263
Q9UKY7	Q9UKY7	Protein CDV3 homolog	CDV3			0.468761	0.0928402
P12814;P35609;Q08043	P12814	Alpha-actinin-1	ACTN1			0.344518	0.0860494
P31949	P31949	Protein S100-A11;Protein S100-A11, N-terminally processed	S100A11			0.360719	0.0854457
P09622	P09622	Dihydrolipoyl dehydrogenase, mitochondrial	DLD			0.387535	0.0838216
Q12931	Q12931	Heat shock protein 75 kDa, mitochondrial	TRAP1			0.34675	0.0836913
P63244	P63244	Guanine nucleotide-binding protein subunit beta-2-like 1;Guanine nucleotide-binding protein subunit beta-2-like 1, N-terminally processed	GNB2L1			0.614675	0.0823828
P32119	P32119	Peroxiredoxin-2	PRDX2			0.788212	0.0789216
Q08554	Q08554	Desmocollin-1	DSC1			0.361022	0.0767517
P55010	P55010	Eukaryotic translation initiation factor 5	EIF5			0.371661	0.0763423
P22234	P22234	Multifunctional protein ADE2;Phosphoribosylaminoimidazole-succinocarboxamide synthase;Phosphoribosylaminoimidazole carboxylase	PAICS			0.341563	0.0761751
Q9NSD9	Q9NSD9	Phenylalanine--tRNA ligase beta subunit	FARSB			0.35515	0.0754674
Q9Y383;Q9NQ29	Q9Y383	Putative RNA-binding protein Luc7-like 2	LUC7L2			0.374544	0.0751972
Q9BUF5	Q9BUF5	Tubulin beta-6 chain	TUBB6			0.391004	0.0749544
P52907	P52907	F-actin-capping protein subunit alpha-1	CAPZA1			0.38348	0.0744317
Q14697	Q14697	Neutral alpha-glucosidase AB	GANAB			0.401422	0.0740611
I3L0E3;Q9Y2R5	I3L0E3;Q9Y2R5	28S ribosomal protein S17, mitochondrial	hCG_1984214;MRPS17			0.382601	0.0679582
P11021	P11021	78 kDa glucose-regulated protein	HSPA5			0.58937	0.0662956
P61457	P61457	Pterin-4-alpha-carbinolamine dehydratase	PCBD1			0.344579	0.062891
O43242	O43242	26S proteasome non-ATPase regulatory subunit 3	PSMD3			0.401121	0.0628389
Q14247	Q14247	Src substrate cortactin	CTTN			0.432438	0.0607974
O43707;Q9H254	O43707	Alpha-actinin-4	ACTN4			0.333267	0.0607745
P11413	P11413	Glucose-6-phosphate 1-dehydrogenase	G6PD			0.378431	0.0549126
P09211	P09211	Glutathione S-transferase P	GSTP1			0.333321	0.0505187
Q8WVM8	Q8WVM8	Sec1 family domain-containing protein 1	SCFD1			0.421406	0.049132
Q14315	Q14315	Filamin-C	FLNC			0.354231	0.0490824
Q99439	Q99439	Calponin-2	CNN2			0.353065	0.0482241
Q07065;Q96K21	Q07065	Cytoskeleton-associated protein 4	CKAP4			0.332902	0.0473766
Q9UQ80;H0YIN7	Q9UQ80	Proliferation-associated protein 2G4	PA2G4			0.364625	0.0472412
P49720	P49720	Proteasome subunit beta type-3	PSMB3			0.368655	0.0469971
P13797;P13796;Q14651	P13797	Plastin-3	PLS3			0.364991	0.0468375
Q99623	Q99623	Prohibitin-2	PHB2			0.388611	0.0421867
O00764	O00764	Pyridoxal kinase	PDXK			0.388879	0.041776
P60842	P60842	Eukaryotic initiation factor 4A-I	EIF4A1			0.444698	0.0386594
Q59GN2;P62891	Q59GN2;P62891	Putative 60S ribosomal protein L39-like 5;60S ribosomal protein L39	RPL39P5;RPL39			0.352296	0.0380624
O00217	O00217	NADH dehydrogenase [ubiquinone] iron-sulfur protein 8, mitochondrial	NDUFS8			0.329963	0.0376504
Q9P2J5	Q9P2J5	Leucine--tRNA ligase, cytoplasmic	LARS			0.333837	0.0354824
P68371	P68371	Tubulin beta-4B chain	TUBB4B			0.343313	0.0329049
P10644;P31321	P10644	cAMP-dependent protein kinase type I-alpha regulatory subunit;cAMP-dependent protein kinase type I-alpha regulatory subunit, N-terminally processed	PRKAR1A			0.336161	0.0313683
P61289	P61289	Proteasome activator complex subunit 3	PSME3			0.322511	0.0310523
Q9Y4L1	Q9Y4L1	Hypoxia up-regulated protein 1	HYOU1			0.324502	0.0292848
Q9Y285	Q9Y285	Phenylalanine--tRNA ligase alpha subunit	FARSA			0.32843	0.0255553
P04350	P04350	Tubulin beta-4A chain	TUBB4A			0.325259	0.0211086
Q9NVA2;Q14141	Q9NVA2	Septin-11	2019-09-11			0.314973	0.0205434
O94905	O94905	Erlin-2	ERLIN2			0.324004	0.0130711
Q9HCC0	Q9HCC0	Methylcrotonoyl-CoA carboxylase beta chain, mitochondrial	MCCC2			0.306277	0.0123342
O43852	O43852	Calumenin	CALU			0.307111	0.0119864
Q9Y4K0	Q9Y4K0	Lysyl oxidase homolog 2	LOXL2			0.325696	0.0117683
Q92905	Q92905	COP9 signalosome complex subunit 5	COPS5			0.304902	0.0114142
P59998	P59998	Actin-related protein 2/3 complex subunit 4	ARPC4			0.30916	0.00994682
P51991	P51991	Heterogeneous nuclear ribonucleoprotein A3	HNRNPA3			0.307228	0.00901922
Q9UI12	Q9UI12	V-type proton ATPase subunit H	ATP6V1H			0.318263	0.00893529
P63172	P63172	Dynein light chain Tctex-type 1	DYNLT1			0.302142	0.0028712
Q9P0V9	Q9P0V9	Septin-10	2019-09-10			NaN	0
Q9UG63	Q9UG63	ATP-binding cassette sub-family F member 2	ABCF2			NaN	0
O43488;Q8NHP1;O95154	O43488	Aflatoxin B1 aldehyde reductase member 2	AKR7A2			NaN	0
Q9UJX3	Q9UJX3	Anaphase-promoting complex subunit 7	ANAPC7			NaN	0
Q9BQE5	Q9BQE5	Apolipoprotein L2	APOL2			NaN	0
P05089	P05089	Arginase-1	ARG1			NaN	0
P52565	P52565	Rho GDP-dissociation inhibitor 1	ARHGDIA			NaN	0
O95671	O95671	N-acetylserotonin O-methyltransferase-like protein	ASMTL			NaN	0
Q99700	Q99700	Ataxin-2	ATXN2			NaN	0
Q96CT7	Q96CT7	Coiled-coil domain-containing protein 124	CCDC124			NaN	0
P14406	P14406	Cytochrome c oxidase subunit 7A2, mitochondrial	COX7A2			NaN	0
P33240;Q9H0L4	P33240;Q9H0L4	Cleavage stimulation factor subunit 2;Cleavage stimulation factor subunit 2 tau variant	CSTF2;CSTF2T			NaN	0
P10768	P10768	S-formylglutathione hydrolase	ESD			NaN	0
Q9NPD3	Q9NPD3	Exosome complex component RRP41	EXOSC4			NaN	0
Q8NCA5	Q8NCA5	Protein FAM98A	FAM98A			NaN	0
P02751	P02751	Fibronectin;Anastellin;Ugl-Y1;Ugl-Y2;Ugl-Y3	FN1			NaN	0
P15104	P15104	Glutamine synthetase	GLUL			NaN	0
P46926	P46926	Glucosamine-6-phosphate isomerase 1	GNPDA1			NaN	0
Q9UBQ7	Q9UBQ7	Glyoxylate reductase/hydroxypyruvate reductase	GRHPR			NaN	0
P49773	P49773	Histidine triad nucleotide-binding protein 1	HINT1			NaN	0
P34932	P34932	Heat shock 70 kDa protein 4	HSPA4			NaN	0
Q9BQD3	Q9BQD3	KxDL motif-containing protein 1	KXD1			NaN	0
P28838	P28838	Cytosol aminopeptidase	LAP3			NaN	0
P49257	P49257	Protein ERGIC-53	LMAN1			NaN	0
O43676	O43676	NADH dehydrogenase [ubiquinone] 1 beta subcomplex subunit 3	NDUFB3			NaN	0
O94856	O94856	Neurofascin	NFASC			NaN	0
Q9NX24	Q9NX24	H/ACA ribonucleoprotein complex subunit 2	NHP2			NaN	0
Q9UKK9	Q9UKK9	ADP-sugar pyrophosphatase	NUDT5			NaN	0
Q99497	Q99497	Protein deglycase DJ-1	PARK7			NaN	0
P50479	P50479	PDZ and LIM domain protein 4	PDLIM4			NaN	0
P29590	P29590	Protein PML	PML			NaN	0
Q9Y2G5	Q9Y2G5	GDP-fucose protein O-fucosyltransferase 2	POFUT2			NaN	0
O15160	O15160	DNA-directed RNA polymerases I and III subunit RPAC1	POLR1C			NaN	0
P14314	P14314	Glucosidase 2 subunit beta	PRKCSH			NaN	0
Q9UL25	Q9UL25	Ras-related protein Rab-21	RAB21			NaN	0
H0YHG0;P82979	H0YHG0;P82979	SAP domain-containing ribonucleoprotein	SARNP			NaN	0
O00161	O00161	Synaptosomal-associated protein 23	SNAP23			NaN	0
P09661	P09661	U2 small nuclear ribonucleoprotein A	SNRPA1			NaN	0
P18583	P18583	Protein SON	SON			NaN	0
O15269	O15269	Serine palmitoyltransferase 1	SPTLC1			NaN	0
Q13247;Q08170	Q13247	Serine/arginine-rich splicing factor 6	SRSF6			NaN	0
Q15532	Q15532	Protein SSXT	SS18			NaN	0
P51571	P51571	Translocon-associated protein subunit delta	SSR4			NaN	0
Q66K14	Q66K14	TBC1 domain family member 9B	TBC1D9B			NaN	0
O43617	O43617	Trafficking protein particle complex subunit 3	TRAPPC3			NaN	0
Q13885	Q13885	Tubulin beta-2A chain	TUBB2A			NaN	0
Q9UPT8	Q9UPT8	Zinc finger CCCH domain-containing protein 4	ZC3H4			NaN	0
Q5BKZ1	Q5BKZ1	DBIRD complex subunit ZNF326	ZNF326			NaN	0
P62195;Q8NB90	P62195	26S protease regulatory subunit 8	PSMC5			0.300389	-0.00071907
Q9Y224	Q9Y224	UPF0568 protein C14orf166	C14orf166			0.297972	-0.00344086
Q09666	Q09666	Neuroblast differentiation-associated protein AHNAK	AHNAK			0.299298	-0.00440598
P68366	P68366	Tubulin alpha-4A chain	TUBA4A			0.293019	-0.00451279
O15371	O15371	Eukaryotic translation initiation factor 3 subunit D	EIF3D			0.288975	-0.0060304
O95084	O95084	Serine protease 23	PRSS23			0.293048	-0.00680161
P26583	P26583	High mobility group protein B2	HMGB2			0.295085	-0.00921249
P31689	P31689	DnaJ homolog subfamily A member 1	DNAJA1			0.287345	-0.00968361
Q9UHB9	Q9UHB9	Signal recognition particle subunit SRP68	SRP68			0.291241	-0.0121956
P84103	P84103	Serine/arginine-rich splicing factor 3	SRSF3			0.285453	-0.0131772
P0DMV9;P0DMV8	P0DMV9;P0DMV8	Heat shock 70 kDa protein 1B;Heat shock 70 kDa protein 1A	HSPA1B;HSPA1A			0.271205	-0.014918
P20073	P20073	Annexin A7	ANXA7			0.277733	-0.0158653
Q14974	Q14974	Importin subunit beta-1	KPNB1			0.285089	-0.0165876
P35579;REV__Q9UKV3	P35579	Myosin-9	MYH9			0.289504	-0.0179113
Q32P28	Q32P28	Prolyl 3-hydroxylase 1	LEPRE1			0.282273	-0.018261
Q13283	Q13283	Ras GTPase-activating protein-binding protein 1	G3BP1			0.281837	-0.0185655
P21589	P21589	5-nucleotidase	NT5E			0.283443	-0.020263
Q9UBV8	Q9UBV8	Peflin	PEF1			0.289418	-0.0212002
A0A0B4J2B5;P01766;P01777	A0A0B4J2B5;P01766	Ig heavy chain V-III region BRO	IGHV3OR16-9			0.276343	-0.0213153
Q14956	Q14956	Transmembrane glycoprotein NMB	GPNMB			0.281778	-0.0215314
Q9Y570	Q9Y570	Protein phosphatase methylesterase 1	PPME1			0.281488	-0.0221011
P27816	P27816	Microtubule-associated protein 4	MAP4			0.238376	-0.0221291
P28066	P28066	Proteasome subunit alpha type-5	PSMA5			0.275665	-0.02237
P05388;Q8NHW5	P05388;Q8NHW5	60S acidic ribosomal protein P0;60S acidic ribosomal protein P0-like	RPLP0;RPLP0P6			0.258916	-0.0226224
O00469	O00469	Procollagen-lysine,2-oxoglutarate 5-dioxygenase 2	PLOD2			0.268216	-0.0233911
P56159	P56159	GDNF family receptor alpha-1	GFRA1			0.273898	-0.0242875
P07437;I3L2F9;A6NNZ2;Q9H4B7	P07437	Tubulin beta chain	TUBB			0.246354	-0.0264339
Q70UQ0	Q70UQ0	Inhibitor of nuclear factor kappa-B kinase-interacting protein	IKBIP			0.286394	-0.0297864
Q7KZF4	Q7KZF4	Staphylococcal nuclease domain-containing protein 1	SND1			0.251513	-0.0311108
P30876	P30876	DNA-directed RNA polymerase II subunit RPB2	POLR2B			0.276759	-0.0315889
P30626	P30626	Sorcin	SRI			0.211866	-0.0398687
P35232	P35232	Prohibitin	PHB			0.262777	-0.0409025
Q9GZT3	Q9GZT3	SRA stem-loop-interacting RNA-binding protein, mitochondrial	SLIRP			0.188181	-0.043354
Q7L014	Q7L014	Probable ATP-dependent RNA helicase DDX46	DDX46			0.224374	-0.045983
O14979	O14979	Heterogeneous nuclear ribonucleoprotein D-like	HNRNPDL			0.275691	-0.0462926
Q13409	Q13409	Cytoplasmic dynein 1 intermediate chain 2	DYNC1I2			0.273168	-0.0483348
P14868	P14868	Aspartate--tRNA ligase, cytoplasmic	DARS			0.20789	-0.0511837
P12956	P12956	X-ray repair cross-complementing protein 6	XRCC6			0.20898	-0.0526346
Q14192	Q14192	Four and a half LIM domains protein 2	FHL2			0.275249	-0.056275
P49821	P49821	NADH dehydrogenase [ubiquinone] flavoprotein 1, mitochondrial	NDUFV1			0.188449	-0.0569414
Q92616	Q92616	Translational activator GCN1	GCN1L1			0.263621	-0.0588341
Q86V81	Q86V81	THO complex subunit 4	ALYREF			0.261929	-0.0606607
O96000	O96000	NADH dehydrogenase [ubiquinone] 1 beta subcomplex subunit 10	NDUFB10			0.254087	-0.0612164
B4DLN1;Q9UBX3	B4DLN1					0.253882	-0.0620041
P35998	P35998	26S protease regulatory subunit 7	PSMC2			0.218524	-0.0662168
Q9Y676	Q9Y676	28S ribosomal protein S18b, mitochondrial	MRPS18B			0.257423	-0.0671705
P56192	P56192	Methionine--tRNA ligase, cytoplasmic	MARS			0.244899	-0.0676028
Q13347	Q13347	Eukaryotic translation initiation factor 3 subunit I	EIF3I			0.164134	-0.0687936
Q15365	Q15365	Poly(rC)-binding protein 1	PCBP1			0.224551	-0.0699997
Q9NUP9;O14910	Q9NUP9	Protein lin-7 homolog C	LIN7C			0.176424	-0.0730324
Q9P258	Q9P258	Protein RCC2	RCC2			0.227882	-0.073644
Q15691	Q15691	Microtubule-associated protein RP/EB family member 1	MAPRE1			0.198514	-0.0745322
Q08J23	Q08J23	tRNA (cytosine(34)-C(5))-methyltransferase	NSUN2			0.196014	-0.0750653
Q13200	Q13200	26S proteasome non-ATPase regulatory subunit 2	PSMD2			0.130261	-0.0751464
P33991;Q9UJA3	P33991	DNA replication licensing factor MCM4	MCM4			0.238598	-0.0754808
Q15417;P51911	Q15417	Calponin-3	CNN3			0.211703	-0.0760918
Q14197	Q14197	Peptidyl-tRNA hydrolase ICT1, mitochondrial	ICT1			0.252922	-0.0767333
P36957	P36957	Dihydrolipoyllysine-residue succinyltransferase component of 2-oxoglutarate dehydrogenase complex, mitochondrial	DLST			0.244338	-0.0770073
P18077	P18077	60S ribosomal protein L35a	RPL35A			0.16605	-0.0784658
O14745	O14745	Na(+)/H(+) exchange regulatory cofactor NHE-RF1	SLC9A3R1			0.201974	-0.0785599
P08559;P29803	P08559	Pyruvate dehydrogenase E1 component subunit alpha, somatic form, mitochondrial	PDHA1			0.248011	-0.078907
Q13595	Q13595	Transformer-2 protein homolog alpha	TRA2A			0.271525	-0.0796858
P62906	P62906	60S ribosomal protein L10a	RPL10A			0.210619	-0.080466
P52815	P52815	39S ribosomal protein L12, mitochondrial	MRPL12			0.248754	-0.0808341
Q9UNM6	Q9UNM6	26S proteasome non-ATPase regulatory subunit 13	PSMD13			0.251129	-0.0816123
P63151;Q66LE6;Q00005	P63151;Q66LE6;Q00005	Serine/threonine-protein phosphatase 2A 55 kDa regulatory subunit B alpha isoform;Serine/threonine-protein phosphatase 2A 55 kDa regulatory subunit B delta isoform;Serine/threonine-protein phosphatase 2A 55 kDa regulatory subunit B beta isoform	PPP2R2A;PPP2R2D;PPP2R2B			0.266766	-0.0952854
P45974	P45974	Ubiquitin carboxyl-terminal hydrolase 5	USP5			0.243286	-0.0981369
P00492	P00492	Hypoxanthine-guanine phosphoribosyltransferase	HPRT1			0.070385	-0.0997429
P62942;A0A087WV48	P62942;A0A087WV48	Peptidyl-prolyl cis-trans isomerase FKBP1A	FKBP1A			0.0625179	-0.101013
P22626	P22626	Heterogeneous nuclear ribonucleoproteins A2/B1	HNRNPA2B1			0.215684	-0.101696
O75534	O75534	Cold shock domain-containing protein E1	CSDE1			0.20003	-0.104144
P82675	P82675	28S ribosomal protein S5, mitochondrial	MRPS5			0.218899	-0.10428
Q9Y5X1	Q9Y5X1	Sorting nexin-9	SNX9			0.16663	-0.105116
O75251	O75251	NADH dehydrogenase [ubiquinone] iron-sulfur protein 7, mitochondrial	NDUFS7			0.165453	-0.106687
P13010	P13010	X-ray repair cross-complementing protein 5	XRCC5			0.186923	-0.10744
P55735	P55735	Protein SEC13 homolog	SEC13			0.19641	-0.108532
Q04917	Q04917	14-3-3 protein eta	YWHAH			0.222789	-0.11025
P28072	P28072	Proteasome subunit beta type-6	PSMB6			0.240459	-0.113796
P62750	P62750	60S ribosomal protein L23a	RPL23A			0.175953	-0.115683
P61978	P61978	Heterogeneous nuclear ribonucleoprotein K	HNRNPK			0.197978	-0.116835
Q9NVI7	Q9NVI7	ATPase family AAA domain-containing protein 3A	ATAD3A			0.21587	-0.117962
P04792	P04792	Heat shock protein beta-1	HSPB1			0.0810813	-0.120496
Q8WUH6	Q8WUH6	Transmembrane protein 263	TMEM263			0.229023	-0.121515
Q00839	Q00839	Heterogeneous nuclear ribonucleoprotein U	HNRNPU			0.19485	-0.121644
P60660;P14649	P60660	Myosin light polypeptide 6	MYL6			0.185789	-0.124927
Q14444	Q14444	Caprin-1	CAPRIN1			0.166801	-0.124941
P25789	P25789	Proteasome subunit alpha type-4	PSMA4			0.141882	-0.125384
P37837	P37837	Transaldolase	TALDO1			0.201426	-0.125496
O43678	O43678	NADH dehydrogenase [ubiquinone] 1 alpha subcomplex subunit 2	NDUFA2			0.206682	-0.128516
Q00577	Q00577	Transcriptional activator protein Pur-alpha	PURA			0.217778	-0.130058
O00410;O60518	O00410	Importin-5	IPO5			0.127931	-0.13225
P09669	P09669	Cytochrome c oxidase subunit 6C	COX6C			0.224835	-0.132566
Q3MHD2	Q3MHD2	Protein LSM12 homolog	LSM12			0.252734	-0.13381
P05141;Q9H0C2	P05141	ADP/ATP translocase 2;ADP/ATP translocase 2, N-terminally processed	SLC25A5			0.18273	-0.138553
Q9BRP8	Q9BRP8	Partner of Y14 and mago	WIBG			0.242211	-0.141412
O94819	O94819	Kelch repeat and BTB domain-containing protein 11	KBTBD11			0.182811	-0.143729
P25788	P25788	Proteasome subunit alpha type-3	PSMA3			0.231139	-0.144319
O94874	O94874	E3 UFM1-protein ligase 1	UFL1			0.191053	-0.144506
P02511	P02511	Alpha-crystallin B chain	CRYAB			0.148261	-0.144581
P43490	P43490	Nicotinamide phosphoribosyltransferase	NAMPT			0.107503	-0.145754
Q99627	Q99627	COP9 signalosome complex subunit 8	COPS8			0.219417	-0.145934
Q3KQU3	Q3KQU3	MAP7 domain-containing protein 1	MAP7D1			0.222012	-0.150277
P11177	P11177	Pyruvate dehydrogenase E1 component subunit beta, mitochondrial	PDHB			0.238673	-0.15312
Q13185	Q13185	Chromobox protein homolog 3	CBX3			0.213825	-0.153434
Q1KMD3;H3BQZ7	Q1KMD3;H3BQZ7	Heterogeneous nuclear ribonucleoprotein U-like protein 2	HNRNPUL2;HNRNPUL2-BSCL2			0.123726	-0.154903
P49023	P49023	Paxillin	PXN			0.181088	-0.155003
Q16629	Q16629	Serine/arginine-rich splicing factor 7	SRSF7			0.0694175	-0.160286
P82921	P82921	28S ribosomal protein S21, mitochondrial	MRPS21			0.163432	-0.16099
P09001	P09001	39S ribosomal protein L3, mitochondrial	MRPL3			0.164268	-0.162737
Q01130;Q9BRL6	Q01130	Serine/arginine-rich splicing factor 2	SRSF2			0.0781123	-0.16445
Q01995	Q01995	Transgelin	TAGLN			0.192878	-0.166484
Q16186	Q16186	Proteasomal ubiquitin receptor ADRM1	ADRM1			0.191273	-0.166747
P28070	P28070	Proteasome subunit beta type-4	PSMB4			0.137335	-0.167454
Q96EL2	Q96EL2	28S ribosomal protein S24, mitochondrial	MRPS24			0.158379	-0.167572
Q9UNZ2	Q9UNZ2	NSFL1 cofactor p47	NSFL1C			0.166237	-0.169476
P42704;Q9NP80	P42704	Leucine-rich PPR motif-containing protein, mitochondrial	LRPPRC			0.104072	-0.169612
O00567	O00567	Nucleolar protein 56	NOP56			0.255783	-0.171396
P67936	P67936	Tropomyosin alpha-4 chain	TPM4			0.244315	-0.171867
P30050	P30050	60S ribosomal protein L12	RPL12			0.0706663	-0.179492
Q04637;O43432	Q04637	Eukaryotic translation initiation factor 4 gamma 1	EIF4G1			0.149705	-0.181291
Q13418	Q13418	Integrin-linked protein kinase	ILK			0.145674	-0.182776
Q9UPN3;Q03001	Q9UPN3	Microtubule-actin cross-linking factor 1, isoforms 1/2/3/5	MACF1			0.149036	-0.183229
P30837;P00352;O94788	P30837	Aldehyde dehydrogenase X, mitochondrial	ALDH1B1			0.216799	-0.183593
P17980	P17980	26S protease regulatory subunit 6A	PSMC3			0.130951	-0.184451
Q9NYK5	Q9NYK5	39S ribosomal protein L39, mitochondrial	MRPL39			0.115312	-0.187803
P09651;Q32P51	P09651;Q32P51	Heterogeneous nuclear ribonucleoprotein A1;Heterogeneous nuclear ribonucleoprotein A1, N-terminally processed;Heterogeneous nuclear ribonucleoprotein A1-like 2	HNRNPA1;HNRNPA1L2			0.189375	-0.187829
Q13501	Q13501	Sequestosome-1	SQSTM1			0.151949	-0.189873
P47756	P47756	F-actin-capping protein subunit beta	CAPZB			0.18967	-0.190023
P63261	P63261	Actin, cytoplasmic 2;Actin, cytoplasmic 2, N-terminally processed	ACTG1			0.233495	-0.19239
P25205	P25205	DNA replication licensing factor MCM3	MCM3			0.148632	-0.192713
O60716	O60716	Catenin delta-1	CTNND1			0.142954	-0.194651
Q53GQ0	Q53GQ0	Very-long-chain 3-oxoacyl-CoA reductase	HSD17B12			0.147686	-0.194817
Q99729	Q99729	Heterogeneous nuclear ribonucleoprotein A/B	HNRNPAB			0.190551	-0.199502
Q7L5N1	Q7L5N1	COP9 signalosome complex subunit 6	COPS6			0.157545	-0.205486
P31942	P31942	Heterogeneous nuclear ribonucleoprotein H3	HNRNPH3			0.155272	-0.20703
P21333	P21333	Filamin-A	FLNA			0.154326	-0.208181
P35244	P35244	Replication protein A 14 kDa subunit	RPA3			0.221767	-0.210042
P10412;P16402;P16401;P22492	P10412;P16402	Histone H1.4;Histone H1.3	HIST1H1E;HIST1H1D			0.0932226	-0.216516
Q86VP6	Q86VP6	Cullin-associated NEDD8-dissociated protein 1	CAND1			0.148359	-0.21742
Q92499	Q92499	ATP-dependent RNA helicase DDX1	DDX1			0.0294646	-0.218276
P24534	P24534	Elongation factor 1-beta	EEF1B2			0.0460015	-0.218532
Q9NP92	Q9NP92	28S ribosomal protein S30, mitochondrial	MRPS30			0.147447	-0.219226
P54727	P54727	UV excision repair protein RAD23 homolog B	RAD23B			0.168527	-0.221234
Q99873;Q9NR22	Q99873	Protein arginine N-methyltransferase 1	PRMT1			0.0877029	-0.223337
Q15650	Q15650	Activating signal cointegrator 1	TRIP4			0.217774	-0.225094
Q9BQA1	Q9BQA1	Methylosome protein 50	WDR77			0.173029	-0.228165
Q5RKV6	Q5RKV6	Exosome complex component MTR3	EXOSC6			0.198532	-0.228406
O75822	O75822	Eukaryotic translation initiation factor 3 subunit J	EIF3J			0.0433863	-0.2322
Q08211	Q08211	ATP-dependent RNA helicase A	DHX9			0.0880874	-0.23483
Q15942	Q15942	Zyxin	ZYX			0.131689	-0.239555
Q96FJ2;P63167	Q96FJ2;P63167	Dynein light chain 2, cytoplasmic;Dynein light chain 1, cytoplasmic	DYNLL2;DYNLL1			0.116205	-0.240751
P07814	P07814	Bifunctional glutamate/proline--tRNA ligase;Glutamate--tRNA ligase;Proline--tRNA ligase	EPRS			0.109069	-0.240803
Q9BYD3	Q9BYD3	39S ribosomal protein L4, mitochondrial	MRPL4			0.14363	-0.241909
O75531	O75531	Barrier-to-autointegration factor;Barrier-to-autointegration factor, N-terminally processed	BANF1			0.154074	-0.243627
O00231	O00231	26S proteasome non-ATPase regulatory subunit 11	PSMD11			0.0896669	-0.24472
Q7L2J0	Q7L2J0	7SK snRNA methylphosphate capping enzyme	MEPCE			0.104367	-0.24574
Q15019	Q15019	Septin-2	2019-09-02			0.176751	-0.246424
P51114	P51114	Fragile X mental retardation syndrome-related protein 1	FXR1			0.0803584	-0.246847
O76031	O76031	ATP-dependent Clp protease ATP-binding subunit clpX-like, mitochondrial	CLPX			0.216131	-0.247302
P30038	P30038	Delta-1-pyrroline-5-carboxylate dehydrogenase, mitochondrial	ALDH4A1			0.223306	-0.25175
Q9BT78	Q9BT78	COP9 signalosome complex subunit 4	COPS4			0.103556	-0.252321
Q9UGN5	Q9UGN5	Poly [ADP-ribose] polymerase 2	PARP2			0.210218	-0.253967
Q01081;Q8WU68;M0R2N4	Q01081;Q8WU68	Splicing factor U2AF 35 kDa subunit;Splicing factor U2AF 26 kDa subunit	U2AF1;U2AF1L4			0.149069	-0.254233
Q14764	Q14764	Major vault protein	MVP			0.108908	-0.257734
Q13610	Q13610	Periodic tryptophan protein 1 homolog	PWP1			0.196234	-0.258145
O94855	O94855	Protein transport protein Sec24D	SEC24D			0.174763	-0.259673
O00571;Q9NQI0	O00571	ATP-dependent RNA helicase DDX3X	DDX3X			0.0272723	-0.262427
P09668	P09668	Pro-cathepsin H;Cathepsin H mini chain;Cathepsin H;Cathepsin H heavy chain;Cathepsin H light chain	CTSH			0.0739537	-0.265212
P62316	P62316	Small nuclear ribonucleoprotein Sm D2	SNRPD2			0.149127	-0.26546
Q96HC4	Q96HC4	PDZ and LIM domain protein 5	PDLIM5			0.16598	-0.26556
O75369	O75369	Filamin-B	FLNB			0.150258	-0.265668
P05386	P05386	60S acidic ribosomal protein P1	RPLP1			0.0681141	-0.269375
Q6PKG0;Q659C4	Q6PKG0	La-related protein 1	LARP1			0.0895183	-0.277929
Q13813	Q13813	Spectrin alpha chain, non-erythrocytic 1	SPTAN1			0.196351	-0.278137
P49327	P49327	Fatty acid synthase;[Acyl-carrier-protein] S-acetyltransferase;[Acyl-carrier-protein] S-malonyltransferase;3-oxoacyl-[acyl-carrier-protein] synthase;3-oxoacyl-[acyl-carrier-protein] reductase;3-hydroxyacyl-[acyl-carrier-protein] dehydratase;Enoyl-[acyl-carrier-protein] reductase;Oleoyl-[acyl-carrier-protein] hydrolase	FASN			0.14025	-0.281064
Q96KG9	Q96KG9	N-terminal kinase-like protein	SCYL1			0.011449	-0.282661
P43686	P43686	26S protease regulatory subunit 6B	PSMC4			0.0913266	-0.287254
P33992	P33992	DNA replication licensing factor MCM5	MCM5			0.166638	-0.291567
Q9H2W6	Q9H2W6	39S ribosomal protein L46, mitochondrial	MRPL46			0.0466427	-0.294737
P62995	P62995	Transformer-2 protein homolog beta	TRA2B			0.161165	-0.294924
P28300	P28300	Protein-lysine 6-oxidase	LOX			0.0833183	-0.300868
Q9P2R3	Q9P2R3	Rabankyrin-5	ANKFY1			0.0385846	-0.302487
Q7L2H7	Q7L2H7	Eukaryotic translation initiation factor 3 subunit M	EIF3M			0.00803488	-0.302718
Q9NYL9	Q9NYL9	Tropomodulin-3	TMOD3			0.119469	-0.303409
O75394	O75394	39S ribosomal protein L33, mitochondrial	MRPL33			0.0534769	-0.305868
Q16718	Q16718	NADH dehydrogenase [ubiquinone] 1 alpha subcomplex subunit 5	NDUFA5			0.0785363	-0.306091
Q99613;B5ME19	Q99613;B5ME19	Eukaryotic translation initiation factor 3 subunit C;Eukaryotic translation initiation factor 3 subunit C-like protein	EIF3C;EIF3CL			0.0512682	-0.30629
Q9Y3D3	Q9Y3D3	28S ribosomal protein S16, mitochondrial	MRPS16			0.0371413	-0.306397
P05387	P05387	60S acidic ribosomal protein P2	RPLP2			0.0185261	-0.306468
Q9Y2Q9	Q9Y2Q9	28S ribosomal protein S28, mitochondrial	MRPS28			0.121495	-0.307395
Q96IU4	Q96IU4	Alpha/beta hydrolase domain-containing protein 14B	ABHD14B			0.0437702	-0.30982
O95793	O95793	Double-stranded RNA-binding protein Staufen homolog 1	STAU1			0.0937704	-0.309924
O75718	O75718	Cartilage-associated protein	CRTAP			0.0909199	-0.310771
Q86UE4	Q86UE4	Protein LYRIC	MTDH			0.0940065	-0.312066
Q92890	Q92890	Ubiquitin fusion degradation protein 1 homolog	UFD1L			0.177924	-0.312866
P07996;P35442	P07996	Thrombospondin-1	THBS1			0.159275	-0.313735
Q9BXP5	Q9BXP5	Serrate RNA effector molecule homolog	SRRT			0.125335	-0.315876
O95487	O95487	Protein transport protein Sec24B	SEC24B			0.137563	-0.321452
Q4U2R6	Q4U2R6	39S ribosomal protein L51, mitochondrial	MRPL51			0.119972	-0.33255
P48444	P48444	Coatomer subunit delta	ARCN1			0.0575858	-0.333338
Q92734	Q92734	Protein TFG	TFG			0.107989	-0.335065
P41252	P41252	Isoleucine--tRNA ligase, cytoplasmic	IARS			0.0146281	-0.335505
P33993	P33993	DNA replication licensing factor MCM7	MCM7			0.114996	-0.335966
P11182	P11182	Lipoamide acyltransferase component of branched-chain alpha-keto acid dehydrogenase complex, mitochondrial	DBT			0.105101	-0.336777
Q15046	Q15046	Lysine--tRNA ligase	KARS			0.0706139	-0.337532
O43920	O43920	NADH dehydrogenase [ubiquinone] iron-sulfur protein 5	NDUFS5			0.0156075	-0.341888
P82664	P82664	28S ribosomal protein S10, mitochondrial	MRPS10			0.071689	-0.342161
O00505	O00505	Importin subunit alpha-4	KPNA3			0.116459	-0.344842
P31948	P31948	Stress-induced-phosphoprotein 1	STIP1			0.106509	-0.344938
Q08380	Q08380	Galectin-3-binding protein	LGALS3BP			0.00253122	-0.347471
P82933	P82933	28S ribosomal protein S9, mitochondrial	MRPS9			0.0850353	-0.348822
P10515	P10515	Dihydrolipoyllysine-residue acetyltransferase component of pyruvate dehydrogenase complex, mitochondrial	DLAT			0.197285	-0.349735
Q9UBQ5	Q9UBQ5	Eukaryotic translation initiation factor 3 subunit K	EIF3K			0.0761825	-0.35041
Q9BYD2	Q9BYD2	39S ribosomal protein L9, mitochondrial	MRPL9			0.0440152	-0.350417
Q9UKK3	Q9UKK3	Poly [ADP-ribose] polymerase 4	PARP4			0.0770207	-0.357011
Q07283	Q07283	Trichohyalin	TCHH			0.175256	-0.358033
Q9BUJ2	Q9BUJ2	Heterogeneous nuclear ribonucleoprotein U-like protein 1	HNRNPUL1			0.0911451	-0.359877
P14923	P14923	Junction plakoglobin	JUP			0.140561	-0.361364
P47755	P47755	F-actin-capping protein subunit alpha-2	CAPZA2			0.0876482	-0.361954
P78344	P78344	Eukaryotic translation initiation factor 4 gamma 2	EIF4G2			0.0556778	-0.36447
Q96QR8;Q9UJV8	Q96QR8	Transcriptional activator protein Pur-beta	PURB			0.0592992	-0.365624
Q9NWU5	Q9NWU5	39S ribosomal protein L22, mitochondrial	MRPL22			0.0552436	-0.36647
O43148	O43148	mRNA cap guanine-N7 methyltransferase	RNMT			0.0762599	-0.36774
P82673	P82673	28S ribosomal protein S35, mitochondrial	MRPS35			0.100454	-0.369
O75821	O75821	Eukaryotic translation initiation factor 3 subunit G	EIF3G			0.00386733	-0.369614
Q06481	Q06481	Amyloid-like protein 2	APLP2			0.0827797	-0.373114
P55786;A6NEC2	P55786	Puromycin-sensitive aminopeptidase	NPEPPS			0.0548699	-0.374695
Q9NZE8	Q9NZE8	39S ribosomal protein L35, mitochondrial	MRPL35			0.0211161	-0.375076
P29692	P29692	Elongation factor 1-delta	EEF1D			0.0280254	-0.376879
P53992	P53992	Protein transport protein Sec24C	SEC24C			0.0786967	-0.377485
Q9Y678	Q9Y678	Coatomer subunit gamma-1	COPG1			0.00475545	-0.385986
Q14103	Q14103	Heterogeneous nuclear ribonucleoprotein D0	HNRNPD			0.105681	-0.389949
Q9UNS2	Q9UNS2	COP9 signalosome complex subunit 3	COPS3			0.0831504	-0.392109
Q32MZ4	Q32MZ4	Leucine-rich repeat flightless-interacting protein 1	LRRFIP1			0.0165847	-0.392125
O95182	O95182	NADH dehydrogenase [ubiquinone] 1 alpha subcomplex subunit 7	NDUFA7			0.173113	-0.395037
Q9NVS2	Q9NVS2	28S ribosomal protein S18a, mitochondrial	MRPS18A			0.04534	-0.399274
O76094	O76094	Signal recognition particle subunit SRP72	SRP72			0.0547963	-0.399478
Q15436	Q15436	Protein transport protein Sec23A	SEC23A			0.0303529	-0.399904
Q16643	Q16643	Drebrin	DBN1			0.192833	-0.400641
Q9NUQ6	Q9NUQ6	SPATS2-like protein	SPATS2L			0.0430339	-0.400773
O15084	O15084	Serine/threonine-protein phosphatase 6 regulatory ankyrin repeat subunit A	ANKRD28			0.111797	-0.407306
P55795	P55795	Heterogeneous nuclear ribonucleoprotein H2	HNRNPH2			0.0808522	-0.407416
P61163;P42025	P61163;P42025	Alpha-centractin;Beta-centractin	ACTR1A;ACTR1B			0.059105	-0.41127
Q9Y3I0	Q9Y3I0	tRNA-splicing ligase RtcB homolog	RTCB			0.044687	-0.41526
Q9BYN8	Q9BYN8	28S ribosomal protein S26, mitochondrial	MRPS26			0.0927319	-0.420195
Q9BVA1	Q9BVA1	Tubulin beta-2B chain	TUBB2B			0.0600119	-0.421467
Q12904	Q12904	Aminoacyl tRNA synthase complex-interacting multifunctional protein 1;Endothelial monocyte-activating polypeptide 2	AIMP1			0.0759146	-0.421918
O43143	O43143	Pre-mRNA-splicing factor ATP-dependent RNA helicase DHX15	DHX15			0.0133132	-0.423007
O75525	O75525	KH domain-containing, RNA-binding, signal transduction-associated protein 3	KHDRBS3			0.0910484	-0.425226
P55884	P55884	Eukaryotic translation initiation factor 3 subunit B	EIF3B			0.00994839	-0.425941
Q9NR12	Q9NR12	PDZ and LIM domain protein 7	PDLIM7			0.168623	-0.430051
Q7Z2W4	Q7Z2W4	Zinc finger CCCH-type antiviral protein 1	ZC3HAV1			0.0205077	-0.431565
Q13838	Q13838	Spliceosome RNA helicase DDX39B	DDX39B			0.0566631	-0.435705
O95168	O95168	NADH dehydrogenase [ubiquinone] 1 beta subcomplex subunit 4	NDUFB4			0.0952289	-0.436987
P62314	P62314	Small nuclear ribonucleoprotein Sm D1	SNRPD1			0.139578	-0.438108
Q7L2E3	Q7L2E3	Putative ATP-dependent RNA helicase DHX30	DHX30			0.0490117	-0.440674
Q01469	Q01469	Fatty acid-binding protein, epidermal	FABP5			0.182076	-0.441561
P82650	P82650	28S ribosomal protein S22, mitochondrial	MRPS22			0.0292428	-0.444583
Q01082;P11277	Q01082	Spectrin beta chain, non-erythrocytic 1	SPTBN1			0.156915	-0.446873
P82930	P82930	28S ribosomal protein S34, mitochondrial	MRPS34			0.0347207	-0.447172
P17096	P17096	High mobility group protein HMG-I/HMG-Y	HMGA1			0.0973057	-0.450132
Q14566	Q14566	DNA replication licensing factor MCM6	MCM6			0.049187	-0.451787
O15372;REV__Q2WGJ6	O15372	Eukaryotic translation initiation factor 3 subunit H	EIF3H			0.0205381	-0.454161
Q9P015	Q9P015	39S ribosomal protein L15, mitochondrial	MRPL15			0.0719002	-0.45531
P35637	P35637	RNA-binding protein FUS	FUS			0.102033	-0.456188
O00232	O00232	26S proteasome non-ATPase regulatory subunit 12	PSMD12			0.0632015	-0.457429
Q96A35	Q96A35	39S ribosomal protein L24, mitochondrial	MRPL24			0.0561941	-0.458781
Q8WV41	Q8WV41	Sorting nexin-33	SNX33			0.0734523	-0.459691
Q92973;O14787	Q92973	Transportin-1	TNPO1			0.0163816	-0.459776
Q9Y315	Q9Y315	Deoxyribose-phosphate aldolase	DERA			0.0131372	-0.461311
P31943	P31943	Heterogeneous nuclear ribonucleoprotein H;Heterogeneous nuclear ribonucleoprotein H, N-terminally processed	HNRNPH1			0.0869456	-0.464929
Q8WX93	Q8WX93	Palladin	PALLD			0.147144	-0.467005
P55060	P55060	Exportin-2	CSE1L			0.0540731	-0.467062
Q00610;P53675	Q00610	Clathrin heavy chain 1	CLTC			0.033236	-0.468216
Q01085	Q01085	Nucleolysin TIAR	TIAL1			0.0717886	-0.469214
Q9BRJ2	Q9BRJ2	39S ribosomal protein L45, mitochondrial	MRPL45			0.0268844	-0.470164
Q92615	Q92615	La-related protein 4B	LARP4B			0.0986918	-0.470958
P05455	P05455	Lupus La protein	SSB			0.1045	-0.472099
P26196	P26196	Probable ATP-dependent RNA helicase DDX6	DDX6			0.0879819	-0.473501
Q14152	Q14152	Eukaryotic translation initiation factor 3 subunit A	EIF3A			0.00605766	-0.473809
P98160	P98160	Basement membrane-specific heparan sulfate proteoglycan core protein;Endorepellin;LG3 peptide	HSPG2			0.126474	-0.474811
Q9Y291	Q9Y291	28S ribosomal protein S33, mitochondrial	MRPS33			0.0184348	-0.475328
O95319	O95319	CUGBP Elav-like family member 2	CELF2			0.101232	-0.479058
Q96EP5	Q96EP5	DAZ-associated protein 1	DAZAP1			0.00679229	-0.479813
Q9BYC8	Q9BYC8	39S ribosomal protein L32, mitochondrial	MRPL32			0.0474352	-0.482639
Q99715	Q99715	Collagen alpha-1(XII) chain	COL12A1			0.0381142	-0.483802
P35606	P35606	Coatomer subunit beta	COPB2			0.0137151	-0.487038
Q13242	Q13242	Serine/arginine-rich splicing factor 9	SRSF9			0.0794046	-0.492318
O60506	O60506	Heterogeneous nuclear ribonucleoprotein Q	SYNCRIP			0.0551798	-0.493854
Q16531	Q16531	DNA damage-binding protein 1	DDB1			0.0234634	-0.496793
Q9BW92	Q9BW92	Threonine--tRNA ligase, mitochondrial	TARS2			0.0744797	-0.501382
Q13263	Q13263	Transcription intermediary factor 1-beta	TRIM28			0.00391851	-0.502637
P27695	P27695	DNA-(apurinic or apyrimidinic site) lyase;DNA-(apurinic or apyrimidinic site) lyase, mitochondrial	APEX1			0.106256	-0.50912
Q7Z2W9	Q7Z2W9	39S ribosomal protein L21, mitochondrial	MRPL21			0.012954	-0.510681
Q9NQ50	Q9NQ50	39S ribosomal protein L40, mitochondrial	MRPL40			0.0145024	-0.511199
O43390	O43390	Heterogeneous nuclear ribonucleoprotein R	HNRNPR			0.0765343	-0.511492
O60783	O60783	28S ribosomal protein S14, mitochondrial	MRPS14			0.112837	-0.514851
Q9NX07	Q9NX07	tRNA selenocysteine 1-associated protein 1	TRNAU1AP			0.0695835	-0.514861
P08621	P08621	U1 small nuclear ribonucleoprotein 70 kDa	SNRNP70			0.115058	-0.515909
Q5T653	Q5T653	39S ribosomal protein L2, mitochondrial	MRPL2			0.0176205	-0.515917
Q8NBJ5	Q8NBJ5	Procollagen galactosyltransferase 1	COLGALT1			0.00194241	-0.517055
Q16181;Q6ZU15	Q16181	Septin-7	2019-09-07			0.0867134	-0.517392
P78527	P78527	DNA-dependent protein kinase catalytic subunit	PRKDC			0.0159227	-0.517762
P53999	P53999	Activated RNA polymerase II transcriptional coactivator p15	SUB1			0.0965021	-0.523571
Q15366;P57721	Q15366	Poly(rC)-binding protein 2	PCBP2			0.0183357	-0.527064
Q13155	Q13155	Aminoacyl tRNA synthase complex-interacting multifunctional protein 2	AIMP2			0.0711576	-0.530916
P35659	P35659	Protein DEK	DEK			0.0280294	-0.532961
P17844	P17844	Probable ATP-dependent RNA helicase DDX5	DDX5			0.0725612	-0.533026
Q13148	Q13148	TAR DNA-binding protein 43	TARDBP			0.016727	-0.533511
Q9BYC9	Q9BYC9	39S ribosomal protein L20, mitochondrial	MRPL20			0.0363427	-0.53459
Q9Y4E8;Q13107;P51784	Q9Y4E8;Q13107	Ubiquitin carboxyl-terminal hydrolase 15;Ubiquitin carboxyl-terminal hydrolase 4	USP15;USP4			0.0240947	-0.534767
O95777	O95777	U6 snRNA-associated Sm-like protein LSm8	LSM8			0.162187	-0.54838
P52292	P52292	Importin subunit alpha-1	KPNA2			0.125519	-0.548597
P47813;O14602	P47813;O14602	Eukaryotic translation initiation factor 1A, X-chromosomal;Eukaryotic translation initiation factor 1A, Y-chromosomal	EIF1AX;EIF1AY			0.0692848	-0.549671
P81605	P81605	Dermcidin;Survival-promoting peptide;DCD-1	DCD			0.147277	-0.551414
Q9BYD6	Q9BYD6	39S ribosomal protein L1, mitochondrial	MRPL1			0.0716761	-0.559094
Q9Y2R9	Q9Y2R9	28S ribosomal protein S7, mitochondrial	MRPS7			0.0780185	-0.561293
O00743	O00743	Serine/threonine-protein phosphatase 6 catalytic subunit;Serine/threonine-protein phosphatase 6 catalytic subunit, N-terminally processed	PPP6C			0.0536071	-0.565543
P82663	P82663	28S ribosomal protein S25, mitochondrial	MRPS25			0.0158433	-0.571774
Q9P0M9	Q9P0M9	39S ribosomal protein L27, mitochondrial	MRPL27			0.0174222	-0.573009
Q9Y399	Q9Y399	28S ribosomal protein S2, mitochondrial	MRPS2			0.0208068	-0.573296
O00622	O00622	Protein CYR61	CYR61			0.0066462	-0.578318
P06702	P06702	Protein S100-A9	S100A9			0.131414	-0.579638
Q96P70	Q96P70	Importin-9	IPO9			0.00143706	-0.584703
Q9Y262	Q9Y262	Eukaryotic translation initiation factor 3 subunit L	EIF3L			0.0330538	-0.591664
O14579	O14579	Coatomer subunit epsilon	COPE			0.0243505	-0.591815
P14866	P14866	Heterogeneous nuclear ribonucleoprotein L	HNRNPL			0.0712332	-0.59442
P52597	P52597	Heterogeneous nuclear ribonucleoprotein F;Heterogeneous nuclear ribonucleoprotein F, N-terminally processed	HNRNPF			0.0818591	-0.594844
Q9BY44	Q9BY44	Eukaryotic translation initiation factor 2A;Eukaryotic translation initiation factor 2A, N-terminally processed	EIF2A			0.00864828	-0.595106
Q01844	Q01844	RNA-binding protein EWS	EWSR1			0.0867004	-0.596064
P31151;Q86SG5	P31151;Q86SG5	Protein S100-A7;Protein S100-A7A	S100A7;S100A7A			0.041316	-0.602006
Q13151	Q13151	Heterogeneous nuclear ribonucleoprotein A0	HNRNPA0			0.0582032	-0.605405
Q9Y265	Q9Y265	RuvB-like 1	RUVBL1			0.107621	-0.610565
Q15637	Q15637	Splicing factor 1	SF1			0.021998	-0.613832
P29508;P48594	P29508;P48594	Serpin B3;Serpin B4	SERPINB3;SERPINB4			0.111846	-0.616225
Q13045	Q13045	Protein flightless-1 homolog	FLII			0.0485806	-0.620527
Q07955	Q07955	Serine/arginine-rich splicing factor 1	SRSF1			0.00177772	-0.62541
P12107	P12107	Collagen alpha-1(XI) chain	COL11A1			0.0244724	-0.625629
Q99829	Q99829	Copine-1	CPNE1			0.0297384	-0.629633
Q9BYD1	Q9BYD1	39S ribosomal protein L13, mitochondrial	MRPL13			0.0035725	-0.629942
Q15029	Q15029	116 kDa U5 small nuclear ribonucleoprotein component	EFTUD2			0.0419601	-0.630246
Q8IXM3	Q8IXM3	39S ribosomal protein L41, mitochondrial	MRPL41			0.0451442	-0.630735
O75340	O75340	Programmed cell death protein 6	PDCD6			0.0527184	-0.633307
O75955	O75955	Flotillin-1	FLOT1			0.0287957	-0.633345
Q12849	Q12849	G-rich sequence factor 1	GRSF1			0.00718296	-0.637299
P27708	P27708	CAD protein;Glutamine-dependent carbamoyl-phosphate synthase;Aspartate carbamoyltransferase;Dihydroorotase	CAD			0.0259298	-0.637532
O60232	O60232	Sjoegren syndrome/scleroderma autoantigen 1	SSSCA1			0.0849568	-0.637793
P54136	P54136	Arginine--tRNA ligase, cytoplasmic	RARS			0.0176153	-0.640895
P67809;Q9Y2T7	P67809	Nuclease-sensitive element-binding protein 1	YBX1			0.0187552	-0.641205
O00303	O00303	Eukaryotic translation initiation factor 3 subunit F	EIF3F			0.0173559	-0.645739
Q86UA1	Q86UA1	Pre-mRNA-processing factor 39	PRPF39			0.017796	-0.646558
P51398	P51398	28S ribosomal protein S29, mitochondrial	DAP3			0.0538658	-0.647212
Q9H0U6	Q9H0U6	39S ribosomal protein L18, mitochondrial	MRPL18			0.0118284	-0.648403
Q15717;P26378	Q15717	ELAV-like protein 1	ELAVL1			0.0466372	-0.649083
P26641	P26641	Elongation factor 1-gamma	EEF1G			0.00149528	-0.653782
P26599;O95758	P26599	Polypyrimidine tract-binding protein 1	PTBP1			0.0204593	-0.655414
Q9UHD8	Q9UHD8	Septin-9	2019-09-09			0.0819905	-0.663313
P16403	P16403	Histone H1.2	HIST1H1C			0.00108939	-0.665764
P35222	P35222	Catenin beta-1	CTNNB1			0.0205368	-0.66762
Q02809	Q02809	Procollagen-lysine,2-oxoglutarate 5-dioxygenase 1	PLOD1			0.017089	-0.676188
Q07666	Q07666	KH domain-containing, RNA-binding, signal transduction-associated protein 1	KHDRBS1			0.0632182	-0.679502
Q7Z406	Q7Z406	Myosin-14	MYH14			0.0923933	-0.679611
P63162;P14678	P63162;P14678	Small nuclear ribonucleoprotein-associated protein N;Small nuclear ribonucleoprotein-associated proteins B and B	SNRPN;SNRPB			0.0215167	-0.684047
Q96EY7	Q96EY7	Pentatricopeptide repeat domain-containing protein 3, mitochondrial	PTCD3			0.0548957	-0.691432
P19387	P19387	DNA-directed RNA polymerase II subunit RPB3	POLR2C			0.00875989	-0.691458
Q8N5N7	Q8N5N7	39S ribosomal protein L50, mitochondrial	MRPL50			0.00914954	-0.693811
Q14257	Q14257	Reticulocalbin-2	RCN2			0.0455051	-0.695487
Q9NUL3	Q9NUL3	Double-stranded RNA-binding protein Staufen homolog 2	STAU2			0.0292329	-0.698675
P31483	P31483	Nucleolysin TIA-1 isoform p40	TIA1			0.111513	-0.709848
Q7Z7F7	Q7Z7F7	39S ribosomal protein L55, mitochondrial	MRPL55			0.0109128	-0.715323
P11940;Q4VXU2;Q96DU9	P11940	Polyadenylate-binding protein 1	PABPC1			0.0210155	-0.716489
Q13561	Q13561	Dynactin subunit 2	DCTN2			0.00589105	-0.721954
Q8WUF5	Q8WUF5	RelA-associated inhibitor	PPP1R13L			0.0112736	-0.726761
Q9Y6M1;Q9NZI8	Q9Y6M1	Insulin-like growth factor 2 mRNA-binding protein 2	IGF2BP2			0.0220707	-0.728938
P62633	P62633	Cellular nucleic acid-binding protein	CNBP			0.00124774	-0.731426
Q92522	Q92522	Histone H1x	H1FX			0.000996896	-0.741709
Q76M96	Q76M96	Coiled-coil domain-containing protein 80	CCDC80			0.00698383	-0.743734
O43324;C9J1V9	O43324;C9J1V9	Eukaryotic translation elongation factor 1 epsilon-1	EEF1E1;EEF1E1-BLOC1S5			0.00127515	-0.744621
Q12906	Q12906	Interleukin enhancer-binding factor 3	ILF3			0.0243238	-0.750071
Q9NRX2	Q9NRX2	39S ribosomal protein L17, mitochondrial	MRPL17			0.0259799	-0.753426
P05109	P05109	Protein S100-A8;Protein S100-A8, N-terminally processed	S100A8			0.0984411	-0.762672
Q8TCC3	Q8TCC3	39S ribosomal protein L30, mitochondrial	MRPL30			0.0306751	-0.763084
P09012	P09012	U1 small nuclear ribonucleoprotein A	SNRPA			0.0132456	-0.770618
Q9NZB2	Q9NZB2	Constitutive coactivator of PPAR-gamma-like protein 1	FAM120A			0.0130244	-0.776179
O00267	O00267	Transcription elongation factor SPT5	SUPT5H			0.0123171	-0.776594
Q9BZE1	Q9BZE1	39S ribosomal protein L37, mitochondrial	MRPL37			0.0114435	-0.777833
P09038	P09038	Fibroblast growth factor 2	FGF2			0.00472408	-0.778003
Q8TAE8	Q8TAE8	Growth arrest and DNA damage-inducible proteins-interacting protein 1	GADD45GIP1			0.032577	-0.778102
Q92841	Q92841	Probable ATP-dependent RNA helicase DDX17	DDX17			0.0500607	-0.778149
Q05519	Q05519	Serine/arginine-rich splicing factor 11	SRSF11			0.00796256	-0.781371
P60228	P60228	Eukaryotic translation initiation factor 3 subunit E	EIF3E			0.0219227	-0.789904
P09874	P09874	Poly [ADP-ribose] polymerase 1	PARP1			0.00276523	-0.794423
P46821;P78559	P46821	Microtubule-associated protein 1B;MAP1B heavy chain;MAP1 light chain LC1	MAP1B			0.0157255	-0.794483
Q13310;P0CB38	Q13310	Polyadenylate-binding protein 4	PABPC4			0.0177452	-0.809412
P62308;A8MWD9	P62308;A8MWD9	Small nuclear ribonucleoprotein G;Putative small nuclear ribonucleoprotein G-like protein 15	SNRPG;SNRPGP15			0.000180483	-0.810308
Q6PGP7	Q6PGP7	Tetratricopeptide repeat protein 37	TTC37			0.0229085	-0.810476
P62318	P62318	Small nuclear ribonucleoprotein Sm D3	SNRPD3			0.0281422	-0.813493
Q92804	Q92804	TATA-binding protein-associated factor 2N	TAF15			0.0384674	-0.81416
Q9UHX1	Q9UHX1	Poly(U)-binding-splicing factor PUF60	PUF60			0.00893862	-0.814731
Q8WVV9	Q8WVV9	Heterogeneous nuclear ribonucleoprotein L-like	HNRNPLL			0.0734809	-0.815433
Q13084	Q13084	39S ribosomal protein L28, mitochondrial	MRPL28			0.0144132	-0.823549
P09497	P09497	Clathrin light chain B	CLTB			0.00722168	-0.824334
Q92552	Q92552	28S ribosomal protein S27, mitochondrial	MRPS27			0.0284322	-0.825851
O43684	O43684	Mitotic checkpoint protein BUB3	BUB3			0.010678	-0.827283
Q8TDN6	Q8TDN6	Ribosome biogenesis protein BRX1 homolog	BRIX1			0.027442	-0.836745
Q14204	Q14204	Cytoplasmic dynein 1 heavy chain 1	DYNC1H1			0.0392845	-0.871077
P62304	P62304	Small nuclear ribonucleoprotein E	SNRPE			0.0166861	-0.874373
Q9P2E9	Q9P2E9	Ribosome-binding protein 1	RRBP1			0.0441166	-0.879193
Q92900	Q92900	Regulator of nonsense transcripts 1	UPF1			0.0121206	-0.883111
P19474	P19474	E3 ubiquitin-protein ligase TRIM21	TRIM21			0.0120472	-0.886979
P19338	P19338	Nucleolin	NCL			0.0607852	-0.889133
Q9Y230	Q9Y230	RuvB-like 2	RUVBL2			0.00415247	-0.897181
Q9NRH3;P23258	Q9NRH3;P23258	Tubulin gamma-2 chain;Tubulin gamma-1 chain	TUBG2;TUBG1			0.00558825	-0.900682
Q16540	Q16540	39S ribosomal protein L23, mitochondrial	MRPL23			0.00984377	-0.905793
P16989	P16989	Y-box-binding protein 3	YBX3			0.0269744	-0.907918
P62306	P62306	Small nuclear ribonucleoprotein F	SNRPF			0.00666888	-0.908919
P09496	P09496	Clathrin light chain A	CLTA			0.00335354	-0.909074
P21796	P21796	Voltage-dependent anion-selective channel protein 1	VDAC1			0.0149361	-0.911425
Q9Y3D9	Q9Y3D9	28S ribosomal protein S23, mitochondrial	MRPS23			0.00558197	-0.912722
Q15020	Q15020	Squamous cell carcinoma antigen recognized by T-cells 3	SART3			0.00217008	-0.917011
Q9UMS4	Q9UMS4	Pre-mRNA-processing factor 19	PRPF19			0.00290183	-0.920809
Q96EL3	Q96EL3	39S ribosomal protein L53, mitochondrial	MRPL53			0.019099	-0.922647
Q16630	Q16630	Cleavage and polyadenylation specificity factor subunit 6	CPSF6			0.131419	-0.934229
Q05682;REV__Q13136;REV__O75334	Q05682	Caldesmon	CALD1			0.07494	-0.9458
P06748	P06748	Nucleophosmin	NPM1			0.0130722	-0.947775
Q9HCE1	Q9HCE1	Putative helicase MOV-10	MOV10			0.000571237	-0.962225
Q7Z739;Q9BYJ9	Q7Z739;Q9BYJ9	YTH domain-containing family protein 3;YTH domain-containing family protein 1	YTHDF3;YTHDF1			0.0817214	-0.964062
P38159;Q96E39;O75526;Q8N7X1	P38159;Q96E39	RNA-binding motif protein, X chromosome;RNA-binding motif protein, X chromosome, N-terminally processed;RNA binding motif protein, X-linked-like-1	RBMX;RBMXL1			0.0368787	-0.966169
Q13557;Q9UQM7	Q13557	Calcium/calmodulin-dependent protein kinase type II subunit delta	CAMK2D			0.020417	-0.966347
Q13405	Q13405	39S ribosomal protein L49, mitochondrial	MRPL49			0.0577377	-0.977939
O00468	O00468	Agrin;Agrin N-terminal 110 kDa subunit;Agrin C-terminal 110 kDa subunit;Agrin C-terminal 90 kDa fragment;Agrin C-terminal 22 kDa fragment	AGRN			0.0190636	-0.985935
Q9HD33	Q9HD33	39S ribosomal protein L47, mitochondrial	MRPL47			0.0011349	-0.987294
Q96I24	Q96I24	Far upstream element-binding protein 3	FUBP3			0.00334822	-0.994698
Q12905	Q12905	Interleukin enhancer-binding factor 2	ILF2			0.0365089	-1.00149
Q96PU8	Q96PU8	Protein quaking	QKI			0.00253108	-1.00236
P38919	P38919	Eukaryotic initiation factor 4A-III;Eukaryotic initiation factor 4A-III, N-terminally processed	EIF4A3			0.000962761	-1.00407
Q9Y333	Q9Y333	U6 snRNA-associated Sm-like protein LSm2	LSM2			0.00649947	-1.01045
Q9BQ48	Q9BQ48	39S ribosomal protein L34, mitochondrial	MRPL34			0.0339275	-1.01046
Q53H96	Q53H96	Pyrroline-5-carboxylate reductase 3	PYCRL			0.00106522	-1.01711
Q92665	Q92665	28S ribosomal protein S31, mitochondrial	MRPS31			0.00829346	-1.02029
Q14157	Q14157	Ubiquitin-associated protein 2-like	UBAP2L			0.0089524	-1.02371
P45880	P45880	Voltage-dependent anion-selective channel protein 2	VDAC2			0.0018843	-1.03072
Q9BWF3;Q9BQ04	Q9BWF3;Q9BQ04	RNA-binding protein 4;RNA-binding protein 4B	RBM4;RBM4B			0.0155931	-1.04474
P11387;Q969P6	P11387	DNA topoisomerase 1	TOP1			0.0124538	-1.04555
Q8N983	Q8N983	39S ribosomal protein L43, mitochondrial	MRPL43			0.00099497	-1.05277
P49406	P49406	39S ribosomal protein L19, mitochondrial	MRPL19			0.00333241	-1.05374
Q9UKV8;Q9H9G7	Q9UKV8;Q9H9G7	Protein argonaute-2;Protein argonaute-3	AGO2;AGO3			0.000862596	-1.05797
Q9UH99	Q9UH99	SUN domain-containing protein 2	SUN2			0.0349959	-1.06032
Q13435	Q13435	Splicing factor 3B subunit 2	SF3B2			0.0357676	-1.06119
Q9UL42	Q9UL42	Paraneoplastic antigen Ma2	PNMA2			0.00548977	-1.06297
P18085;P84085	P18085;P84085	ADP-ribosylation factor 4;ADP-ribosylation factor 5	ARF4;ARF5			0.0166956	-1.0788
P26368	P26368	Splicing factor U2AF 65 kDa subunit	U2AF2			0.00134831	-1.11278
Q93008;O00507	Q93008;O00507	Probable ubiquitin carboxyl-terminal hydrolase FAF-X;Probable ubiquitin carboxyl-terminal hydrolase FAF-Y	USP9X;USP9Y			0.0215177	-1.11506
Q96DV4	Q96DV4	39S ribosomal protein L38, mitochondrial	MRPL38			0.00229526	-1.12307
Q4G0J3	Q4G0J3	La-related protein 7	LARP7			0.00416214	-1.12316
Q9H9J2	Q9H9J2	39S ribosomal protein L44, mitochondrial	MRPL44			0.00251831	-1.13464
P22087	P22087	rRNA 2-O-methyltransferase fibrillarin	FBL			0.0459649	-1.13467
Q96AE4	Q96AE4	Far upstream element-binding protein 1	FUBP1			0.024318	-1.14899
P07305	P07305	Histone H1.0;Histone H1.0, N-terminally processed	H1F0			0.0027065	-1.16067
O76021	O76021	Ribosomal L1 domain-containing protein 1	RSL1D1			0.0190571	-1.16235
P07910;P0DMR1;O60812;B7ZW38;B2RXH8;Q86SE5	P07910	Heterogeneous nuclear ribonucleoproteins C1/C2	HNRNPC			0.0232349	-1.1852
P55769	P55769	NHP2-like protein 1;NHP2-like protein 1, N-terminally processed	NHP2L1			0.000877688	-1.20299
Q16790	Q16790	Carbonic anhydrase 9	CA9			0.00349654	-1.21677
P19388	P19388	DNA-directed RNA polymerases I, II, and III subunit RPABC1	POLR2E			0.00447543	-1.23989
Q9UQ35	Q9UQ35	Serine/arginine repetitive matrix protein 2	SRRM2			0.000686958	-1.26129
O60832	O60832	H/ACA ribonucleoprotein complex subunit 4	DKC1			0.00557381	-1.27921
Q8WXF1	Q8WXF1	Paraspeckle component 1	PSPC1			0.0406234	-1.27941
Q14195	Q14195	Dihydropyrimidinase-related protein 3	DPYSL3			0.0346424	-1.28145
Q96PK6	Q96PK6	RNA-binding protein 14	RBM14			0.0278574	-1.3075
P84090	P84090	Enhancer of rudimentary homolog	ERH			0.00685304	-1.31056
Q71UI9;P0C0S5	Q71UI9;P0C0S5	Histone H2A.V;Histone H2A.Z	H2AFV;H2AFZ			0.0226888	-1.32586
Q15427	Q15427	Splicing factor 3B subunit 4	SF3B4			0.0126822	-1.37087
P39060	P39060	Collagen alpha-1(XVIII) chain;Endostatin	COL18A1			0.00281084	-1.39208
Q14980	Q14980	Nuclear mitotic apparatus protein 1	NUMA1			1.61622e-05	-1.44088
Q15149	Q15149	Plectin	PLEC			0.083475	-1.44383
Q5SW79;Q96L14	Q5SW79	Centrosomal protein of 170 kDa	CEP170			0.0131218	-1.44432
Q9H0D6	Q9H0D6	5-3 exoribonuclease 2	XRN2			0.00453693	-1.48616
Q9Y2X3	Q9Y2X3	Nucleolar protein 58	NOP58			0.00552487	-1.49453
Q9UKM9	Q9UKM9	RNA-binding protein Raly	RALY			0.00305219	-1.49974
Q15233	Q15233	Non-POU domain-containing octamer-binding protein	NONO			0.0261151	-1.53695
Q92945	Q92945	Far upstream element-binding protein 2	KHSRP			0.0133247	-1.56628
O94979	O94979	Protein transport protein Sec31A	SEC31A			0.00488677	-1.59288
P43243	P43243	Matrin-3	MATR3			0.000273388	-1.59459
Q99878;Q96KK5;Q9BTM1;P0C0S8	Q99878;Q96KK5;Q9BTM1;P0C0S8	Histone H2A type 1-J;Histone H2A type 1-H;Histone H2A.J;Histone H2A type 1	HIST1H2AJ;HIST1H2AH;H2AFJ;HIST1H2AG			0.0158384	-1.60198
Q71DI3	Q71DI3	Histone H3.2	HIST2H3A			0.0265724	-1.62144
O43809	O43809	Cleavage and polyadenylation specificity factor subunit 5	NUDT21			0.00506348	-1.63088
P52272	P52272	Heterogeneous nuclear ribonucleoprotein M	HNRNPM			0.0040801	-1.6363
P23246	P23246	Splicing factor, proline- and glutamine-rich	SFPQ			0.0378525	-1.72642
P35052	P35052	Glypican-1;Secreted glypican-1	GPC1			0.0043934	-1.82572
P58876;Q99877;Q99880	P58876;Q99877;Q99880	Histone H2B type 1-D;Histone H2B type 1-N;Histone H2B type 1-L	HIST1H2BD;HIST1H2BN;HIST1H2BL			0.00588826	-1.85337
Q15393	Q15393	Splicing factor 3B subunit 3	SF3B3			0.00243113	-1.86848
P06899;Q6DRA6;Q6DN03	P06899	Histone H2B type 1-J	HIST1H2BJ			0.0108851	-1.90379
P08670;P41219;P17661;Q16352;P07197;P07196	P08670	Vimentin	VIM			0.0438797	-1.97555
P62805	P62805	Histone H4	HIST1H4A			0.0141932	-2.02925
P05783;CON__H-INV:HIT000015463	P05783	Keratin, type I cytoskeletal 18	KRT18			0.0409589	-2.10774
Q5TEC6	Q5TEC6	Histone H3	HIST2H3PS2			0.0338906	-2.17126
P02545	P02545	Prelamin-A/C;Lamin-A/C	LMNA			0.0113243	-2.36654
O75367	O75367	Core histone macro-H2A.1	H2AFY			0.00361492	-2.57125
P23527;P33778;Q96A08	P23527;P33778	Histone H2B type 1-O;Histone H2B type 1-B	HIST1H2BO;HIST1H2BB			0.00625597	-3.02027

## Sheet: STARV
Protein IDs	Majority protein IDs	Protein names	Gene names	Significantly regulated Difference=1	Significantly regulated Difference=1.5	-Log Student's T-test p-value IP_BAS_CLN3_CTRL_IP_CLN3	Student's T-test Difference IP_STARV_CLN3_CTRL_IP_CLN3
Q13286	Q13286	Battenin	CLN3	+	+	3.50982	8.84157
Q9UI14	Q9UI14	Prenylated Rab acceptor protein 1	RABAC1	+	+	3.15684	6.88596		BLOC
O43399	O43399	Tumor protein D54	TPD52L2	+	+	3.29374	6.84398		BORC
Q9UIG0	Q9UIG0	Tyrosine-protein kinase BAZ1B	BAZ1B	+	+	4.01263	5.83916		SNARE
Q9BTU6;E9PAM4	Q9BTU6;E9PAM4	Phosphatidylinositol 4-kinase type 2-alpha	PI4K2A	+	+	3.33249	5.31608		Retromer
P27824	P27824	Calnexin	CANX	+	+	1.78167	4.96053		Clatrin
Q9H0E2	Q9H0E2	Toll-interacting protein	TOLLIP	+	+	2.93727	4.90762		PI-related proteins
Q6IAA8	Q6IAA8	Ragulator complex protein LAMTOR1	LAMTOR1	+	+	2.77023	4.90012
O60488	O60488	Long-chain-fatty-acid--CoA ligase 4	ACSL4	+	+	4.23829	4.86377
Q86Y82	Q86Y82	Syntaxin-12	STX12	+	+	3.48162	4.77105
Q8IWB7	Q8IWB7	WD repeat and FYVE domain-containing protein 1	WDFY1	+	+	3.0551	4.76981
O75976	O75976	Carboxypeptidase D	CPD	+	+	4.39749	4.60752
O15400	O15400	Syntaxin-7	STX7	+	+	2.80138	4.60037
P17931	P17931	Galectin-3	LGALS3	+	+	2.28254	4.48095
Q9Y2Q5	Q9Y2Q5	Ragulator complex protein LAMTOR2	LAMTOR2	+	+	3.63142	4.47801
Q8NBX0	Q8NBX0	Saccharopine dehydrogenase-like oxidoreductase	SCCPDH	+	+	4.11691	4.46546
Q9UNH7	Q9UNH7	Sorting nexin-6;Sorting nexin-6, N-terminally processed	SNX6	+	+	3.79592	4.44272
P11717	P11717	Cation-independent mannose-6-phosphate receptor	IGF2R	+	+	4.69945	4.35622
O14828	O14828	Secretory carrier-associated membrane protein 3	SCAMP3	+	+	2.53254	4.27494
Q9Y371	Q9Y371	Endophilin-B1	SH3GLB1	+	+	3.1584	4.25553
P62820;P59190	P62820	Ras-related protein Rab-1A	RAB1A	+	+	2.32068	4.22801
Q9NQC3	Q9NQC3	Reticulon-4	RTN4	+	+	2.87267	4.17717
Q15836;P23763	Q15836	Vesicle-associated membrane protein 3	VAMP3	+	+	3.40742	4.17418
P51149	P51149	Ras-related protein Rab-7a	RAB7A	+	+	4.21005	4.13565
P62491;Q15907;P57735	P62491;Q15907	Ras-related protein Rab-11A;Ras-related protein Rab-11B	RAB11A;RAB11B	+	+	2.30268	3.99079
Q07960	Q07960	Rho GTPase-activating protein 1	ARHGAP1	+	+	1.65248	3.83054
P01130	P01130	Low-density lipoprotein receptor	LDLR	+	+	2.43264	3.73227
P14314	P14314	Glucosidase 2 subunit beta	PRKCSH	+	+	2.51422	3.69669
Q16890	Q16890	Tumor protein D53	TPD52L1	+	+	3.18858	3.51901
Q9UEU0	Q9UEU0	Vesicle transport through interaction with t-SNAREs homolog 1B	VTI1B	+	+	2.94056	3.50376
Q9UHA4	Q9UHA4	Ragulator complex protein LAMTOR3	LAMTOR3	+	+	3.0496	3.49855
O00214	O00214	Galectin-8	LGALS8	+	+	2.75852	3.43967
Q8IZ07;Q6ZTN6	Q8IZ07	Ankyrin repeat domain-containing protein 13A	ANKRD13A	+	+	2.40721	3.41798
Q9Y217	Q9Y217	Myotubularin-related protein 6	MTMR6	+	+	2.40272	3.38358
Q9BXS5;Q9Y6Q5	Q9BXS5	AP-1 complex subunit mu-1	AP1M1	+	+	3.02461	3.3393
O95295	O95295	SNARE-associated protein Snapin	SNAPIN	+	+	2.81536	3.25247
P62879	P62879	Guanine nucleotide-binding protein G(I)/G(S)/G(T) subunit beta-2	GNB2	+	+	2.04962	3.24708
Q8N697	Q8N697	Solute carrier family 15 member 4	SLC15A4	+	+	2.59484	3.23037
Q6QNY0	Q6QNY0	Biogenesis of lysosome-related organelles complex 1 subunit 3	BLOC1S3	+	+	4.26648	3.21087
Q9Y5X3	Q9Y5X3	Sorting nexin-5	SNX5	+	+	2.07972	3.20351
O60493	O60493	Sorting nexin-3	SNX3	+	+	3.02424	3.16671
P17302	P17302	Gap junction alpha-1 protein	GJA1	+	+	1.51886	3.1478
P23634;Q16720;Q01814;P20020	P23634	Plasma membrane calcium-transporting ATPase 4	ATP2B4	+	+	1.69622	3.13065
P21964	P21964	Catechol O-methyltransferase	COMT	+	+	2.64819	3.10781
P78537;F8W036	P78537	Biogenesis of lysosome-related organelles complex 1 subunit 1	BLOC1S1	+	+	2.98011	3.10128
O60749	O60749	Sorting nexin-2	SNX2	+	+	2.39164	3.07866
O60784	O60784	Target of Myb protein 1	TOM1	+	+	2.86836	3.02606
O15162	O15162	Phospholipid scramblase 1	PLSCR1	+	+	1.51198	2.97315
P61224;A6NIZ1	P61224;A6NIZ1	Ras-related protein Rap-1b;Ras-related protein Rap-1b-like protein	RAP1B	+	+	2.83259	2.93322
Q9H4M9	Q9H4M9	EH domain-containing protein 1	EHD1	+	+	1.57383	2.84411
Q9H0U4;Q92928	Q9H0U4;Q92928	Ras-related protein Rab-1B;Putative Ras-related protein Rab-1C	RAB1B;RAB1C	+	+	2.54606	2.8386
Q96EV8	Q96EV8	Dysbindin	DTNBP1	+	+	2.57747	2.82702
P28838	P28838	Cytosol aminopeptidase	LAP3	+	+	3.07643	2.80617
Q8IVM0	Q8IVM0	Coiled-coil domain-containing protein 50	CCDC50	+	+	2.62945	2.74363
P55327	P55327	Tumor protein D52	TPD52	+	+	3.52592	2.71961
Q8TDH9	Q8TDH9	Biogenesis of lysosome-related organelles complex 1 subunit 5	BLOC1S5	+	+	3.6172	2.70209
P28799	P28799	Granulins;Acrogranin;Paragranulin;Granulin-1;Granulin-2;Granulin-3;Granulin-4;Granulin-5;Granulin-6;Granulin-7	GRN	+	+	1.6662	2.6933
Q9H223	Q9H223	EH domain-containing protein 4	EHD4	+	+	1.60284	2.68122
I3L3X5;Q9NRY6	I3L3X5;Q9NRY6	Phospholipid scramblase 3	TMEM256-PLSCR3;PLSCR3	+	+	3.79597	2.65694
Q9NUY8	Q9NUY8	TBC1 domain family member 23	TBC1D23	+	+	3.65216	2.63356
P53396	P53396	ATP-citrate synthase	ACLY	+	+	1.33383	2.59203
Q9C0D3	Q9C0D3	Protein zyg-11 homolog B	ZYG11B	+	+	1.87296	2.57968
Q15370	Q15370	Transcription elongation factor B polypeptide 2	TCEB2	+	+	1.93006	2.5682
Q13126;F2Z2F3	Q13126;F2Z2F3	S-methyl-5-thioadenosine phosphorylase	MTAP	+	+	2.43961	2.55951
Q13596	Q13596	Sorting nexin-1	SNX1	+	+	2.88659	2.5565
P36543	P36543	V-type proton ATPase subunit E 1	ATP6V1E1	+	+	2.48816	2.55032
P15104	P15104	Glutamine synthetase	GLUL	+	+	1.38105	2.54852
P63000;P60763;P15153;P17081;Q9H4E5	P63000;P60763	Ras-related C3 botulinum toxin substrate 1;Ras-related C3 botulinum toxin substrate 3	RAC1;RAC3	+	+	2.99469	2.54507
Q9NUP1	Q9NUP1	Biogenesis of lysosome-related organelles complex 1 subunit 4	BLOC1S4	+	+	1.81197	2.52389
Q96CT7	Q96CT7	Coiled-coil domain-containing protein 124	CCDC124	+	+	1.46532	2.50819
Q9UBI6	Q9UBI6	Guanine nucleotide-binding protein G(I)/G(S)/G(O) subunit gamma-12	GNG12	+	+	3.62721	2.49419
P62070;P10301	P62070	Ras-related protein R-Ras2	RRAS2	+	+	1.76645	2.48442
P61106	P61106	Ras-related protein Rab-14	RAB14	+	+	2.01276	2.46641
Q96GS4	Q96GS4	Uncharacterized protein C17orf59	C17orf59	+	+	2.23888	2.45918
P60903	P60903	Protein S100-A10	S100A10	+	+	1.34528	2.43901
P09382	P09382	Galectin-1	LGALS1	+	+	3.85574	2.4263
P46926	P46926	Glucosamine-6-phosphate isomerase 1	GNPDA1	+	+	2.59559	2.41823
P51809	P51809	Vesicle-associated membrane protein 7	VAMP7	+	+	2.2506	2.41489
P48739	P48739	Phosphatidylinositol transfer protein beta isoform	PITPNB	+	+	2.87562	2.38997
P60953	P60953	Cell division control protein 42 homolog	CDC42	+	+	1.51309	2.37224
Q9UNH6	Q9UNH6	Sorting nexin-7	SNX7	+	+	2.49253	2.36956
O60701	O60701	UDP-glucose 6-dehydrogenase	UGDH	+	+	1.53726	2.33352
Q99497	Q99497	Protein deglycase DJ-1	PARK7	+	+	2.799	2.33335
Q0VGL1	Q0VGL1	Ragulator complex protein LAMTOR4;Ragulator complex protein LAMTOR4, N-terminally processed	LAMTOR4	+	+	2.62812	2.30935
P62873;P16520	P62873	Guanine nucleotide-binding protein G(I)/G(S)/G(T) subunit beta-1	GNB1	+	+	3.02668	2.2846
O75436	O75436	Vacuolar protein sorting-associated protein 26A	VPS26A	+	+	1.64635	2.26345
O15127	O15127	Secretory carrier-associated membrane protein 2	SCAMP2	+	+	2.87196	2.24113
P36776	P36776	Lon protease homolog, mitochondrial	LONP1			0.823242	2.21773
P08134;U3KQV3	P08134	Rho-related GTP-binding protein RhoC	RHOC	+	+	1.62794	2.21143
O43488;Q8NHP1;O95154	O43488	Aflatoxin B1 aldehyde reductase member 2	AKR7A2	+	+	1.98221	2.20675
Q9NRW7	Q9NRW7	Vacuolar protein sorting-associated protein 45	VPS45	+	+	2.41154	2.20154
Q9UKK9	Q9UKK9	ADP-sugar pyrophosphatase	NUDT5	+	+	2.33014	2.1923
P60709;Q6S8J3;A5A3E0;Q562R1;P0CG38;P0CG39;Q9BYX7	P60709	Actin, cytoplasmic 1;Actin, cytoplasmic 1, N-terminally processed	ACTB			0.896347	2.18692
O75531	O75531	Barrier-to-autointegration factor;Barrier-to-autointegration factor, N-terminally processed	BANF1			0.86439	2.18124
Q96QG7	Q96QG7	Myotubularin-related protein 9	MTMR9	+	+	1.6343	2.17069
Q99536	Q99536	Synaptic vesicle membrane protein VAT-1 homolog	VAT1	+	+	1.74365	2.16315
Q08AM6	Q08AM6	Protein VAC14 homolog	VAC14			1.19845	2.14567
Q96AY3	Q96AY3	Peptidyl-prolyl cis-trans isomerase FKBP10	FKBP10	+	+	1.73921	2.13322
Q9H1Z4	Q9H1Z4	WD repeat-containing protein 13	WDR13	+	+	2.54361	2.09768
P38606	P38606	V-type proton ATPase catalytic subunit A	ATP6V1A			1.13875	2.09169
O43617	O43617	Trafficking protein particle complex subunit 3	TRAPPC3	+	+	1.77382	2.07346
P52565	P52565	Rho GDP-dissociation inhibitor 1	ARHGDIA	+	+	3.18608	2.05894
Q12792	Q12792	Twinfilin-1	TWF1			1.20999	2.05411
Q6PIU2	Q6PIU2	Neutral cholesterol ester hydrolase 1	NCEH1	+	+	2.78479	2.0374
Q9UKG1	Q9UKG1	DCC-interacting protein 13-alpha	APPL1	+	+	2.07375	2.03576
Q9BS26	Q9BS26	Endoplasmic reticulum resident protein 44	ERP44	+	+	2.91823	2.02905
P54920;Q9H115	P54920	Alpha-soluble NSF attachment protein	NAPA			1.08727	2.02481
P06703	P06703	Protein S100-A6	S100A6	+	+	1.90662	2.01887
Q14165	Q14165	Malectin	MLEC	+	+	1.37006	2.01779
P29590	P29590	Protein PML	PML	+	+	1.74037	2.01511
Q9NXW2	Q9NXW2	DnaJ homolog subfamily B member 12	DNAJB12			1.25559	2.00624
Q658Y4	Q658Y4	Protein FAM91A1	FAM91A1	+	+	1.85486	1.99714
Q969V3	Q969V3	Nicalin	NCLN			1.27415	1.99204
P62328	P62328	Thymosin beta-4;Hematopoietic system regulatory peptide	TMSB4X			1.23397	1.97806
P12931;P07947;Q9H3Y6;P42685;P08581;Q04912	P12931;P07947	Proto-oncogene tyrosine-protein kinase Src;Tyrosine-protein kinase Yes	SRC;YES1	+	+	1.60448	1.97537
P16070	P16070	CD44 antigen	CD44	+	+	1.38617	1.96859
O15145	O15145	Actin-related protein 2/3 complex subunit 3	ARPC3	+	+	1.44447	1.96637
O95571	O95571	Persulfide dioxygenase ETHE1, mitochondrial	ETHE1			0.999192	1.96451
P30040	P30040	Endoplasmic reticulum resident protein 29	ERP29			1.23506	1.94544
Q01105;P0DME0	Q01105;P0DME0	Protein SET;Protein SETSIP	SET;SETSIP	+	+	1.6227	1.9353
Q9BZH6	Q9BZH6	WD repeat-containing protein 11	WDR11			1.28829	1.93343
P09936	P09936	Ubiquitin carboxyl-terminal hydrolase isozyme L1	UCHL1	+	+	3.12383	1.8892
P49189	P49189	4-trimethylaminobutyraldehyde dehydrogenase	ALDH9A1	+	+	1.46967	1.88303
O00161	O00161	Synaptosomal-associated protein 23	SNAP23	+	+	1.79927	1.87289
Q8TC12;Q96NR8	Q8TC12;Q96NR8	Retinol dehydrogenase 11;Retinol dehydrogenase 12	RDH11;RDH12			1.23055	1.87159
P05023;P13637;P50993;Q13733;P54707;P20648	P05023	Sodium/potassium-transporting ATPase subunit alpha-1	ATP1A1	+	+	2.70824	1.8703
O60869	O60869	Endothelial differentiation-related factor 1	EDF1	+	+	2.02805	1.86352
P01040	P01040	Cystatin-A;Cystatin-A, N-terminally processed	CSTA			0.795855	1.84141
Q6QNY1	Q6QNY1	Biogenesis of lysosome-related organelles complex 1 subunit 2	BLOC1S2	+	+	2.46526	1.82488
O95573	O95573	Long-chain-fatty-acid--CoA ligase 3	ACSL3	+	+	1.80882	1.82146
O60664	O60664	Perilipin-3	PLIN3	+	+	1.72493	1.81494
O15269	O15269	Serine palmitoyltransferase 1	SPTLC1	+	+	1.57348	1.81335
O94973	O94973	AP-2 complex subunit alpha-2	AP2A2	+	+	2.86701	1.81134
Q66K14	Q66K14	TBC1 domain family member 9B	TBC1D9B	+	+	1.39312	1.80813
Q96A33;J3QR89	Q96A33	Coiled-coil domain-containing protein 47	CCDC47	+	+	1.64388	1.80737
P34932	P34932	Heat shock 70 kDa protein 4	HSPA4	+	+	1.54541	1.78972
P51148;K7ERQ8	P51148;K7ERQ8	Ras-related protein Rab-5C	RAB5C	+	+	1.95226	1.78958
P61586	P61586	Transforming protein RhoA	RHOA	+	+	2.54203	1.78881
Q9H299	Q9H299	SH3 domain-binding glutamic acid-rich-like protein 3	SH3BGRL3	+	+	1.91253	1.78107
O43747	O43747	AP-1 complex subunit gamma-1	AP1G1	+	+	1.39433	1.77346
P27797	P27797	Calreticulin	CALR	+	+	2.69102	1.75088
Q9Y2Z0	Q9Y2Z0	Suppressor of G2 allele of SKP1 homolog	SUGT1	+	+	2.28139	1.74889
P11216	P11216	Glycogen phosphorylase, brain form	PYGB			1.10425	1.74178
Q5JWF2;P38405	Q5JWF2	Guanine nucleotide-binding protein G(s) subunit alpha isoforms XLas	GNAS	+	+	2.31649	1.73432
Q15369	Q15369	Transcription elongation factor B polypeptide 1	TCEB1	+	+	2.50082	1.72007
P61421	P61421	V-type proton ATPase subunit d 1	ATP6V0D1	+	+	2.04291	1.7144
Q9BXP2	Q9BXP2	Solute carrier family 12 member 9	SLC12A9	+	+	3.74836	1.70596
P22314	P22314	Ubiquitin-like modifier-activating enzyme 1	UBA1	+	+	2.04157	1.70543
H7C469;P07339	H7C469;P07339	Cathepsin D;Cathepsin D light chain;Cathepsin D heavy chain	CTSD			1.15585	1.69208
Q9NZM1	Q9NZM1	Myoferlin	MYOF			1.13452	1.68536
P07741	P07741	Adenine phosphoribosyltransferase	APRT	+	+	1.82235	1.67812
P06753	P06753	Tropomyosin alpha-3 chain	TPM3			0.897457	1.6769
Q6NZI2	Q6NZI2	Polymerase I and transcript release factor	PTRF	+	+	1.56356	1.67269
Q9NR46	Q9NR46	Endophilin-B2	SH3GLB2			1.29374	1.66038
Q9BY32	Q9BY32	Inosine triphosphate pyrophosphatase	ITPA	+	+	1.52892	1.6502
Q8WUW1	Q8WUW1	Protein BRICK1	BRK1	+	+	1.59973	1.65015
Q9BQD3	Q9BQD3	KxDL motif-containing protein 1	KXD1	+	+	1.84251	1.64973
Q5T749	Q5T749	Keratinocyte proline-rich protein	KPRP			1.0963	1.64374
Q13308	Q13308	Inactive tyrosine-protein kinase 7	PTK7	+	+	1.44728	1.64285
Q16527	Q16527	Cysteine and glycine-rich protein 2	CSRP2	+	+	1.61981	1.63713
P84095	P84095	Rho-related GTP-binding protein RhoG	RHOG	+	+	2.87935	1.63333
Q96KN1	Q96KN1	Protein FAM84B	FAM84B	+	+	2.22721	1.62639
P33240;Q9H0L4	P33240;Q9H0L4	Cleavage stimulation factor subunit 2;Cleavage stimulation factor subunit 2 tau variant	CSTF2;CSTF2T	+	+	1.30256	1.62169
P50395;P31150	P50395	Rab GDP dissociation inhibitor beta	GDI2	+	+	2.42553	1.62149
O00299	O00299	Chloride intracellular channel protein 1	CLIC1	+	+	1.32536	1.62003
Q8WUY8	Q8WUY8	N-acetyltransferase 14	NAT14	+	+	1.50239	1.61676
Q9BQE5	Q9BQE5	Apolipoprotein L2	APOL2	+	+	2.08174	1.61673
P53367	P53367	Arfaptin-1	ARFIP1	+	+	2.38771	1.61625
Q9GZS3	Q9GZS3	WD repeat-containing protein 61;WD repeat-containing protein 61, N-terminally processed	WDR61			1.13369	1.59858
P42166	P42166	Lamina-associated polypeptide 2, isoform alpha;Thymopoietin;Thymopentin	TMPO			1.19678	1.59729
P16152	P16152	Carbonyl reductase [NADPH] 1	CBR1	+	+	1.81109	1.59326
P04181	P04181	Ornithine aminotransferase, mitochondrial;Ornithine aminotransferase, hepatic form;Ornithine aminotransferase, renal form	OAT	+	+	1.50903	1.58258
P09525	P09525	Annexin A4	ANXA4	+	+	1.37895	1.5811
Q15006	Q15006	ER membrane protein complex subunit 2	EMC2			1.2164	1.5741
P14406	P14406	Cytochrome c oxidase subunit 7A2, mitochondrial	COX7A2			1.03835	1.56825
Q96CW1	Q96CW1	AP-2 complex subunit mu	AP2M1	+	+	1.349	1.55873
P19367;P52789	P19367	Hexokinase-1	HK1			0.814576	1.54308
P09104;P13929	P09104;P13929	Gamma-enolase;Beta-enolase	ENO2;ENO3	+	+	3.14997	1.539
Q07954	Q07954	Prolow-density lipoprotein receptor-related protein 1;Low-density lipoprotein receptor-related protein 1 85 kDa subunit;Low-density lipoprotein receptor-related protein 1 515 kDa subunit;Low-density lipoprotein receptor-related protein 1 intracellular domain	LRP1	+	+	3.56639	1.53263
H0YHG0;P82979	H0YHG0;P82979	SAP domain-containing ribonucleoprotein	SARNP	+	+	1.65975	1.53181
Q9NZT1	Q9NZT1	Calmodulin-like protein 5	CALML5			1.11895	1.52795
P00338;Q6ZMR3;P07864	P00338	L-lactate dehydrogenase A chain	LDHA	+	+	3.07361	1.52639
Q15056	Q15056	Eukaryotic translation initiation factor 4H	EIF4H	+	+	1.44954	1.52189
P18754	P18754	Regulator of chromosome condensation	RCC1	+	+	1.51446	1.50333
O95219	O95219	Sorting nexin-4	SNX4	+	+	2.07878	1.50268
P21796	P21796	Voltage-dependent anion-selective channel protein 1	VDAC1			1.28798	1.49914
Q9UJU6	Q9UJU6	Drebrin-like protein	DBNL	+		1.33188	1.49727
Q04446	Q04446	1,4-alpha-glucan-branching enzyme	GBE1	+		2.39144	1.49535
P38117	P38117	Electron transfer flavoprotein subunit beta	ETFB			0.98421	1.49437
P22061	P22061	Protein-L-isoaspartate(D-aspartate) O-methyltransferase	PCMT1			0.738523	1.48799
P40939	P40939	Trifunctional enzyme subunit alpha, mitochondrial;Long-chain enoyl-CoA hydratase;Long chain 3-hydroxyacyl-CoA dehydrogenase	HADHA			0.862218	1.48047
P61160	P61160	Actin-related protein 2	ACTR2			1.07169	1.4754
Q99436	Q99436	Proteasome subunit beta type-7	PSMB7			1.24158	1.46295
P00568	P00568	Adenylate kinase isoenzyme 1	AK1			1.18952	1.44996
P04899;P11488;P09471;P19087;A8MTJ3	P04899	Guanine nucleotide-binding protein G(i) subunit alpha-2	GNAI2	+		2.44356	1.44118
Q9NRP0	Q9NRP0	Oligosaccharyltransferase complex subunit OSTC	OSTC	+		1.81876	1.4151
Q13185	Q13185	Chromobox protein homolog 3	CBX3			1.29368	1.41245
P29317	P29317	Ephrin type-A receptor 2	EPHA2	+		1.34568	1.41228
O14745	O14745	Na(+)/H(+) exchange regulatory cofactor NHE-RF1	SLC9A3R1	+		2.16313	1.40812
O14773	O14773	Tripeptidyl-peptidase 1	TPP1	+		1.91726	1.40475
Q53EL6	Q53EL6	Programmed cell death protein 4	PDCD4			0.968343	1.40174
Q92597	Q92597	Protein NDRG1	NDRG1			1.16518	1.39489
P50995;P27216	P50995	Annexin A11	ANXA11			1.06302	1.38758
P42677	P42677	40S ribosomal protein S27	RPS27			0.845018	1.38649
Q9UBQ0	Q9UBQ0	Vacuolar protein sorting-associated protein 29	VPS29	+		1.8682	1.38144
Q9BSD7	Q9BSD7	Cancer-related nucleoside-triphosphatase	NTPCR	+		1.44479	1.37697
P62841	P62841	40S ribosomal protein S15	RPS15	+		1.31789	1.36559
P21281;P15313	P21281	V-type proton ATPase subunit B, brain isoform	ATP6V1B2	+		3.5873	1.35252
P08133	P08133	Annexin A6	ANXA6	+		3.51481	1.34927
Q92575	Q92575	UBX domain-containing protein 4	UBXN4			1.171	1.34323
P60059	P60059	Protein transport protein Sec61 subunit gamma	SEC61G	+		2.37146	1.33909
P16615;Q93084	P16615	Sarcoplasmic/endoplasmic reticulum calcium ATPase 2	ATP2A2			1.23826	1.33315
Q13443	Q13443	Disintegrin and metalloproteinase domain-containing protein 9	ADAM9	+		1.44374	1.31902
P0CW22;P08708;H3BNC9	P0CW22;P08708	40S ribosomal protein S17-like;40S ribosomal protein S17	RPS17L;RPS17	+		1.78802	1.31749
Q9H9B4	Q9H9B4	Sideroflexin-1	SFXN1	+		1.64148	1.30929
P31949	P31949	Protein S100-A11;Protein S100-A11, N-terminally processed	S100A11	+		1.60262	1.30681
P29401	P29401	Transketolase	TKT	+		2.67629	1.30159
P14927	P14927	Cytochrome b-c1 complex subunit 7	UQCRB	+		1.59419	1.2927
P54819	P54819	Adenylate kinase 2, mitochondrial;Adenylate kinase 2, mitochondrial, N-terminally processed	AK2			1.24233	1.29189
O14737	O14737	Programmed cell death protein 5	PDCD5			1.0403	1.29133
P61923	P61923	Coatomer subunit zeta-1	COPZ1	+		1.55611	1.28791
P07195	P07195	L-lactate dehydrogenase B chain	LDHB	+		2.14949	1.28749
P10768	P10768	S-formylglutathione hydrolase	ESD	+		2.35255	1.28717
P04083	P04083	Annexin A1	ANXA1	+		2.84835	1.28394
Q96HE7	Q96HE7	ERO1-like protein alpha	ERO1L	+		2.09069	1.2838
P12429	P12429	Annexin A3	ANXA3	+		2.3075	1.28273
Q9UL25	Q9UL25	Ras-related protein Rab-21	RAB21			1.05756	1.28265
P61088;Q5JXB2	P61088;Q5JXB2	Ubiquitin-conjugating enzyme E2 N;Putative ubiquitin-conjugating enzyme E2 N-like	UBE2N;UBE2NL	+		3.22039	1.27776
O43175	O43175	D-3-phosphoglycerate dehydrogenase	PHGDH	+		2.74952	1.26683
P08758	P08758	Annexin A5	ANXA5	+		2.48388	1.2653
O95782	O95782	AP-2 complex subunit alpha-1	AP2A1	+		1.80639	1.26143
Q10567	Q10567	AP-1 complex subunit beta-1	AP1B1	+		1.35633	1.24959
P32119	P32119	Peroxiredoxin-2	PRDX2	+		1.85921	1.24246
P67870;N0E472	P67870;N0E472	Casein kinase II subunit beta	CSNK2B;CSNK2B-LY6G5B--991			0.819903	1.23991
Q16222	Q16222	UDP-N-acetylhexosamine pyrophosphorylase;UDP-N-acetylgalactosamine pyrophosphorylase;UDP-N-acetylglucosamine pyrophosphorylase	UAP1	+		1.41431	1.2394
O75494	O75494	Serine/arginine-rich splicing factor 10	SRSF10			1.05436	1.22701
Q8IXB1	Q8IXB1	DnaJ homolog subfamily C member 10	DNAJC10			0.696448	1.22581
O75947	O75947	ATP synthase subunit d, mitochondrial	ATP5H			1.23202	1.22105
Q9Y281	Q9Y281	Cofilin-2	CFL2			1.26159	1.20743
P48643	P48643	T-complex protein 1 subunit epsilon	CCT5	+		1.66661	1.20413
O75348;F2Z307;O95670	O75348;F2Z307;O95670	V-type proton ATPase subunit G 1;V-type proton ATPase subunit G 2	ATP6V1G1;ATP6V1G2-DDX39B;ATP6V1G2	+		2.64662	1.20158
P13807	P13807	Glycogen [starch] synthase, muscle	GYS1			0.874119	1.19814
P84022;Q15796;O15198;Q99717;Q15797	P84022;Q15796;O15198	Mothers against decapentaplegic homolog 3;Mothers against decapentaplegic homolog 2;Mothers against decapentaplegic homolog 9	SMAD3;SMAD2;SMAD9			1.17129	1.19781
P61020	P61020	Ras-related protein Rab-5B	RAB5B	+		1.47127	1.19539
P49721	P49721	Proteasome subunit beta type-2	PSMB2			0.655327	1.19496
P84098	P84098	60S ribosomal protein L19	RPL19	+		2.01231	1.18351
Q9UJZ1	Q9UJZ1	Stomatin-like protein 2, mitochondrial	STOML2			1.26344	1.17759
P15924	P15924	Desmoplakin	DSP	+		1.62806	1.17409
P62310	P62310	U6 snRNA-associated Sm-like protein LSm3	LSM3			0.924561	1.1725
P23368	P23368	NAD-dependent malic enzyme, mitochondrial	ME2			0.998499	1.17107
P61981	P61981	14-3-3 protein gamma;14-3-3 protein gamma, N-terminally processed	YWHAG	+		2.04166	1.17048
P02786	P02786	Transferrin receptor protein 1;Transferrin receptor protein 1, serum form	TFRC	+		1.54493	1.1664
P56537	P56537	Eukaryotic translation initiation factor 6	EIF6			0.778972	1.16293
Q9Y4Y9	Q9Y4Y9	U6 snRNA-associated Sm-like protein LSm5	LSM5			0.751433	1.15815
P47895	P47895	Aldehyde dehydrogenase family 1 member A3	ALDH1A3	+		2.72576	1.14997
P07355;A6NMY6	P07355;A6NMY6	Annexin A2;Putative annexin A2-like protein	ANXA2;ANXA2P2	+		2.90325	1.14722
P49773	P49773	Histidine triad nucleotide-binding protein 1	HINT1	+		1.93408	1.14429
Q06830	Q06830	Peroxiredoxin-1	PRDX1	+		1.78103	1.13888
Q04917	Q04917	14-3-3 protein eta	YWHAH	+		1.57369	1.13722
P78371	P78371	T-complex protein 1 subunit beta	CCT2	+		1.39595	1.13392
P30101	P30101	Protein disulfide-isomerase A3	PDIA3	+		2.57065	1.12853
Q9Y3A5	Q9Y3A5	Ribosome maturation protein SBDS	SBDS	+		1.30223	1.12688
O43852	O43852	Calumenin	CALU			1.22375	1.1252
Q9UL46	Q9UL46	Proteasome activator complex subunit 2	PSME2	+		2.36443	1.11716
P06733	P06733	Alpha-enolase	ENO1	+		3.92084	1.11474
P04632;Q96L46	P04632	Calpain small subunit 1	CAPNS1	+		1.35619	1.11311
Q13049	Q13049	E3 ubiquitin-protein ligase TRIM32	TRIM32			1.03364	1.10762
Q13595	Q13595	Transformer-2 protein homolog alpha	TRA2A			0.731623	1.10116
P67936	P67936	Tropomyosin alpha-4 chain	TPM4			0.80966	1.09616
O15143	O15143	Actin-related protein 2/3 complex subunit 1B	ARPC1B	+		1.69045	1.09373
O95302;Q75LS8	O95302	Peptidyl-prolyl cis-trans isomerase FKBP9	FKBP9	+		1.86111	1.09241
P20674	P20674	Cytochrome c oxidase subunit 5A, mitochondrial	COX5A	+		2.23464	1.08777
P26006	P26006	Integrin alpha-3;Integrin alpha-3 heavy chain;Integrin alpha-3 light chain	ITGA3	+		2.39308	1.08614
P35241	P35241	Radixin	RDX	+		1.57674	1.08502
Q9UM54	Q9UM54	Unconventional myosin-VI	MYO6	+		1.53057	1.08354
P22307	P22307	Non-specific lipid-transfer protein	SCP2	+		2.25216	1.08008
P62701	P62701	40S ribosomal protein S4, X isoform	RPS4X	+		2.22772	1.07858
P46782	P46782	40S ribosomal protein S5;40S ribosomal protein S5, N-terminally processed	RPS5	+		1.64686	1.07397
P08240	P08240	Signal recognition particle receptor subunit alpha	SRPR			1.02466	1.07365
P63096	P63096	Guanine nucleotide-binding protein G(i) subunit alpha-1	GNAI1			0.934385	1.07036
P35244	P35244	Replication protein A 14 kDa subunit	RPA3			1.17838	1.06887
P50402	P50402	Emerin	EMD	+		2.78486	1.06588
O75964	O75964	ATP synthase subunit g, mitochondrial	ATP5L	+		1.50247	1.06272
P46459	P46459	Vesicle-fusing ATPase	NSF	+		1.36006	1.05997
P06744;CON__Q3ZBD7;K7ESF4	P06744	Glucose-6-phosphate isomerase	GPI	+		1.44081	1.05976
P49755	P49755	Transmembrane emp24 domain-containing protein 10	TMED10	+		1.79765	1.05871
Q96QK1	Q96QK1	Vacuolar protein sorting-associated protein 35	VPS35	+		2.82667	1.04806
Q9UIJ7	Q9UIJ7	GTP:AMP phosphotransferase AK3, mitochondrial	AK3			0.926908	1.04803
Q95604;Q31612	Q95604	HLA class I histocompatibility antigen, Cw-17 alpha chain	HLA-C	+		1.59256	1.04424
P30048	P30048	Thioredoxin-dependent peroxide reductase, mitochondrial	PRDX3	+		1.49576	1.04361
P04040	P04040	Catalase	CAT	+		2.61645	1.04128
Q8NFI4;P50502;Q8IZP2	Q8NFI4;P50502;Q8IZP2	Putative protein FAM10A5;Hsc70-interacting protein;Putative protein FAM10A4	ST13P5;ST13;ST13P4	+		1.72234	1.0387
Q9UNF0	Q9UNF0	Protein kinase C and casein kinase substrate in neurons protein 2	PACSIN2	+		1.65599	1.03838
O00487	O00487	26S proteasome non-ATPase regulatory subunit 14	PSMD14			0.858658	1.0371
P04075;P05062	P04075	Fructose-bisphosphate aldolase A	ALDOA	+		2.6141	1.03581
P00558;P07205	P00558	Phosphoglycerate kinase 1	PGK1	+		2.0493	1.03098
Q9BWD1	Q9BWD1	Acetyl-CoA acetyltransferase, cytosolic	ACAT2	+		2.10496	1.02466
P05556	P05556	Integrin beta-1	ITGB1	+		2.10576	1.02291
P37108	P37108	Signal recognition particle 14 kDa protein	SRP14	+		1.8782	1.01616
P13804	P13804	Electron transfer flavoprotein subunit alpha, mitochondrial	ETFA	+		1.95786	1.01509
P18669;P15259;Q8N0Y7	P18669;P15259	Phosphoglycerate mutase 1;Phosphoglycerate mutase 2	PGAM1;PGAM2	+		2.15044	1.01274
P27348	P27348	14-3-3 protein theta	YWHAQ	+		1.37404	1.01077
Q9NPD3	Q9NPD3	Exosome complex component RRP41	EXOSC4			0.735715	1.00617
Q99798	Q99798	Aconitate hydratase, mitochondrial	ACO2	+		1.39782	1.00573
P28074	P28074	Proteasome subunit beta type-5	PSMB5			1.26834	1.00346
P62191	P62191	26S protease regulatory subunit 4	PSMC1			0.68967	1.00007
Q6P587	Q6P587	Acylpyruvase FAHD1, mitochondrial	FAHD1			1.21361	0.99795
P49368	P49368	T-complex protein 1 subunit gamma	CCT3			1.4218	0.99492
G3V325;O75127	G3V325;O75127	Pentatricopeptide repeat-containing protein 1, mitochondrial	ATP5J2-PTCD1;PTCD1			0.843774	0.987466
P62753	P62753	40S ribosomal protein S6	RPS6			2.20698	0.984837
Q16881	Q16881	Thioredoxin reductase 1, cytoplasmic	TXNRD1			0.674655	0.980943
P60174	P60174	Triosephosphate isomerase	TPI1			2.43165	0.979968
P49419	P49419	Alpha-aminoadipic semialdehyde dehydrogenase	ALDH7A1			0.935739	0.977165
P06756	P06756	Integrin alpha-V;Integrin alpha-V heavy chain;Integrin alpha-V light chain	ITGAV			0.706281	0.970517
P08648	P08648	Integrin alpha-5;Integrin alpha-5 heavy chain;Integrin alpha-5 light chain	ITGA5			1.01554	0.970422
P41250	P41250	Glycine--tRNA ligase	GARS			1.09909	0.970133
P62258	P62258	14-3-3 protein epsilon	YWHAE			1.85076	0.969887
P55084	P55084	Trifunctional enzyme subunit beta, mitochondrial;3-ketoacyl-CoA thiolase	HADHB			1.05499	0.96956
P05091;F8VP50	P05091;F8VP50	Aldehyde dehydrogenase, mitochondrial	ALDH2			0.983141	0.969179
P14625;Q58FF3	P14625	Endoplasmin	HSP90B1			2.45004	0.96821
P62249	P62249	40S ribosomal protein S16	RPS16			2.53135	0.966513
Q13526	Q13526	Peptidyl-prolyl cis-trans isomerase NIMA-interacting 1	PIN1			1.45273	0.959733
P00533	P00533	Epidermal growth factor receptor	EGFR			1.37435	0.951841
Q9NSE4	Q9NSE4	Isoleucine--tRNA ligase, mitochondrial	IARS2			0.756352	0.946722
Q9UBV4	Q9UBV4	Protein Wnt-16	WNT16			1.00179	0.945829
P47985;P0C7P4	P47985;P0C7P4	Cytochrome b-c1 complex subunit Rieske, mitochondrial;Cytochrome b-c1 complex subunit 11;Putative cytochrome b-c1 complex subunit Rieske-like protein 1	UQCRFS1;UQCRFS1P1			2.9288	0.944367
P37802;Q9UI15	P37802	Transgelin-2	TAGLN2			1.20647	0.942945
Q9Y4P3	Q9Y4P3	Transducin beta-like protein 2	TBL2			0.804653	0.937157
P63241;Q6IS14;Q9GZV4	P63241;Q6IS14;Q9GZV4	Eukaryotic translation initiation factor 5A-1;Eukaryotic translation initiation factor 5A-1-like;Eukaryotic translation initiation factor 5A-2	EIF5A;EIF5AL1;EIF5A2			1.94358	0.936678
P14174	P14174	Macrophage migration inhibitory factor	MIF			1.36434	0.935469
P26373	P26373	60S ribosomal protein L13	RPL13			2.17305	0.933061
O75489	O75489	NADH dehydrogenase [ubiquinone] iron-sulfur protein 3, mitochondrial	NDUFS3			0.784814	0.931179
P11586	P11586	C-1-tetrahydrofolate synthase, cytoplasmic;Methylenetetrahydrofolate dehydrogenase;Methenyltetrahydrofolate cyclohydrolase;Formyltetrahydrofolate synthetase;C-1-tetrahydrofolate synthase, cytoplasmic, N-terminally processed	MTHFD1			1.55297	0.931145
P04406;O60733	P04406	Glyceraldehyde-3-phosphate dehydrogenase	GAPDH			1.93343	0.930715
P22392;O60361	P22392;O60361	Nucleoside diphosphate kinase B;Putative nucleoside diphosphate kinase	NME2;NME2P1			2.5525	0.924512
P31948	P31948	Stress-induced-phosphoprotein 1	STIP1			2.14152	0.921082
M0QYT0	M0QYT0					0.645712	0.918887
P17655	P17655	Calpain-2 catalytic subunit	CAPN2			0.828444	0.91887
P15559	P15559	NAD(P)H dehydrogenase [quinone] 1	NQO1			1.81765	0.917755
O75083	O75083	WD repeat-containing protein 1	WDR1			1.77867	0.917568
Q13162	Q13162	Peroxiredoxin-4	PRDX4			1.28241	0.916876
P62987	P62987	Ubiquitin-60S ribosomal protein L40;Ubiquitin;60S ribosomal protein L40	UBA52			1.15544	0.914267
P61604;S4R3N1	P61604;S4R3N1	10 kDa heat shock protein, mitochondrial	HSPE1;HSPE1-MOB4			1.64143	0.911089
P23526	P23526	Adenosylhomocysteinase	AHCY			1.07083	0.910996
Q8IZV5	Q8IZV5	Retinol dehydrogenase 10	RDH10			0.66796	0.910093
P62857	P62857	40S ribosomal protein S28	RPS28			2.49705	0.907198
P61289	P61289	Proteasome activator complex subunit 3	PSME3			1.20328	0.902462
O14818;Q8TAA3	O14818	Proteasome subunit alpha type-7	PSMA7			1.95408	0.902458
P30041	P30041	Peroxiredoxin-6	PRDX6			1.75399	0.902164
Q9Y285	Q9Y285	Phenylalanine--tRNA ligase alpha subunit	FARSA			1.26126	0.897675
P09668	P09668	Pro-cathepsin H;Cathepsin H mini chain;Cathepsin H;Cathepsin H heavy chain;Cathepsin H light chain	CTSH			0.823833	0.895415
P02751	P02751	Fibronectin;Anastellin;Ugl-Y1;Ugl-Y2;Ugl-Y3	FN1			0.957649	0.894119
P62081	P62081	40S ribosomal protein S7	RPS7			2.13354	0.88651
O95340	O95340	Bifunctional 3-phosphoadenosine 5-phosphosulfate synthase 2;Sulfate adenylyltransferase;Adenylyl-sulfate kinase	PAPSS2			3.23915	0.886463
Q9Y2Q3	Q9Y2Q3	Glutathione S-transferase kappa 1	GSTK1			1.11738	0.885639
P62269	P62269	40S ribosomal protein S18	RPS18			1.69857	0.883745
P17987	P17987	T-complex protein 1 subunit alpha	TCP1			1.52248	0.883713
P59998	P59998	Actin-related protein 2/3 complex subunit 4	ARPC4			1.32171	0.880169
P62136;P36873	P62136;P36873	Serine/threonine-protein phosphatase PP1-alpha catalytic subunit;Serine/threonine-protein phosphatase PP1-gamma catalytic subunit	PPP1CA;PPP1CC			1.3188	0.880133
Q5TEC6	Q5TEC6	Histone H3	HIST2H3PS2			0.679574	0.875294
Q96TA1	Q96TA1	Niban-like protein 1	FAM129B			1.10075	0.874072
P62273	P62273	40S ribosomal protein S29	RPS29			2.22747	0.872444
Q04323	Q04323	UBX domain-containing protein 1	UBXN1			0.891945	0.872201
Q15293	Q15293	Reticulocalbin-1	RCN1			2.24705	0.87177
P61077;P62837;Q9Y2X8;P51668	P61077;P62837	Ubiquitin-conjugating enzyme E2 D3;Ubiquitin-conjugating enzyme E2 D2	UBE2D3;UBE2D2			1.75077	0.871269
Q32P28	Q32P28	Prolyl 3-hydroxylase 1	LEPRE1			1.23257	0.863138
P17066;P48741	P17066;P48741	Heat shock 70 kDa protein 6;Putative heat shock 70 kDa protein 7	HSPA6;HSPA7			1.27921	0.861965
Q01518	Q01518	Adenylyl cyclase-associated protein 1	CAP1			1.61946	0.856901
P09493	P09493	Tropomyosin alpha-1 chain	TPM1			0.584499	0.854764
P25786;B4DEV8	P25786;B4DEV8	Proteasome subunit alpha type-1;Proteasome subunit alpha type	PSMA1			2.12696	0.854711
Q9Y4L1	Q9Y4L1	Hypoxia up-regulated protein 1	HYOU1			1.35119	0.854143
P63173	P63173	60S ribosomal protein L38	RPL38			3.15465	0.852883
Q06323	Q06323	Proteasome activator complex subunit 1	PSME1			1.09998	0.848605
Q8N766	Q8N766	ER membrane protein complex subunit 1	EMC1			1.19208	0.847406
P08195	P08195	4F2 cell-surface antigen heavy chain	SLC3A2			0.939237	0.844837
Q9NZV1	Q9NZV1	Cysteine-rich motor neuron 1 protein;Processed cysteine-rich motor neuron 1 protein	CRIM1			1.31652	0.844262
P51571	P51571	Translocon-associated protein subunit delta	SSR4			1.33962	0.843297
P09211	P09211	Glutathione S-transferase P	GSTP1			1.60638	0.842945
O00339	O00339	Matrilin-2	MATN2			0.584599	0.839317
Q15067	Q15067	Peroxisomal acyl-coenzyme A oxidase 1	ACOX1			0.790338	0.838058
Q14697	Q14697	Neutral alpha-glucosidase AB	GANAB			2.63032	0.835495
P60891;P21108	P60891	Ribose-phosphate pyrophosphokinase 1	PRPS1			1.27928	0.834967
Q9UGI8	Q9UGI8	Testin	TES			1.20756	0.832308
O75396	O75396	Vesicle-trafficking protein SEC22b	SEC22B			2.64347	0.825224
P46940;Q13576	P46940	Ras GTPase-activating-like protein IQGAP1	IQGAP1			1.58679	0.82508
P23921	P23921	Ribonucleoside-diphosphate reductase large subunit	RRM1			0.868948	0.820241
P25788	P25788	Proteasome subunit alpha type-3	PSMA3			1.16411	0.81949
Q15147	Q15147	1-phosphatidylinositol 4,5-bisphosphate phosphodiesterase beta-4	PLCB4			2.18239	0.813177
Q99832	Q99832	T-complex protein 1 subunit eta	CCT7			1.35612	0.811098
P37837	P37837	Transaldolase	TALDO1			1.51718	0.810746
P11413	P11413	Glucose-6-phosphate 1-dehydrogenase	G6PD			1.49265	0.80825
P00492	P00492	Hypoxanthine-guanine phosphoribosyltransferase	HPRT1			1.64586	0.80817
Q70UQ0	Q70UQ0	Inhibitor of nuclear factor kappa-B kinase-interacting protein	IKBIP			0.806235	0.803315
P51570	P51570	Galactokinase	GALK1			0.961803	0.801644
P54727	P54727	UV excision repair protein RAD23 homolog B	RAD23B			1.10055	0.798974
Q9Y2T2	Q9Y2T2	AP-3 complex subunit mu-1	AP3M1			1.30842	0.798136
P27635;Q96L21	P27635	60S ribosomal protein L10	RPL10			1.516	0.797499
P56556	P56556	NADH dehydrogenase [ubiquinone] 1 alpha subcomplex subunit 6	NDUFA6			0.654618	0.797247
P22570	P22570	NADPH:adrenodoxin oxidoreductase, mitochondrial	FDXR			0.882488	0.796604
P62158;P27482;P02585	P62158	Calmodulin	CALM1			1.56389	0.796229
P30566	P30566	Adenylosuccinate lyase	ADSL			1.73069	0.790626
Q14847	Q14847	LIM and SH3 domain protein 1	LASP1			1.33846	0.789249
P50454	P50454	Serpin H1	SERPINH1			2.565	0.787901
O15511	O15511	Actin-related protein 2/3 complex subunit 5	ARPC5			1.32979	0.787781
P51665	P51665	26S proteasome non-ATPase regulatory subunit 7	PSMD7			0.78289	0.786594
P61158;Q9P1U1	P61158	Actin-related protein 3	ACTR3			1.13404	0.785465
Q9NUP9;O14910	Q9NUP9	Protein lin-7 homolog C	LIN7C			2.7499	0.781114
Q8NBS9	Q8NBS9	Thioredoxin domain-containing protein 5	TXNDC5			2.65547	0.780343
O15212	O15212	Prefoldin subunit 6	PFDN6			0.796149	0.778794
O00116	O00116	Alkyldihydroxyacetonephosphate synthase, peroxisomal	AGPS			0.776605	0.778346
Q96AB3	Q96AB3	Isochorismatase domain-containing protein 2, mitochondrial	ISOC2			1.07686	0.777383
P42126	P42126	Enoyl-CoA delta isomerase 1, mitochondrial	ECI1			0.739193	0.773774
P31946	P31946	14-3-3 protein beta/alpha;14-3-3 protein beta/alpha, N-terminally processed	YWHAB			1.50054	0.773588
O60762	O60762	Dolichol-phosphate mannosyltransferase subunit 1	DPM1			1.13507	0.772911
P35659	P35659	Protein DEK	DEK			1.46063	0.771095
P53007	P53007	Tricarboxylate transport protein, mitochondrial	SLC25A1			0.77295	0.77018
Q9NYL9	Q9NYL9	Tropomodulin-3	TMOD3			1.02596	0.766004
P45974	P45974	Ubiquitin carboxyl-terminal hydrolase 5	USP5			1.19563	0.764345
P36542	P36542	ATP synthase subunit gamma, mitochondrial	ATP5C1			0.856891	0.761522
Q9NQT5	Q9NQT5	Exosome complex component RRP40	EXOSC3			0.678282	0.760974
P61457	P61457	Pterin-4-alpha-carbinolamine dehydratase	PCBD1			1.81868	0.758243
P14618;P30613	P14618	Pyruvate kinase PKM	PKM			1.74425	0.757405
P62979;P0CG47;P0CG48;J3QRK5	P62979;P0CG47;P0CG48	Ubiquitin-40S ribosomal protein S27a;Ubiquitin;40S ribosomal protein S27a;Polyubiquitin-B;Ubiquitin;Polyubiquitin-C;Ubiquitin	RPS27A;UBB;UBC			1.64652	0.755124
O15160	O15160	DNA-directed RNA polymerases I and III subunit RPAC1	POLR1C			0.799861	0.753614
P19105;O14950	P19105;O14950	Myosin regulatory light chain 12A;Myosin regulatory light chain 12B	MYL12A;MYL12B			0.822249	0.746187
Q01469	Q01469	Fatty acid-binding protein, epidermal	FABP5			0.613492	0.745043
O15144	O15144	Actin-related protein 2/3 complex subunit 2	ARPC2			1.90106	0.7438
P63220	P63220	40S ribosomal protein S21	RPS21			1.65584	0.74327
P24752	P24752	Acetyl-CoA acetyltransferase, mitochondrial	ACAT1			1.11269	0.736383
O00217	O00217	NADH dehydrogenase [ubiquinone] iron-sulfur protein 8, mitochondrial	NDUFS8			1.23223	0.735646
P30084	P30084	Enoyl-CoA hydratase, mitochondrial	ECHS1			1.40094	0.732969
Q8N1G4	Q8N1G4	Leucine-rich repeat-containing protein 47	LRRC47			0.871958	0.731656
Q16836	Q16836	Hydroxyacyl-coenzyme A dehydrogenase, mitochondrial	HADH			1.18912	0.728108
P56385	P56385	ATP synthase subunit e, mitochondrial	ATP5I			1.89377	0.724152
P10809	P10809	60 kDa heat shock protein, mitochondrial	HSPD1			1.81779	0.72396
P07900;Q14568;Q58FG0;Q58FF6;Q58FG1	P07900	Heat shock protein HSP 90-alpha	HSP90AA1			2.72706	0.723172
P08238;Q58FF7	P08238	Heat shock protein HSP 90-beta	HSP90AB1			3.02773	0.719884
P25789	P25789	Proteasome subunit alpha type-4	PSMA4			2.09622	0.71606
P40227;Q92526	P40227	T-complex protein 1 subunit zeta	CCT6A			1.55107	0.715595
P50991	P50991	T-complex protein 1 subunit delta	CCT4			1.25681	0.711623
O43776	O43776	Asparagine--tRNA ligase, cytoplasmic	NARS			1.08903	0.708574
Q99733	Q99733	Nucleosome assembly protein 1-like 4	NAP1L4			1.77897	0.706347
P46777	P46777	60S ribosomal protein L5	RPL5			1.25482	0.706139
O00151	O00151	PDZ and LIM domain protein 1	PDLIM1			0.94207	0.705774
O00233	O00233	26S proteasome non-ATPase regulatory subunit 9	PSMD9			1.02659	0.701358
P11310	P11310	Medium-chain specific acyl-CoA dehydrogenase, mitochondrial	ACADM			1.03862	0.700922
Q6NUK1	Q6NUK1	Calcium-binding mitochondrial carrier protein SCaMC-1	SLC25A24			0.832988	0.696842
Q02413	Q02413	Desmoglein-1	DSG1			1.62657	0.695574
Q13263	Q13263	Transcription intermediary factor 1-beta	TRIM28			1.81426	0.694389
P60900	P60900	Proteasome subunit alpha type-6	PSMA6			1.28938	0.693448
H0YC42	H0YC42					0.931601	0.691543
Q9Y697	Q9Y697	Cysteine desulfurase, mitochondrial	NFS1			1.5277	0.691323
P22090	P22090	40S ribosomal protein S4, Y isoform 1	RPS4Y1			1.04726	0.691311
P35237	P35237	Serpin B6	SERPINB6			2.22311	0.689678
Q6UB35	Q6UB35	Monofunctional C1-tetrahydrofolate synthase, mitochondrial	MTHFD1L			0.580034	0.6839
P26038	P26038	Moesin	MSN			2.75122	0.682566
Q6YN16	Q6YN16	Hydroxysteroid dehydrogenase-like protein 2	HSDL2			0.514076	0.680367
P19623	P19623	Spermidine synthase	SRM			1.8309	0.676607
Q9UBQ7	Q9UBQ7	Glyoxylate reductase/hydroxypyruvate reductase	GRHPR			0.853046	0.674963
P23588	P23588	Eukaryotic translation initiation factor 4B	EIF4B			0.525216	0.674152
P15880	P15880	40S ribosomal protein S2	RPS2			1.32786	0.66761
P46779	P46779	60S ribosomal protein L28	RPL28			2.1476	0.667227
Q9UI09	Q9UI09	NADH dehydrogenase [ubiquinone] 1 alpha subcomplex subunit 12	NDUFA12			0.496265	0.662145
P18621	P18621	60S ribosomal protein L17	RPL17			1.31775	0.661191
P45880	P45880	Voltage-dependent anion-selective channel protein 2	VDAC2			1.08902	0.659631
P33176;O60282;Q12840	P33176	Kinesin-1 heavy chain	KIF5B			1.04391	0.656773
P63104	P63104	14-3-3 protein zeta/delta	YWHAZ			1.85519	0.65253
P81605	P81605	Dermcidin;Survival-promoting peptide;DCD-1	DCD			0.527329	0.652253
P12236	P12236	ADP/ATP translocase 3;ADP/ATP translocase 3, N-terminally processed	SLC25A6			0.891117	0.650913
Q9BSJ8	Q9BSJ8	Extended synaptotagmin-1	ESYT1			1.14966	0.650509
P40926	P40926	Malate dehydrogenase, mitochondrial	MDH2			1.07773	0.650281
P15121	P15121	Aldose reductase	AKR1B1			0.973422	0.648855
Q02750	Q02750	Dual specificity mitogen-activated protein kinase kinase 1	MAP2K1			0.777308	0.647204
P21980	P21980	Protein-glutamine gamma-glutamyltransferase 2	TGM2			2.10474	0.636096
P62140	P62140	Serine/threonine-protein phosphatase PP1-beta catalytic subunit	PPP1CB			1.20465	0.633802
P41567;O60739	P41567;O60739	Eukaryotic translation initiation factor 1;Eukaryotic translation initiation factor 1b	EIF1;EIF1B			0.555782	0.627785
Q9Y266	Q9Y266	Nuclear migration protein nudC	NUDC			2.08202	0.626976
Q16851	Q16851	UTP--glucose-1-phosphate uridylyltransferase	UGP2			0.560886	0.620426
P05089	P05089	Arginase-1	ARG1			1.28145	0.618532
O00203	O00203	AP-3 complex subunit beta-1	AP3B1			0.911299	0.615648
Q15008	Q15008	26S proteasome non-ATPase regulatory subunit 6	PSMD6			0.510475	0.609685
P30044	P30044	Peroxiredoxin-5, mitochondrial	PRDX5			1.72503	0.60916
P60660;P14649	P60660	Myosin light polypeptide 6	MYL6			0.855231	0.606483
O00764	O00764	Pyridoxal kinase	PDXK			1.30653	0.606276
P13489	P13489	Ribonuclease inhibitor	RNH1			1.3793	0.603481
Q9Y6M9	Q9Y6M9	NADH dehydrogenase [ubiquinone] 1 beta subcomplex subunit 9	NDUFB9			0.561844	0.603235
P05121	P05121	Plasminogen activator inhibitor 1	SERPINE1			0.583576	0.600692
O95671	O95671	N-acetylserotonin O-methyltransferase-like protein	ASMTL			1.25818	0.598928
Q9NPA0	Q9NPA0	ER membrane protein complex subunit 7	EMC7			0.758289	0.598307
Q01813	Q01813	ATP-dependent 6-phosphofructokinase, platelet type	PFKP			1.10354	0.596027
P55209	P55209	Nucleosome assembly protein 1-like 1	NAP1L1			1.25011	0.595255
Q02539	Q02539	Histone H1.1	HIST1H1A			0.657745	0.592496
P27695	P27695	DNA-(apurinic or apyrimidinic site) lyase;DNA-(apurinic or apyrimidinic site) lyase, mitochondrial	APEX1			0.70882	0.590956
Q9Y295	Q9Y295	Developmentally-regulated GTP-binding protein 1	DRG1			0.651042	0.586887
Q00325	Q00325	Phosphate carrier protein, mitochondrial	SLC25A3			0.630298	0.586545
P06576	P06576	ATP synthase subunit beta, mitochondrial	ATP5B			1.36173	0.585546
P46776	P46776	60S ribosomal protein L27a	RPL27A			1.25446	0.584819
P22234	P22234	Multifunctional protein ADE2;Phosphoribosylaminoimidazole-succinocarboxamide synthase;Phosphoribosylaminoimidazole carboxylase	PAICS			0.833806	0.583404
P0DMV9;P0DMV8	P0DMV9;P0DMV8	Heat shock 70 kDa protein 1B;Heat shock 70 kDa protein 1A	HSPA1B;HSPA1A			1.96845	0.582394
P68400;Q8NEV1	P68400;Q8NEV1	Casein kinase II subunit alpha;Casein kinase II subunit alpha 3	CSNK2A1;CSNK2A3			0.698744	0.580127
O00483	O00483	Cytochrome c oxidase subunit NDUFA4	NDUFA4			1.44829	0.576553
P62913	P62913	60S ribosomal protein L11	RPL11			1.38129	0.57638
Q9H6S3	Q9H6S3	Epidermal growth factor receptor kinase substrate 8-like protein 2	EPS8L2			0.944901	0.574912
Q13867	Q13867	Bleomycin hydrolase	BLMH			0.741476	0.573956
Q14019	Q14019	Coactosin-like protein	COTL1			1.37635	0.570757
P14923	P14923	Junction plakoglobin	JUP			0.88723	0.57025
Q02218	Q02218	2-oxoglutarate dehydrogenase, mitochondrial	OGDH			0.676424	0.56569
P43235;Q5NE16;O60911	P43235	Cathepsin K	CTSK			0.822176	0.562909
P28072	P28072	Proteasome subunit beta type-6	PSMB6			1.08867	0.561994
Q9NVA2;Q14141	Q9NVA2	Septin-11	2019-09-11			0.748358	0.559586
P14854	P14854	Cytochrome c oxidase subunit 6B1	COX6B1			0.958435	0.558165
P28066	P28066	Proteasome subunit alpha type-5	PSMA5			1.58827	0.557865
P49720	P49720	Proteasome subunit beta type-3	PSMB3			1.71254	0.555711
P17812;Q9NRF8	P17812	CTP synthase 1	CTPS1			1.43523	0.553668
Q15084	Q15084	Protein disulfide-isomerase A6	PDIA6			2.0666	0.553106
P41091;Q2VIR3;F8W810	P41091;Q2VIR3	Eukaryotic translation initiation factor 2 subunit 3;Putative eukaryotic translation initiation factor 2 subunit 3-like protein	EIF2S3;EIF2S3L			0.959766	0.55081
P55010	P55010	Eukaryotic translation initiation factor 5	EIF5			0.759468	0.546702
P13639	P13639	Elongation factor 2	EEF2			1.88996	0.545581
O94819	O94819	Kelch repeat and BTB domain-containing protein 11	KBTBD11			1.13366	0.543819
Q8IVL6	Q8IVL6	Prolyl 3-hydroxylase 3	LEPREL2			0.704651	0.543533
O94874	O94874	E3 UFM1-protein ligase 1	UFL1			0.931368	0.541639
P84090	P84090	Enhancer of rudimentary homolog	ERH			0.678541	0.541431
P16949	P16949	Stathmin	STMN1			0.724635	0.541271
Q9UBV8	Q9UBV8	Peflin	PEF1			0.637094	0.538134
E9PAV3	E9PAV3	Nascent polypeptide-associated complex subunit alpha, muscle-specific form	NACA			1.3326	0.536032
P11021	P11021	78 kDa glucose-regulated protein	HSPA5			2.00592	0.53593
P62277	P62277	40S ribosomal protein S13	RPS13			1.22309	0.534974
P00367;P49448	P00367;P49448	Glutamate dehydrogenase 1, mitochondrial;Glutamate dehydrogenase 2, mitochondrial	GLUD1;GLUD2			0.874058	0.533105
P10599	P10599	Thioredoxin	TXN			0.862568	0.532128
Q6P1L8	Q6P1L8	39S ribosomal protein L14, mitochondrial	MRPL14			0.962105	0.530795
P25705	P25705	ATP synthase subunit alpha, mitochondrial	ATP5A1			1.22356	0.523856
P39656	P39656	Dolichyl-diphosphooligosaccharide--protein glycosyltransferase 48 kDa subunit	DDOST			0.879998	0.523314
Q9Y305	Q9Y305	Acyl-coenzyme A thioesterase 9, mitochondrial	ACOT9			0.717015	0.521397
Q8TAT6	Q8TAT6	Nuclear protein localization protein 4 homolog	NPLOC4			1.75862	0.519293
P21912	P21912	Succinate dehydrogenase [ubiquinone] iron-sulfur subunit, mitochondrial	SDHB			0.784796	0.516405
O75718	O75718	Cartilage-associated protein	CRTAP			0.952105	0.513098
P42765	P42765	3-ketoacyl-CoA thiolase, mitochondrial	ACAA2			0.987982	0.513067
Q16698	Q16698	2,4-dienoyl-CoA reductase, mitochondrial	DECR1			0.611689	0.511474
P26640	P26640	Valine--tRNA ligase	VARS			1.12933	0.506543
O15523	O15523	ATP-dependent RNA helicase DDX3Y	DDX3Y			0.592701	0.505422
Q9Y696;O15247;Q9NZA1;Q96NY7	Q9Y696	Chloride intracellular channel protein 4	CLIC4			1.75164	0.504965
Q02790	Q02790	Peptidyl-prolyl cis-trans isomerase FKBP4;Peptidyl-prolyl cis-trans isomerase FKBP4, N-terminally processed	FKBP4			0.946176	0.504643
P60468	P60468	Protein transport protein Sec61 subunit beta	SEC61B			0.801943	0.504217
P25787	P25787	Proteasome subunit alpha type-2	PSMA2			1.25707	0.498032
P20618	P20618	Proteasome subunit beta type-1	PSMB1			0.720691	0.497547
P68133;P68032;P63267;P62736	P68133;P68032;P63267;P62736	Actin, alpha skeletal muscle;Actin, alpha cardiac muscle 1;Actin, gamma-enteric smooth muscle;Actin, aortic smooth muscle	ACTA1;ACTC1;ACTG2;ACTA2			0.565978	0.490878
Q9Y2G5	Q9Y2G5	GDP-fucose protein O-fucosyltransferase 2	POFUT2			0.95735	0.490048
P40429;Q6NVV1	P40429	60S ribosomal protein L13a	RPL13A			1.15509	0.489438
P47756	P47756	F-actin-capping protein subunit beta	CAPZB			1.01652	0.488967
P53597	P53597	Succinyl-CoA ligase [ADP/GDP-forming] subunit alpha, mitochondrial	SUCLG1			0.820771	0.48752
O00469	O00469	Procollagen-lysine,2-oxoglutarate 5-dioxygenase 2	PLOD2			1.3092	0.487364
P30626	P30626	Sorcin	SRI			1.29091	0.485696
P13797;P13796;Q14651	P13797	Plastin-3	PLS3			0.958797	0.480251
P52907	P52907	F-actin-capping protein subunit alpha-1	CAPZA1			0.978638	0.479806
P27694	P27694	Replication protein A 70 kDa DNA-binding subunit;Replication protein A 70 kDa DNA-binding subunit, N-terminally processed	RPA1			1.68246	0.478137
P38919	P38919	Eukaryotic initiation factor 4A-III;Eukaryotic initiation factor 4A-III, N-terminally processed	EIF4A3			0.634941	0.477238
P23528	P23528	Cofilin-1	CFL1			1.80665	0.476198
P15311	P15311	Ezrin	EZR			2.10032	0.475386
P50990	P50990	T-complex protein 1 subunit theta	CCT8			0.914734	0.47246
Q9HAV7	Q9HAV7	GrpE protein homolog 1, mitochondrial	GRPEL1			0.815138	0.469191
Q13838	Q13838	Spliceosome RNA helicase DDX39B	DDX39B			3.12315	0.466309
Q9UI12	Q9UI12	V-type proton ATPase subunit H	ATP6V1H			1.11216	0.463099
O75439	O75439	Mitochondrial-processing peptidase subunit beta	PMPCB			0.743188	0.460735
P55809	P55809	Succinyl-CoA:3-ketoacid coenzyme A transferase 1, mitochondrial	OXCT1			0.891491	0.457465
Q15149	Q15149	Plectin	PLEC			0.448871	0.45704
P26440	P26440	Isovaleryl-CoA dehydrogenase, mitochondrial	IVD			0.8688	0.451016
O43837	O43837	Isocitrate dehydrogenase [NAD] subunit beta, mitochondrial	IDH3B			0.648349	0.447081
P13667	P13667	Protein disulfide-isomerase A4	PDIA4			1.14137	0.446727
P31040	P31040	Succinate dehydrogenase [ubiquinone] flavoprotein subunit, mitochondrial	SDHA			0.818896	0.443766
P32969	P32969	60S ribosomal protein L9	RPL9			2.43385	0.443626
Q16186	Q16186	Proteasomal ubiquitin receptor ADRM1	ADRM1			0.951751	0.436815
P00505	P00505	Aspartate aminotransferase, mitochondrial	GOT2			0.745859	0.433566
P31944	P31944	Caspase-14;Caspase-14 subunit p17, mature form;Caspase-14 subunit p10, mature form;Caspase-14 subunit p20, intermediate form;Caspase-14 subunit p8, intermediate form	CASP14			0.720112	0.430979
Q71UM5	Q71UM5	40S ribosomal protein S27-like	RPS27L			0.718328	0.426043
O43396	O43396	Thioredoxin-like protein 1	TXNL1			1.73736	0.425697
Q16270	Q16270	Insulin-like growth factor-binding protein 7	IGFBP7			2.26373	0.425507
P22102	P22102	Trifunctional purine biosynthetic protein adenosine-3;Phosphoribosylamine--glycine ligase;Phosphoribosylformylglycinamidine cyclo-ligase;Phosphoribosylglycinamide formyltransferase	GART			0.88387	0.424166
P07237	P07237	Protein disulfide-isomerase	P4HB			1.81826	0.421891
P34897	P34897	Serine hydroxymethyltransferase, mitochondrial	SHMT2			0.895005	0.421817
P49458	P49458	Signal recognition particle 9 kDa protein	SRP9			0.782824	0.417432
P23284	P23284	Peptidyl-prolyl cis-trans isomerase B	PPIB			1.43028	0.413217
P62937;A0A075B759;Q9Y536;F5H284;A2BFH1	P62937	Peptidyl-prolyl cis-trans isomerase A;Peptidyl-prolyl cis-trans isomerase A, N-terminally processed	PPIA			3.27711	0.413137
Q8NBJ5	Q8NBJ5	Procollagen galactosyltransferase 1	COLGALT1			1.38165	0.411535
O95373	O95373	Importin-7	IPO7			0.409887	0.411454
O75306	O75306	NADH dehydrogenase [ubiquinone] iron-sulfur protein 2, mitochondrial	NDUFS2			0.537346	0.40615
P61812	P61812	Transforming growth factor beta-2;Latency-associated peptide	TGFB2			0.576376	0.404624
P12004	P12004	Proliferating cell nuclear antigen	PCNA			0.908026	0.4028
P13674	P13674	Prolyl 4-hydroxylase subunit alpha-1	P4HA1			0.762018	0.401349
Q5XKP0	Q5XKP0	Protein QIL1	QIL1			1.03312	0.399251
Q9ULV4;Q6QEF8	Q9ULV4	Coronin-1C	CORO1C			0.898053	0.398924
P62266	P62266	40S ribosomal protein S23	RPS23			0.970442	0.397432
P30419	P30419	Glycylpeptide N-tetradecanoyltransferase 1	NMT1			0.780625	0.395077
P61201	P61201	COP9 signalosome complex subunit 2	COPS2			0.438744	0.390532
Q9NSD9	Q9NSD9	Phenylalanine--tRNA ligase beta subunit	FARSB			0.813871	0.38904
P20839	P20839	Inosine-5-monophosphate dehydrogenase 1	IMPDH1			0.544373	0.385024
P04792	P04792	Heat shock protein beta-1	HSPB1			1.72376	0.381449
Q9NYU2;Q9NYU1	Q9NYU2	UDP-glucose:glycoprotein glucosyltransferase 1	UGGT1			0.779319	0.378781
Q9BWM7	Q9BWM7	Sideroflexin-3	SFXN3			0.804178	0.373007
P05109	P05109	Protein S100-A8;Protein S100-A8, N-terminally processed	S100A8			0.500827	0.372412
P04080	P04080	Cystatin-B	CSTB			0.75756	0.369915
Q8WUM4	Q8WUM4	Programmed cell death 6-interacting protein	PDCD6IP			1.41391	0.369818
Q9UBS4	Q9UBS4	DnaJ homolog subfamily B member 11	DNAJB11			2.17118	0.369288
P62333	P62333	26S protease regulatory subunit 10B	PSMC6			0.950952	0.368175
O76054;Q9UDX4;H7C417	O76054;Q9UDX4	SEC14-like protein 2;SEC14-like protein 3	SEC14L2;SEC14L3			0.56827	0.368114
Q9UNZ2	Q9UNZ2	NSFL1 cofactor p47	NSFL1C			0.812346	0.367088
P98179	P98179	RNA-binding protein 3	RBM3			0.827493	0.365768
Q16643	Q16643	Drebrin	DBN1			0.44227	0.362482
Q13085;O00763	Q13085	Acetyl-CoA carboxylase 1;Biotin carboxylase	ACACA			0.625956	0.360462
P49257	P49257	Protein ERGIC-53	LMAN1			1.32038	0.360264
P13798	P13798	Acylamino-acid-releasing enzyme	APEH			1.41579	0.360025
Q06210;O94808	Q06210	Glutamine--fructose-6-phosphate aminotransferase [isomerizing] 1	GFPT1			0.651191	0.357559
P26583	P26583	High mobility group protein B2	HMGB2			0.68189	0.357478
O00159;Q8N1T3	O00159	Unconventional myosin-Ic	MYO1C			0.925922	0.356756
P61513;A6NKH3	P61513	60S ribosomal protein L37a	RPL37A			0.922719	0.354891
P10606	P10606	Cytochrome c oxidase subunit 5B, mitochondrial	COX5B			0.6532	0.353959
P12268	P12268	Inosine-5-monophosphate dehydrogenase 2	IMPDH2			0.801891	0.352522
O75955	O75955	Flotillin-1	FLOT1			0.851424	0.351943
Q99627	Q99627	COP9 signalosome complex subunit 8	COPS8			0.81154	0.350773
P07954	P07954	Fumarate hydratase, mitochondrial	FH			0.780326	0.34712
Q12965;O00160	Q12965	Unconventional myosin-Ie	MYO1E			0.554522	0.346551
O15460	O15460	Prolyl 4-hydroxylase subunit alpha-2	P4HA2			0.752809	0.344482
P02511	P02511	Alpha-crystallin B chain	CRYAB			1.04396	0.340887
P17858	P17858	ATP-dependent 6-phosphofructokinase, liver type	PFKL			0.607472	0.340653
Q9UKD2	Q9UKD2	mRNA turnover protein 4 homolog	MRTO4			0.622068	0.337887
P84103	P84103	Serine/arginine-rich splicing factor 3	SRSF3			0.783043	0.336529
Q9UQ35	Q9UQ35	Serine/arginine repetitive matrix protein 2	SRRM2			0.435982	0.332623
P06702	P06702	Protein S100-A9	S100A9			0.449177	0.33143
P63261	P63261	Actin, cytoplasmic 2;Actin, cytoplasmic 2, N-terminally processed	ACTG1			0.455652	0.326668
Q96AG4	Q96AG4	Leucine-rich repeat-containing protein 59	LRRC59			0.792489	0.326099
P48735	P48735	Isocitrate dehydrogenase [NADP], mitochondrial	IDH2			0.584755	0.324449
Q86V81	Q86V81	THO complex subunit 4	ALYREF			0.729059	0.324391
P04843	P04843	Dolichyl-diphosphooligosaccharide--protein glycosyltransferase subunit 1	RPN1			0.831064	0.323661
P62495	P62495	Eukaryotic peptide chain release factor subunit 1	ETF1			1.28753	0.318769
P46781	P46781	40S ribosomal protein S9	RPS9			0.674187	0.316513
Q71DI3	Q71DI3	Histone H3.2	HIST2H3A			0.425317	0.311443
P56159	P56159	GDNF family receptor alpha-1	GFRA1			0.75923	0.31051
P39019	P39019	40S ribosomal protein S19	RPS19			1.67612	0.309992
O75351;I3L4J1;Q9UN37;Q6PIW4	O75351;I3L4J1;Q9UN37;Q6PIW4	Vacuolar protein sorting-associated protein 4B;Vacuolar protein sorting-associated protein 4A;Fidgetin-like protein 1	VPS4B;VPS4A;FIGNL1			1.25522	0.308798
P47755	P47755	F-actin-capping protein subunit alpha-2	CAPZA2			0.858764	0.306513
P18206	P18206	Vinculin	VCL			1.6032	0.306497
Q9UG63	Q9UG63	ATP-binding cassette sub-family F member 2	ABCF2			0.443453	0.300376
P53999	P53999	Activated RNA polymerase II transcriptional coactivator p15	SUB1			0.56752	0.299929
Q9Y490;Q9Y4G6	Q9Y490	Talin-1	TLN1			0.87649	0.299493
P28070	P28070	Proteasome subunit beta type-4	PSMB4			0.67858	0.29916
Q9BPW8	Q9BPW8	Protein NipSnap homolog 1	NIPSNAP1			0.457655	0.296319
Q13011	Q13011	Delta(3,5)-Delta(2,4)-dienoyl-CoA isomerase, mitochondrial	ECH1			0.620021	0.29525
P35232	P35232	Prohibitin	PHB			0.819056	0.294147
Q14956	Q14956	Transmembrane glycoprotein NMB	GPNMB			0.598779	0.292949
P62942;A0A087WV48	P62942;A0A087WV48	Peptidyl-prolyl cis-trans isomerase FKBP1A	FKBP1A			1.57652	0.292892
P11142	P11142	Heat shock cognate 71 kDa protein	HSPA8			2.1171	0.291747
P20290;Q96K17	P20290	Transcription factor BTF3	BTF3			0.895933	0.286765
P05198	P05198	Eukaryotic translation initiation factor 2 subunit 1	EIF2S1			0.743469	0.28618
Q08J23	Q08J23	tRNA (cytosine(34)-C(5))-methyltransferase	NSUN2			1.08883	0.285689
P48047;H7C0C1	P48047;H7C0C1	ATP synthase subunit O, mitochondrial	ATP5O			0.516807	0.282633
Q08554	Q08554	Desmocollin-1	DSC1			1.54338	0.280609
Q9UPN3;Q03001	Q9UPN3	Microtubule-actin cross-linking factor 1, isoforms 1/2/3/5	MACF1			0.645979	0.278672
P62280	P62280	40S ribosomal protein S11	RPS11			0.810523	0.277099
P62244;H3BN98	P62244;H3BN98	40S ribosomal protein S15a	RPS15A			0.660508	0.273707
P07737;CON__P02584	P07737	Profilin-1	PFN1			0.771503	0.273364
P62877	P62877	E3 ubiquitin-protein ligase RBX1;E3 ubiquitin-protein ligase RBX1, N-terminally processed	RBX1			0.710745	0.271748
P62995	P62995	Transformer-2 protein homolog beta	TRA2B			0.51822	0.267815
P30153;P30154	P30153	Serine/threonine-protein phosphatase 2A 65 kDa regulatory subunit A alpha isoform	PPP2R1A			0.678057	0.266584
P12956	P12956	X-ray repair cross-complementing protein 6	XRCC6			1.3202	0.26334
P20073	P20073	Annexin A7	ANXA7			0.726103	0.262079
P43490	P43490	Nicotinamide phosphoribosyltransferase	NAMPT			0.6495	0.252533
O43148	O43148	mRNA cap guanine-N7 methyltransferase	RNMT			0.842017	0.246534
Q9Y5P4	Q9Y5P4	Collagen type IV alpha-3-binding protein	COL4A3BP			0.495445	0.245359
Q15019	Q15019	Septin-2	2019-09-02			0.481741	0.245323
P43304	P43304	Glycerol-3-phosphate dehydrogenase, mitochondrial	GPD2			0.595556	0.244014
Q3ZCM7	Q3ZCM7	Tubulin beta-8 chain	TUBB8			0.388951	0.243194
P35998	P35998	26S protease regulatory subunit 7	PSMC2			0.743984	0.239906
Q14011	Q14011	Cold-inducible RNA-binding protein	CIRBP			1.70698	0.239037
Q99714	Q99714	3-hydroxyacyl-CoA dehydrogenase type-2	HSD17B10			0.680245	0.238398
Q13247;Q08170	Q13247	Serine/arginine-rich splicing factor 6	SRSF6			0.591316	0.237923
Q01130;Q9BRL6	Q01130	Serine/arginine-rich splicing factor 2	SRSF2			0.704818	0.237252
P04844	P04844	Dolichyl-diphosphooligosaccharide--protein glycosyltransferase subunit 2	RPN2			0.767356	0.235343
P05783;CON__H-INV:HIT000015463	P05783	Keratin, type I cytoskeletal 18	KRT18			0.347073	0.233463
Q12797	Q12797	Aspartyl/asparaginyl beta-hydroxylase	ASPH			0.674994	0.233072
O95084	O95084	Serine protease 23	PRSS23			0.533983	0.229546
Q969T9	Q969T9	WW domain-binding protein 2	WBP2			0.380285	0.229353
Q04837	Q04837	Single-stranded DNA-binding protein, mitochondrial	SSBP1			0.916649	0.226835
P17980	P17980	26S protease regulatory subunit 6A	PSMC3			0.819264	0.22662
Q14980	Q14980	Nuclear mitotic apparatus protein 1	NUMA1			0.40871	0.222408
Q14315	Q14315	Filamin-C	FLNC			0.581683	0.222242
Q13098	Q13098	COP9 signalosome complex subunit 1	GPS1			0.400103	0.221144
Q14974	Q14974	Importin subunit beta-1	KPNB1			0.704775	0.219588
P62195;Q8NB90	P62195	26S protease regulatory subunit 8	PSMC5			0.552161	0.217349
P02545	P02545	Prelamin-A/C;Lamin-A/C	LMNA			0.357567	0.21688
P55060	P55060	Exportin-2	CSE1L			0.534466	0.21274
Q92905	Q92905	COP9 signalosome complex subunit 5	COPS5			0.382009	0.203551
P61247	P61247	40S ribosomal protein S3a	RPS3A			0.597777	0.199977
O60884	O60884	DnaJ homolog subfamily A member 2	DNAJA2			0.488371	0.198062
P39023;Q92901	P39023	60S ribosomal protein L3	RPL3			0.703161	0.192129
P61011	P61011	Signal recognition particle 54 kDa protein	SRP54			0.468441	0.191394
P20042	P20042	Eukaryotic translation initiation factor 2 subunit 2	EIF2S2			0.467325	0.19139
P78344	P78344	Eukaryotic translation initiation factor 4 gamma 2	EIF4G2			0.530528	0.190006
Q16555	Q16555	Dihydropyrimidinase-related protein 2	DPYSL2			0.489911	0.177481
P29508;P48594	P29508;P48594	Serpin B3;Serpin B4	SERPINB3;SERPINB4			0.362495	0.177163
Q969Q0;P83881;H7BZ11	Q969Q0;P83881;H7BZ11	60S ribosomal protein L36a-like;60S ribosomal protein L36a	RPL36AL;RPL36A;RPL36A-HNRNPH2			0.485513	0.176289
Q16629	Q16629	Serine/arginine-rich splicing factor 7	SRSF7			0.572629	0.174226
O43242	O43242	26S proteasome non-ATPase regulatory subunit 3	PSMD3			0.70916	0.171631
P24539	P24539	ATP synthase F(0) complex subunit B1, mitochondrial	ATP5F1			0.443546	0.171178
Q15691	Q15691	Microtubule-associated protein RP/EB family member 1	MAPRE1			0.528624	0.167128
Q9UNM6	Q9UNM6	26S proteasome non-ATPase regulatory subunit 13	PSMD13			0.454817	0.166577
P24534	P24534	Elongation factor 1-beta	EEF1B2			0.775821	0.165725
P09038	P09038	Fibroblast growth factor 2	FGF2			0.509067	0.165655
P35579;REV__Q9UKV3	P35579	Myosin-9	MYH9			0.436681	0.16072
Q86VP6	Q86VP6	Cullin-associated NEDD8-dissociated protein 1	CAND1			0.441364	0.160644
Q8NE71	Q8NE71	ATP-binding cassette sub-family F member 1	ABCF1			0.532992	0.157654
Q13242	Q13242	Serine/arginine-rich splicing factor 9	SRSF9			0.568478	0.152541
Q07020	Q07020	60S ribosomal protein L18	RPL18			0.64339	0.152503
Q8WVM8	Q8WVM8	Sec1 family domain-containing protein 1	SCFD1			0.812195	0.148746
P46783;S4R435;Q9NQ39	P46783;S4R435	40S ribosomal protein S10	RPS10;RPS10-NUDT3			0.487762	0.148659
Q05519	Q05519	Serine/arginine-rich splicing factor 11	SRSF11			0.520079	0.148344
O00231	O00231	26S proteasome non-ATPase regulatory subunit 11	PSMD11			0.844471	0.148273
Q9Y265	Q9Y265	RuvB-like 1	RUVBL1			0.386	0.14787
P09669	P09669	Cytochrome c oxidase subunit 6C	COX6C			0.421667	0.137868
O75390	O75390	Citrate synthase, mitochondrial	CS			0.40456	0.133646
Q3KQU3	Q3KQU3	MAP7 domain-containing protein 1	MAP7D1			0.409375	0.12966
P31930	P31930	Cytochrome b-c1 complex subunit 1, mitochondrial	UQCRC1			0.523733	0.129342
Q01995	Q01995	Transgelin	TAGLN			0.428188	0.128354
P35221;P26232;Q9UI47	P35221	Catenin alpha-1	CTNNA1			0.511616	0.125895
Q5RKV6	Q5RKV6	Exosome complex component MTR3	EXOSC6			0.393818	0.119247
Q9NR12	Q9NR12	PDZ and LIM domain protein 7	PDLIM7			0.427005	0.118841
P36578	P36578	60S ribosomal protein L4	RPL4			0.446354	0.11232
P27144	P27144	Adenylate kinase 4, mitochondrial	AK4			0.410626	0.110575
Q13200	Q13200	26S proteasome non-ATPase regulatory subunit 2	PSMD2			0.6634	0.110016
P62829	P62829	60S ribosomal protein L23	RPL23			0.481379	0.10943
Q5VTE0;P68104;Q05639	Q5VTE0;P68104;Q05639	Putative elongation factor 1-alpha-like 3;Elongation factor 1-alpha 1;Elongation factor 1-alpha 2	EEF1A1P5;EEF1A1;EEF1A2			0.44679	0.107961
Q13813	Q13813	Spectrin alpha chain, non-erythrocytic 1	SPTAN1			0.357781	0.0965335
P49411	P49411	Elongation factor Tu, mitochondrial	TUFM			0.392767	0.0960153
Q01082;P11277	Q01082	Spectrin beta chain, non-erythrocytic 1	SPTBN1			0.351243	0.0946013
P49748	P49748	Very long-chain specific acyl-CoA dehydrogenase, mitochondrial	ACADVL			0.411215	0.0926615
P62899	P62899	60S ribosomal protein L31	RPL31			0.427704	0.0916678
O94856	O94856	Neurofascin	NFASC			0.468404	0.0907364
P51659	P51659	Peroxisomal multifunctional enzyme type 2;(3R)-hydroxyacyl-CoA dehydrogenase;Enoyl-CoA hydratase 2	HSD17B4			0.355091	0.084596
Q9P2J5	Q9P2J5	Leucine--tRNA ligase, cytoplasmic	LARS			0.376121	0.0809612
Q99460	Q99460	26S proteasome non-ATPase regulatory subunit 1	PSMD1			0.366443	0.080588
P55786;A6NEC2	P55786	Puromycin-sensitive aminopeptidase	NPEPPS			0.344401	0.0743777
P33991;Q9UJA3	P33991	DNA replication licensing factor MCM4	MCM4			0.359238	0.0739943
O95182	O95182	NADH dehydrogenase [ubiquinone] 1 alpha subcomplex subunit 7	NDUFA7			0.330401	0.0731939
P08865;A6NE09	P08865;A6NE09	40S ribosomal protein SA	RPSA;RPSAP58			0.511755	0.0727444
O00232	O00232	26S proteasome non-ATPase regulatory subunit 12	PSMD12			0.368113	0.0716871
P83731	P83731	60S ribosomal protein L24	RPL24			0.390956	0.0715841
Q9P0J1	Q9P0J1	[Pyruvate dehydrogenase [acetyl-transferring]]-phosphatase 1, mitochondrial	PDP1			0.339491	0.0712242
Q96P70	Q96P70	Importin-9	IPO9			0.367194	0.0701345
P36957	P36957	Dihydrolipoyllysine-residue succinyltransferase component of 2-oxoglutarate dehydrogenase complex, mitochondrial	DLST			0.373345	0.0693054
P08670;P41219;P17661;Q16352;P07197;P07196	P08670	Vimentin	VIM			0.316432	0.068023
P25205	P25205	DNA replication licensing factor MCM3	MCM3			0.389327	0.0674477
O75323	O75323	Protein NipSnap homolog 2	GBAS			0.330979	0.065403
P49327	P49327	Fatty acid synthase;[Acyl-carrier-protein] S-acetyltransferase;[Acyl-carrier-protein] S-malonyltransferase;3-oxoacyl-[acyl-carrier-protein] synthase;3-oxoacyl-[acyl-carrier-protein] reductase;3-hydroxyacyl-[acyl-carrier-protein] dehydratase;Enoyl-[acyl-carrier-protein] reductase;Oleoyl-[acyl-carrier-protein] hydrolase	FASN			0.359928	0.0645339
Q9Y570	Q9Y570	Protein phosphatase methylesterase 1	PPME1			0.363365	0.0627645
Q9P0V9	Q9P0V9	Septin-10	2019-09-10			0.384662	0.0626825
P31937	P31937	3-hydroxyisobutyrate dehydrogenase, mitochondrial	HIBADH			0.372588	0.0620244
P60866	P60866	40S ribosomal protein S20	RPS20			0.59657	0.0585047
P61254;J3QQQ9;Q2PPJ7	P61254;J3QQQ9	60S ribosomal protein L26	RPL26			0.373625	0.0541852
P48444	P48444	Coatomer subunit delta	ARCN1			0.351031	0.0527115
P53621	P53621	Coatomer subunit alpha;Xenin;Proxenin	COPA			0.342324	0.0524019
P12814;P35609;Q08043	P12814	Alpha-actinin-1	ACTN1			0.333257	0.0520954
Q96IU4	Q96IU4	Alpha/beta hydrolase domain-containing protein 14B	ABHD14B			0.343645	0.050739
P18583	P18583	Protein SON	SON			0.324725	0.0483767
O14744	O14744	Protein arginine N-methyltransferase 5;Protein arginine N-methyltransferase 5, N-terminally processed	PRMT5			0.338456	0.0435298
P52434	P52434	DNA-directed RNA polymerases I, II, and III subunit RPABC3	POLR2H			0.314096	0.0404746
O43707;Q9H254	O43707	Alpha-actinin-4	ACTN4			0.330003	0.0358569
Q9P258	Q9P258	Protein RCC2	RCC2			0.349396	0.0306848
P22695	P22695	Cytochrome b-c1 complex subunit 2, mitochondrial	UQCRC2			0.32263	0.0306009
Q9UHD8	Q9UHD8	Septin-9	2019-09-09			0.336593	0.0304146
O94925	O94925	Glutaminase kidney isoform, mitochondrial	GLS			0.317109	0.0270475
P55072	P55072	Transitional endoplasmic reticulum ATPase	VCP			0.416978	0.0247606
P61313	P61313	60S ribosomal protein L15	RPL15			0.325061	0.0247307
Q9UNS2	Q9UNS2	COP9 signalosome complex subunit 3	COPS3			0.317615	0.012701
Q07955	Q07955	Serine/arginine-rich splicing factor 1	SRSF1			0.320254	0.0112057
P23396	P23396	40S ribosomal protein S3	RPS3			0.309017	0.00711695
O75822	O75822	Eukaryotic translation initiation factor 3 subunit J	EIF3J			0.307955	0.00291538
O95831	O95831	Apoptosis-inducing factor 1, mitochondrial	AIFM1			NaN	0
Q9UJX3	Q9UJX3	Anaphase-promoting complex subunit 7	ANAPC7			NaN	0
P18085;P84085	P18085;P84085	ADP-ribosylation factor 4;ADP-ribosylation factor 5	ARF4;ARF5			NaN	0
Q8TDN6	Q8TDN6	Ribosome biogenesis protein BRX1 homolog	BRIX1			NaN	0
A0A096LPI6;A0A0B4J2D5;P30042	A0A096LPI6;A0A0B4J2D5;P30042	ES1 protein homolog, mitochondrial	C21orf33			NaN	0
Q6P1X6	Q6P1X6	UPF0598 protein C8orf82	C8orf82			NaN	0
O95319	O95319	CUGBP Elav-like family member 2	CELF2			NaN	0
Q99715	Q99715	Collagen alpha-1(XII) chain	COL12A1			NaN	0
Q16630	Q16630	Cleavage and polyadenylation specificity factor subunit 6	CPSF6			NaN	0
Q9Y315	Q9Y315	Deoxyribose-phosphate aldolase	DERA			NaN	0
P60981	P60981	Destrin	DSTN			NaN	0
Q5JPH6	Q5JPH6	Probable glutamate--tRNA ligase, mitochondrial	EARS2			NaN	0
O75521	O75521	Enoyl-CoA delta isomerase 2, mitochondrial	ECI2			NaN	0
Q00688	Q00688	Peptidyl-prolyl cis-trans isomerase FKBP3	FKBP3			NaN	0
O75487	O75487	Glypican-4;Secreted glypican-4	GPC4			NaN	0
P23527;P33778;Q96A08	P23527;P33778	Histone H2B type 1-O;Histone H2B type 1-B	HIST1H2BO;HIST1H2BB			NaN	0
Q3MHD2	Q3MHD2	Protein LSM12 homolog	LSM12			NaN	0
O95777	O95777	U6 snRNA-associated Sm-like protein LSm8	LSM8			NaN	0
Q7L2J0	Q7L2J0	7SK snRNA methylphosphate capping enzyme	MEPCE			NaN	0
P53582	P53582	Methionine aminopeptidase 1	METAP1			NaN	0
Q9BVC4	Q9BVC4	Target of rapamycin complex subunit LST8	MLST8			NaN	0
Q9BYC8	Q9BYC8	39S ribosomal protein L32, mitochondrial	MRPL32			NaN	0
Q96EL3	Q96EL3	39S ribosomal protein L53, mitochondrial	MRPL53			NaN	0
Q16795	Q16795	NADH dehydrogenase [ubiquinone] 1 alpha subcomplex subunit 9, mitochondrial	NDUFA9			NaN	0
P21589	P21589	5-nucleotidase	NT5E			NaN	0
P30086	P30086	Phosphatidylethanolamine-binding protein 1;Hippocampal cholinergic neurostimulating peptide	PEBP1			NaN	0
P24928	P24928	DNA-directed RNA polymerase II subunit RPB1	POLR2A			NaN	0
J3KR12;Q96C36	J3KR12;Q96C36	Pyrroline-5-carboxylate reductase 2	PYCR2			NaN	0
O95197	O95197	Reticulon-3	RTN3			NaN	0
P31151;Q86SG5	P31151;Q86SG5	Protein S100-A7;Protein S100-A7A	S100A7;S100A7A			NaN	0
O95487	O95487	Protein transport protein Sec24B	SEC24B			NaN	0
Q9HD40	Q9HD40	O-phosphoseryl-tRNA(Sec) selenium transferase	SEPSECS			NaN	0
P09661	P09661	U2 small nuclear ribonucleoprotein A	SNRPA1			NaN	0
Q15532	Q15532	Protein SSXT	SS18			NaN	0
Q15833	Q15833	Syntaxin-binding protein 2	STXBP2			NaN	0
Q9NZ01	Q9NZ01	Very-long-chain enoyl-CoA reductase	TECR			NaN	0
Q15650	Q15650	Activating signal cointegrator 1	TRIP4			NaN	0
Q13885	Q13885	Tubulin beta-2A chain	TUBB2A			NaN	0
P04350	P04350	Tubulin beta-4A chain	TUBB4A			NaN	0
O14949	O14949	Cytochrome b-c1 complex subunit 8	UQCRQ			NaN	0
Q9P0L0	Q9P0L0	Vesicle-associated membrane protein-associated protein A	VAPA			NaN	0
P50552	P50552	Vasodilator-stimulated phosphoprotein	VASP			NaN	0
Q9UPT8	Q9UPT8	Zinc finger CCCH domain-containing protein 4	ZC3H4			NaN	0
Q5BKZ1	Q5BKZ1	DBIRD complex subunit ZNF326	ZNF326			NaN	0
P62263	P62263	40S ribosomal protein S14	RPS14			0.298727	-0.00128365
Q5SSJ5	Q5SSJ5	Heterochromatin protein 1-binding protein 3	HP1BP3			0.295876	-0.00415929
O00567	O00567	Nucleolar protein 56	NOP56			0.29939	-0.00467809
Q8WUH6	Q8WUH6	Transmembrane protein 263	TMEM263			0.29757	-0.00600529
P19022	P19022	Cadherin-2	CDH2			0.295092	-0.00936635
Q9Y230	Q9Y230	RuvB-like 2	RUVBL2			0.278619	-0.0134347
P10644;P31321	P10644	cAMP-dependent protein kinase type I-alpha regulatory subunit;cAMP-dependent protein kinase type I-alpha regulatory subunit, N-terminally processed	PRKAR1A			0.288175	-0.0143897
P51114	P51114	Fragile X mental retardation syndrome-related protein 1	FXR1			0.285959	-0.016449
P25398	P25398	40S ribosomal protein S12	RPS12			0.228561	-0.0217018
P09429;B2RPK0	P09429;B2RPK0	High mobility group protein B1;Putative high mobility group protein B1-like 1	HMGB1;HMGB1P1			0.281413	-0.0272951
Q9BQE3	Q9BQE3	Tubulin alpha-1C chain	TUBA1C			0.281657	-0.0290419
P62241	P62241	40S ribosomal protein S8	RPS8			0.258424	-0.0308971
P13010	P13010	X-ray repair cross-complementing protein 5	XRCC5			0.265596	-0.0309639
Q99829	Q99829	Copine-1	CPNE1			0.285988	-0.0321706
Q99623	Q99623	Prohibitin-2	PHB2			0.25867	-0.0332966
P61626	P61626	Lysozyme C	LYZ			0.280651	-0.0362651
P08559;P29803	P08559	Pyruvate dehydrogenase E1 component subunit alpha, somatic form, mitochondrial	PDHA1			0.277488	-0.0406691
P42766	P42766	60S ribosomal protein L35	RPL35			0.24322	-0.0493113
O75367	O75367	Core histone macro-H2A.1	H2AFY			0.274909	-0.0579675
O43684	O43684	Mitotic checkpoint protein BUB3	BUB3			0.205767	-0.0641638
Q8TDX7;Q9HC98	Q8TDX7	Serine/threonine-protein kinase Nek7	NEK7			0.261894	-0.0683804
P19387	P19387	DNA-directed RNA polymerase II subunit RPB3	POLR2C			0.219494	-0.0703519
P09622	P09622	Dihydrolipoyl dehydrogenase, mitochondrial	DLD			0.236903	-0.0709311
O75369	O75369	Filamin-B	FLNB			0.243566	-0.0720901
Q8WUF5	Q8WUF5	RelA-associated inhibitor	PPP1R13L			0.24022	-0.072265
Q14192	Q14192	Four and a half LIM domains protein 2	FHL2			0.243246	-0.0736993
Q9UQ80;H0YIN7	Q9UQ80	Proliferation-associated protein 2G4	PA2G4			0.242257	-0.0805734
P35914	P35914	Hydroxymethylglutaryl-CoA lyase, mitochondrial	HMGCL			0.240922	-0.0815423
P63272	P63272	Transcription elongation factor SPT4	SUPT4H1			0.286988	-0.0864255
Q00341	Q00341	Vigilin	HDLBP			0.207085	-0.087244
Q9UMS4	Q9UMS4	Pre-mRNA-processing factor 19	PRPF19			0.228273	-0.088124
Q9Y3I0	Q9Y3I0	tRNA-splicing ligase RtcB homolog	RTCB			0.209154	-0.0901286
P43686	P43686	26S protease regulatory subunit 6B	PSMC4			0.224721	-0.0926202
Q99700	Q99700	Ataxin-2	ATXN2			0.19684	-0.0927127
P68366	P68366	Tubulin alpha-4A chain	TUBA4A			0.195585	-0.095616
Q16181;Q6ZU15	Q16181	Septin-7	2019-09-07			0.209685	-0.0973047
P50479	P50479	PDZ and LIM domain protein 4	PDLIM4			0.257541	-0.100508
P63172	P63172	Dynein light chain Tctex-type 1	DYNLT1			0.263677	-0.100618
P62851	P62851	40S ribosomal protein S25	RPS25			0.144504	-0.10066
Q09666	Q09666	Neuroblast differentiation-associated protein AHNAK	AHNAK			0.234246	-0.102749
O00505	O00505	Importin subunit alpha-4	KPNA3			0.220847	-0.106627
Q7L2H7	Q7L2H7	Eukaryotic translation initiation factor 3 subunit M	EIF3M			0.204802	-0.109867
P31689	P31689	DnaJ homolog subfamily A member 1	DNAJA1			0.173476	-0.111609
O43678	O43678	NADH dehydrogenase [ubiquinone] 1 alpha subcomplex subunit 2	NDUFA2			0.166844	-0.118113
Q16718	Q16718	NADH dehydrogenase [ubiquinone] 1 alpha subcomplex subunit 5	NDUFA5			0.228322	-0.118484
P55735	P55735	Protein SEC13 homolog	SEC13			0.124916	-0.118826
Q96FJ2;P63167	Q96FJ2;P63167	Dynein light chain 2, cytoplasmic;Dynein light chain 1, cytoplasmic	DYNLL2;DYNLL1			0.199641	-0.119624
P33992	P33992	DNA replication licensing factor MCM5	MCM5			0.21786	-0.126193
O95168	O95168	NADH dehydrogenase [ubiquinone] 1 beta subcomplex subunit 4	NDUFB4			0.182999	-0.133539
Q13045	Q13045	Protein flightless-1 homolog	FLII			0.162038	-0.135015
Q9Y224	Q9Y224	UPF0568 protein C14orf166	C14orf166			0.20935	-0.136646
Q9Y3U8	Q9Y3U8	60S ribosomal protein L36	RPL36			0.20588	-0.137692
P30837;P00352;O94788	P30837	Aldehyde dehydrogenase X, mitochondrial	ALDH1B1			0.195374	-0.13929
Q02809	Q02809	Procollagen-lysine,2-oxoglutarate 5-dioxygenase 1	PLOD1			0.204976	-0.139982
O75251	O75251	NADH dehydrogenase [ubiquinone] iron-sulfur protein 7, mitochondrial	NDUFS7			0.204202	-0.141427
Q9BT78	Q9BT78	COP9 signalosome complex subunit 4	COPS4			0.147033	-0.149326
Q14444	Q14444	Caprin-1	CAPRIN1			0.191522	-0.150073
P68363;A6NHL2;Q9H853	P68363	Tubulin alpha-1B chain	TUBA1B			0.168466	-0.155046
P63244	P63244	Guanine nucleotide-binding protein subunit beta-2-like 1;Guanine nucleotide-binding protein subunit beta-2-like 1, N-terminally processed	GNB2L1			0.168672	-0.156702
P05141;Q9H0C2	P05141	ADP/ATP translocase 2;ADP/ATP translocase 2, N-terminally processed	SLC25A5			0.204518	-0.15927
Q9H4L5	Q9H4L5	Oxysterol-binding protein-related protein 3	OSBPL3			0.194893	-0.16002
Q96HC4	Q96HC4	PDZ and LIM domain protein 5	PDLIM5			0.201586	-0.161432
Q92890	Q92890	Ubiquitin fusion degradation protein 1 homolog	UFD1L			0.173922	-0.164345
P35268	P35268	60S ribosomal protein L22	RPL22			0.103703	-0.16973
P38646	P38646	Stress-70 protein, mitochondrial	HSPA9			0.159486	-0.179894
Q9UN86	Q9UN86	Ras GTPase-activating protein-binding protein 2	G3BP2			0.252165	-0.184115
P12107	P12107	Collagen alpha-1(XI) chain	COL11A1			0.205091	-0.190392
O43676	O43676	NADH dehydrogenase [ubiquinone] 1 beta subcomplex subunit 3	NDUFB3			0.172251	-0.191457
Q9Y678	Q9Y678	Coatomer subunit gamma-1	COPG1			0.111207	-0.196723
Q8TCS8	Q8TCS8	Polyribonucleotide nucleotidyltransferase 1, mitochondrial	PNPT1			0.22669	-0.200042
Q9BQA1	Q9BQA1	Methylosome protein 50	WDR77			0.0758533	-0.2001
Q01081;Q8WU68;M0R2N4	Q01081;Q8WU68	Splicing factor U2AF 35 kDa subunit;Splicing factor U2AF 26 kDa subunit	U2AF1;U2AF1L4			0.126477	-0.201253
Q12931	Q12931	Heat shock protein 75 kDa, mitochondrial	TRAP1			0.192813	-0.206043
A0A0B4J2B5;P01766;P01777	A0A0B4J2B5;P01766	Ig heavy chain V-III region BRO	IGHV3OR16-9			0.102492	-0.208079
Q7L014	Q7L014	Probable ATP-dependent RNA helicase DDX46	DDX46			0.10802	-0.208892
Q05682;REV__Q13136;REV__O75334	Q05682	Caldesmon	CALD1			0.21379	-0.21089
Q14566	Q14566	DNA replication licensing factor MCM6	MCM6			0.0585289	-0.213466
Q16531	Q16531	DNA damage-binding protein 1	DDB1			0.109155	-0.215017
Q9P2R3	Q9P2R3	Rabankyrin-5	ANKFY1			0.0878076	-0.218139
Q7Z2W4	Q7Z2W4	Zinc finger CCCH-type antiviral protein 1	ZC3HAV1			0.101745	-0.21883
Q7L5N1	Q7L5N1	COP9 signalosome complex subunit 6	COPS6			0.115396	-0.221593
Q02543	Q02543	60S ribosomal protein L18a	RPL18A			0.0923418	-0.223462
Q1KMD3;H3BQZ7	Q1KMD3;H3BQZ7	Heterogeneous nuclear ribonucleoprotein U-like protein 2	HNRNPUL2;HNRNPUL2-BSCL2			0.139648	-0.223531
P62805	P62805	Histone H4	HIST1H4A			0.233606	-0.225014
Q7KZF4	Q7KZF4	Staphylococcal nuclease domain-containing protein 1	SND1			0.122835	-0.226004
Q15637	Q15637	Splicing factor 1	SF1			0.080239	-0.226866
P60842	P60842	Eukaryotic initiation factor 4A-I	EIF4A1			0.0744577	-0.230918
Q08380	Q08380	Galectin-3-binding protein	LGALS3BP			0.0508535	-0.231052
Q9BW92	Q9BW92	Threonine--tRNA ligase, mitochondrial	TARS2			0.146445	-0.234179
Q15365	Q15365	Poly(rC)-binding protein 1	PCBP1			0.109252	-0.237001
Q8TCC3	Q8TCC3	39S ribosomal protein L30, mitochondrial	MRPL30			0.198862	-0.23723
Q7L0Y3	Q7L0Y3	Mitochondrial ribonuclease P protein 1	TRMT10C			0.154021	-0.240455
P21333	P21333	Filamin-A	FLNA			0.120124	-0.243895
Q99878;Q96KK5;Q9BTM1;P0C0S8	Q99878;Q96KK5;Q9BTM1;P0C0S8	Histone H2A type 1-J;Histone H2A type 1-H;Histone H2A.J;Histone H2A type 1	HIST1H2AJ;HIST1H2AH;H2AFJ;HIST1H2AG			0.230013	-0.245807
O94905	O94905	Erlin-2	ERLIN2			0.167815	-0.245906
O75534	O75534	Cold shock domain-containing protein E1	CSDE1			0.0667819	-0.246599
P62308;A8MWD9	P62308;A8MWD9	Small nuclear ribonucleoprotein G;Putative small nuclear ribonucleoprotein G-like protein 15	SNRPG;SNRPGP15			0.10005	-0.247921
Q9UKM9	Q9UKM9	RNA-binding protein Raly	RALY			0.172234	-0.248831
Q32MZ4	Q32MZ4	Leucine-rich repeat flightless-interacting protein 1	LRRFIP1			0.0868851	-0.256452
P09874	P09874	Poly [ADP-ribose] polymerase 1	PARP1			0.0870501	-0.25865
P06748	P06748	Nucleophosmin	NPM1			0.178181	-0.261292
O14579	O14579	Coatomer subunit epsilon	COPE			0.0652653	-0.263725
P52272	P52272	Heterogeneous nuclear ribonucleoprotein M	HNRNPM			0.0975963	-0.26565
Q13409	Q13409	Cytoplasmic dynein 1 intermediate chain 2	DYNC1I2			0.140448	-0.267351
P19525	P19525	Interferon-induced, double-stranded RNA-activated protein kinase	EIF2AK2			0.181667	-0.269103
P35606	P35606	Coatomer subunit beta	COPB2			0.0547069	-0.272666
P09651;Q32P51	P09651;Q32P51	Heterogeneous nuclear ribonucleoprotein A1;Heterogeneous nuclear ribonucleoprotein A1, N-terminally processed;Heterogeneous nuclear ribonucleoprotein A1-like 2	HNRNPA1;HNRNPA1L2			0.0961701	-0.273124
Q5JRX3	Q5JRX3	Presequence protease, mitochondrial	PITRM1			0.123901	-0.275548
P13073	P13073	Cytochrome c oxidase subunit 4 isoform 1, mitochondrial	COX4I1			0.0972159	-0.276676
O00410;O60518	O00410	Importin-5	IPO5			0.099407	-0.28197
P62854;Q5JNZ5	P62854;Q5JNZ5	40S ribosomal protein S26;Putative 40S ribosomal protein S26-like 1	RPS26;RPS26P11			0.0784594	-0.287184
Q92973;O14787	Q92973	Transportin-1	TNPO1			0.0463821	-0.287607
P62826	P62826	GTP-binding nuclear protein Ran	RAN			0.0847645	-0.291749
Q9Y4E8;Q13107;P51784	Q9Y4E8;Q13107	Ubiquitin carboxyl-terminal hydrolase 15;Ubiquitin carboxyl-terminal hydrolase 4	USP15;USP4			0.034566	-0.301356
Q9BXP5	Q9BXP5	Serrate RNA effector molecule homolog	SRRT			0.134066	-0.306163
Q15029	Q15029	116 kDa U5 small nuclear ribonucleoprotein component	EFTUD2			0.101905	-0.314638
P21953	P21953	2-oxoisovalerate dehydrogenase subunit beta, mitochondrial	BCKDHB			0.141162	-0.314939
Q15042	Q15042	Rab3 GTPase-activating protein catalytic subunit	RAB3GAP1			0.0755171	-0.315695
P61163;P42025	P61163;P42025	Alpha-centractin;Beta-centractin	ACTR1A;ACTR1B			0.0741498	-0.317567
Q92616	Q92616	Translational activator GCN1	GCN1L1			0.103744	-0.318242
P07437;I3L2F9;A6NNZ2;Q9H4B7	P07437	Tubulin beta chain	TUBB			0.0360763	-0.321313
Q13561	Q13561	Dynactin subunit 2	DCTN2			0.067768	-0.321486
Q07065;Q96K21	Q07065	Cytoskeleton-associated protein 4	CKAP4			0.143871	-0.322333
P50914	P50914	60S ribosomal protein L14	RPL14			0.0825139	-0.32361
P14868	P14868	Aspartate--tRNA ligase, cytoplasmic	DARS			0.0720211	-0.329929
P27816	P27816	Microtubule-associated protein 4	MAP4			0.00678464	-0.333426
P53992	P53992	Protein transport protein Sec24C	SEC24C			0.126215	-0.33558
P62910	P62910	60S ribosomal protein L32	RPL32			0.0172462	-0.341246
Q99439	Q99439	Calponin-2	CNN2			0.0778859	-0.344247
P62750	P62750	60S ribosomal protein L23a	RPL23A			0.0694987	-0.345819
Q9Y383;Q9NQ29	Q9Y383	Putative RNA-binding protein Luc7-like 2	LUC7L2			0.0542265	-0.34642
Q13148	Q13148	TAR DNA-binding protein 43	TARDBP			0.0870057	-0.350049
P22626	P22626	Heterogeneous nuclear ribonucleoproteins A2/B1	HNRNPA2B1			0.119788	-0.350766
O60716	O60716	Catenin delta-1	CTNND1			0.0573588	-0.352674
P18124	P18124	60S ribosomal protein L7	RPL7			0.0422091	-0.355388
Q9BUF5	Q9BUF5	Tubulin beta-6 chain	TUBB6			0.0910712	-0.359677
Q13509	Q13509	Tubulin beta-3 chain	TUBB3			0.0753372	-0.359741
P09496	P09496	Clathrin light chain A	CLTA			0.108894	-0.360994
P63151;Q66LE6;Q00005	P63151;Q66LE6;Q00005	Serine/threonine-protein phosphatase 2A 55 kDa regulatory subunit B alpha isoform;Serine/threonine-protein phosphatase 2A 55 kDa regulatory subunit B delta isoform;Serine/threonine-protein phosphatase 2A 55 kDa regulatory subunit B beta isoform	PPP2R2A;PPP2R2D;PPP2R2B			0.206532	-0.361119
P58876;Q99877;Q99880	P58876;Q99877;Q99880	Histone H2B type 1-D;Histone H2B type 1-N;Histone H2B type 1-L	HIST1H2BD;HIST1H2BN;HIST1H2BL			0.164805	-0.361191
Q92499	Q92499	ATP-dependent RNA helicase DDX1	DDX1			0.072515	-0.36194
Q9BRP8	Q9BRP8	Partner of Y14 and mago	WIBG			0.169263	-0.367114
P28331	P28331	NADH-ubiquinone oxidoreductase 75 kDa subunit, mitochondrial	NDUFS1			0.148049	-0.369036
Q9HCC0	Q9HCC0	Methylcrotonoyl-CoA carboxylase beta chain, mitochondrial	MCCC2			0.160853	-0.376922
P98160	P98160	Basement membrane-specific heparan sulfate proteoglycan core protein;Endorepellin;LG3 peptide	HSPG2			0.0833436	-0.377333
Q9NUL7	Q9NUL7	Probable ATP-dependent RNA helicase DDX28	DDX28			0.147791	-0.38005
P56192	P56192	Methionine--tRNA ligase, cytoplasmic	MARS			0.0798477	-0.381346
P33993	P33993	DNA replication licensing factor MCM7	MCM7			0.0468965	-0.391793
P07910;P0DMR1;O60812;B7ZW38;B2RXH8;Q86SE5	P07910	Heterogeneous nuclear ribonucleoproteins C1/C2	HNRNPC			0.0756202	-0.392891
P05387	P05387	60S acidic ribosomal protein P2	RPLP2			0.0248915	-0.394917
Q01085	Q01085	Nucleolysin TIAR	TIAL1			0.132428	-0.396469
P49023	P49023	Paxillin	PXN			0.0422208	-0.400454
P46778	P46778	60S ribosomal protein L21	RPL21			0.0185215	-0.403857
Q15436	Q15436	Protein transport protein Sec23A	SEC23A			0.0437605	-0.406372
P35222	P35222	Catenin beta-1	CTNNB1			0.0622884	-0.411716
Q9UBQ5	Q9UBQ5	Eukaryotic translation initiation factor 3 subunit K	EIF3K			0.0466263	-0.412091
O43143	O43143	Pre-mRNA-splicing factor ATP-dependent RNA helicase DHX15	DHX15			0.0319103	-0.41354
Q02878	Q02878	60S ribosomal protein L6	RPL6			0.0448272	-0.419505
P31942	P31942	Heterogeneous nuclear ribonucleoprotein H3	HNRNPH3			0.0845311	-0.422804
P26599;O95758	P26599	Polypyrimidine tract-binding protein 1	PTBP1			0.0223286	-0.424199
P68371	P68371	Tubulin beta-4B chain	TUBB4B			0.0500012	-0.429419
Q9NUL3	Q9NUL3	Double-stranded RNA-binding protein Staufen homolog 2	STAU2			0.0863732	-0.431504
Q71U36;Q13748;Q6PEY2	Q71U36;Q13748	Tubulin alpha-1A chain;Tubulin alpha-3C/D chain	TUBA1A;TUBA3C			0.0565767	-0.435309
Q14247	Q14247	Src substrate cortactin	CTTN			0.000528643	-0.436141
P62917	P62917	60S ribosomal protein L8	RPL8			0.0202349	-0.444331
P09497	P09497	Clathrin light chain B	CLTB			0.0561675	-0.444896
Q9UKY7	Q9UKY7	Protein CDV3 homolog	CDV3			0.00253267	-0.446049
Q9Y333	Q9Y333	U6 snRNA-associated Sm-like protein LSm2	LSM2			0.0310675	-0.447705
P62847	P62847	40S ribosomal protein S24	RPS24			0.0647497	-0.447728
O43920	O43920	NADH dehydrogenase [ubiquinone] iron-sulfur protein 5	NDUFS5			0.0116937	-0.454025
Q9NUQ6	Q9NUQ6	SPATS2-like protein	SPATS2L			0.0537659	-0.456798
P62306	P62306	Small nuclear ribonucleoprotein F	SNRPF			0.0491096	-0.463712
Q8WX93	Q8WX93	Palladin	PALLD			0.124162	-0.464295
P52815	P52815	39S ribosomal protein L12, mitochondrial	MRPL12			0.0606699	-0.467163
F5H5P2;P12694	F5H5P2;P12694	2-oxoisovalerate dehydrogenase subunit alpha, mitochondrial	BCKDHA			0.163828	-0.472045
Q00610;P53675	Q00610	Clathrin heavy chain 1	CLTC			0.030441	-0.472885
O15372;REV__Q2WGJ6	O15372	Eukaryotic translation initiation factor 3 subunit H	EIF3H			0.0660957	-0.474691
O60232	O60232	Sjoegren syndrome/scleroderma autoantigen 1	SSSCA1			0.128885	-0.484266
Q9H2W6	Q9H2W6	39S ribosomal protein L46, mitochondrial	MRPL46			0.0358251	-0.485349
O00743	O00743	Serine/threonine-protein phosphatase 6 catalytic subunit;Serine/threonine-protein phosphatase 6 catalytic subunit, N-terminally processed	PPP6C			0.0172433	-0.485949
P52292	P52292	Importin subunit alpha-1	KPNA2			0.131474	-0.486695
O94855	O94855	Protein transport protein Sec24D	SEC24D			0.116096	-0.486956
Q13418	Q13418	Integrin-linked protein kinase	ILK			0.023098	-0.488173
Q13283	Q13283	Ras GTPase-activating protein-binding protein 1	G3BP1			0.0669627	-0.49157
Q10713	Q10713	Mitochondrial-processing peptidase subunit alpha	PMPCA			0.0706192	-0.494864
Q15942	Q15942	Zyxin	ZYX			0.0364139	-0.497288
Q9Y3B7	Q9Y3B7	39S ribosomal protein L11, mitochondrial	MRPL11			0.111226	-0.500315
Q92615	Q92615	La-related protein 4B	LARP4B			0.127901	-0.500655
P29692	P29692	Elongation factor 1-delta	EEF1D			0.0305084	-0.502136
P41252	P41252	Isoleucine--tRNA ligase, cytoplasmic	IARS			0.0615895	-0.503544
O15371	O15371	Eukaryotic translation initiation factor 3 subunit D	EIF3D			0.0169507	-0.506856
Q14103	Q14103	Heterogeneous nuclear ribonucleoprotein D0	HNRNPD			0.101274	-0.508519
Q96PU8	Q96PU8	Protein quaking	QKI			0.0510968	-0.525134
P26196	P26196	Probable ATP-dependent RNA helicase DDX6	DDX6			0.10236	-0.52652
Q4U2R6	Q4U2R6	39S ribosomal protein L51, mitochondrial	MRPL51			0.131753	-0.527049
B4DLN1;Q9UBX3	B4DLN1					0.101405	-0.527867
Q13347	Q13347	Eukaryotic translation initiation factor 3 subunit I	EIF3I			0.0313821	-0.530956
P05386	P05386	60S acidic ribosomal protein P1	RPLP1			0.00946141	-0.532033
O75340	O75340	Programmed cell death protein 6	PDCD6			0.0683369	-0.54001
P32322	P32322	Pyrroline-5-carboxylate reductase 1, mitochondrial	PYCR1			0.0202315	-0.545632
Q14204	Q14204	Cytoplasmic dynein 1 heavy chain 1	DYNC1H1			0.0544591	-0.551079
P63162;P14678	P63162;P14678	Small nuclear ribonucleoprotein-associated protein N;Small nuclear ribonucleoprotein-associated proteins B and B	SNRPN;SNRPB			0.0306534	-0.5537
Q00839	Q00839	Heterogeneous nuclear ribonucleoprotein U	HNRNPU			0.0426764	-0.555503
Q7Z739;Q9BYJ9	Q7Z739;Q9BYJ9	YTH domain-containing family protein 3;YTH domain-containing family protein 1	YTHDF3;YTHDF1			0.128668	-0.559689
P49207	P49207	60S ribosomal protein L34	RPL34			0.0505923	-0.562523
P43243	P43243	Matrin-3	MATR3			0.095908	-0.566397
P82932	P82932	28S ribosomal protein S6, mitochondrial	MRPS6			0.0657321	-0.576467
Q99873;Q9NR22	Q99873	Protein arginine N-methyltransferase 1	PRMT1			0.0379317	-0.579072
O15084	O15084	Serine/threonine-protein phosphatase 6 regulatory ankyrin repeat subunit A	ANKRD28			0.104273	-0.581361
P27708	P27708	CAD protein;Glutamine-dependent carbamoyl-phosphate synthase;Aspartate carbamoyltransferase;Dihydroorotase	CAD			0.0409653	-0.58163
Q00577	Q00577	Transcriptional activator protein Pur-alpha	PURA			0.102174	-0.587399
Q9Y4K0	Q9Y4K0	Lysyl oxidase homolog 2	LOXL2			0.0181628	-0.602257
P61978	P61978	Heterogeneous nuclear ribonucleoprotein K	HNRNPK			0.0560873	-0.603953
Q13557;Q9UQM7	Q13557	Calcium/calmodulin-dependent protein kinase type II subunit delta	CAMK2D			0.0726946	-0.613752
Q8NCN5	Q8NCN5	Pyruvate dehydrogenase phosphatase regulatory subunit, mitochondrial	PDPR			0.120986	-0.617237
P11177	P11177	Pyruvate dehydrogenase E1 component subunit beta, mitochondrial	PDHB			0.0974219	-0.618402
Q16790	Q16790	Carbonic anhydrase 9	CA9			0.00360183	-0.620124
O75525	O75525	KH domain-containing, RNA-binding, signal transduction-associated protein 3	KHDRBS3			0.0778575	-0.622793
O76031	O76031	ATP-dependent Clp protease ATP-binding subunit clpX-like, mitochondrial	CLPX			0.118681	-0.629503
P55769	P55769	NHP2-like protein 1;NHP2-like protein 1, N-terminally processed	NHP2L1			0.00328338	-0.630629
P08621	P08621	U1 small nuclear ribonucleoprotein 70 kDa	SNRNP70			0.0405549	-0.630638
Q15366;P57721	Q15366	Poly(rC)-binding protein 2	PCBP2			0.0562183	-0.631968
Q14257	Q14257	Reticulocalbin-2	RCN2			0.0169053	-0.632819
Q71UI9;P0C0S5	Q71UI9;P0C0S5	Histone H2A.V;Histone H2A.Z	H2AFV;H2AFZ			0.136412	-0.635181
Q6PKG0;Q659C4	Q6PKG0	La-related protein 1	LARP1			0.0289315	-0.635728
Q99613;B5ME19	Q99613;B5ME19	Eukaryotic translation initiation factor 3 subunit C;Eukaryotic translation initiation factor 3 subunit C-like protein	EIF3C;EIF3CL			0.0472574	-0.635946
Q9Y262	Q9Y262	Eukaryotic translation initiation factor 3 subunit L	EIF3L			0.0678328	-0.643058
Q04637;O43432	Q04637	Eukaryotic translation initiation factor 4 gamma 1	EIF4G1			0.0650034	-0.646611
P62424	P62424	60S ribosomal protein L7a	RPL7A			0.034273	-0.657034
P06899;Q6DRA6;Q6DN03	P06899	Histone H2B type 1-J	HIST1H2BJ			0.138699	-0.663465
P26641	P26641	Elongation factor 1-gamma	EEF1G			0.00403741	-0.667182
Q59GN2;P62891	Q59GN2;P62891	Putative 60S ribosomal protein L39-like 5;60S ribosomal protein L39	RPL39P5;RPL39			0.0536713	-0.669111
Q53GQ0	Q53GQ0	Very-long-chain 3-oxoacyl-CoA reductase	HSD17B12			0.0671775	-0.670886
Q8WVV9	Q8WVV9	Heterogeneous nuclear ribonucleoprotein L-like	HNRNPLL			0.061447	-0.671232
P49821	P49821	NADH dehydrogenase [ubiquinone] flavoprotein 1, mitochondrial	NDUFV1			0.00821617	-0.673819
P47914	P47914	60S ribosomal protein L29	RPL29			0.00632041	-0.676271
Q08211	Q08211	ATP-dependent RNA helicase A	DHX9			0.0234506	-0.68165
Q9NX24	Q9NX24	H/ACA ribonucleoprotein complex subunit 2	NHP2			0.0571097	-0.688872
Q07283	Q07283	Trichohyalin	TCHH			0.0593518	-0.690494
O96000	O96000	NADH dehydrogenase [ubiquinone] 1 beta subcomplex subunit 10	NDUFB10			0.00573422	-0.698098
Q9UHB9	Q9UHB9	Signal recognition particle subunit SRP68	SRP68			0.0646591	-0.70069
Q15046	Q15046	Lysine--tRNA ligase	KARS			0.0262689	-0.705542
Q8N5N7	Q8N5N7	39S ribosomal protein L50, mitochondrial	MRPL50			0.022142	-0.715007
O00267	O00267	Transcription elongation factor SPT5	SUPT5H			0.0163206	-0.715699
Q7L2E3	Q7L2E3	Putative ATP-dependent RNA helicase DHX30	DHX30			0.0395876	-0.716401
P17096	P17096	High mobility group protein HMG-I/HMG-Y	HMGA1			0.0483626	-0.724532
P26368	P26368	Splicing factor U2AF 65 kDa subunit	U2AF2			0.010815	-0.725188
Q9BWF3;Q9BQ04	Q9BWF3;Q9BQ04	RNA-binding protein 4;RNA-binding protein 4B	RBM4;RBM4B			0.00374919	-0.725981
P47897	P47897	Glutamine--tRNA ligase	QARS			0.0346347	-0.730525
P78527	P78527	DNA-dependent protein kinase catalytic subunit	PRKDC			0.0275555	-0.732628
Q9H0D6	Q9H0D6	5-3 exoribonuclease 2	XRN2			0.00501937	-0.735489
O14979	O14979	Heterogeneous nuclear ribonucleoprotein D-like	HNRNPDL			0.0856358	-0.736195
P47813;O14602	P47813;O14602	Eukaryotic translation initiation factor 1A, X-chromosomal;Eukaryotic translation initiation factor 1A, Y-chromosomal	EIF1AX;EIF1AY			0.0133445	-0.737414
Q8NCA5	Q8NCA5	Protein FAM98A	FAM98A			0.00639174	-0.738517
Q9UNX3	Q9UNX3	60S ribosomal protein L26-like 1	RPL26L1			0.0079397	-0.743438
Q8NC51	Q8NC51	Plasminogen activator inhibitor 1 RNA-binding protein	SERBP1			0.00672809	-0.744254
P54136	P54136	Arginine--tRNA ligase, cytoplasmic	RARS			0.0345442	-0.746674
Q14152	Q14152	Eukaryotic translation initiation factor 3 subunit A	EIF3A			0.0353447	-0.747592
O75821	O75821	Eukaryotic translation initiation factor 3 subunit G	EIF3G			0.00336159	-0.752808
P10515	P10515	Dihydrolipoyllysine-residue acetyltransferase component of pyruvate dehydrogenase complex, mitochondrial	DLAT			0.108513	-0.755127
I3L0E3;Q9Y2R5	I3L0E3;Q9Y2R5	28S ribosomal protein S17, mitochondrial	hCG_1984214;MRPS17			0.0705203	-0.757189
P07814	P07814	Bifunctional glutamate/proline--tRNA ligase;Glutamate--tRNA ligase;Proline--tRNA ligase	EPRS			0.0271638	-0.764193
Q15393	Q15393	Splicing factor 3B subunit 3	SF3B3			0.0295072	-0.764939
P18077	P18077	60S ribosomal protein L35a	RPL35A			0.0185431	-0.769872
Q93008;O00507	Q93008;O00507	Probable ubiquitin carboxyl-terminal hydrolase FAF-X;Probable ubiquitin carboxyl-terminal hydrolase FAF-Y	USP9X;USP9Y			0.0723378	-0.790513
O00468	O00468	Agrin;Agrin N-terminal 110 kDa subunit;Agrin C-terminal 110 kDa subunit;Agrin C-terminal 90 kDa fragment;Agrin C-terminal 22 kDa fragment	AGRN			0.0202251	-0.792215
P31483	P31483	Nucleolysin TIA-1 isoform p40	TIA1			0.0904023	-0.794882
P05388;Q8NHW5	P05388;Q8NHW5	60S acidic ribosomal protein P0;60S acidic ribosomal protein P0-like	RPLP0;RPLP0P6			0.0214123	-0.796146
P16989	P16989	Y-box-binding protein 3	YBX3			0.0347615	-0.797927
P55795	P55795	Heterogeneous nuclear ribonucleoprotein H2	HNRNPH2			0.0528634	-0.800355
P30038	P30038	Delta-1-pyrroline-5-carboxylate dehydrogenase, mitochondrial	ALDH4A1			0.0892908	-0.806446
Q7Z406	Q7Z406	Myosin-14	MYH14			0.0700505	-0.815221
P62304	P62304	Small nuclear ribonucleoprotein E	SNRPE			0.0273786	-0.819744
P60228	P60228	Eukaryotic translation initiation factor 3 subunit E	EIF3E			0.0407164	-0.8261
Q12904	Q12904	Aminoacyl tRNA synthase complex-interacting multifunctional protein 1;Endothelial monocyte-activating polypeptide 2	AIMP1			0.0174088	-0.829791
P17844	P17844	Probable ATP-dependent RNA helicase DDX5	DDX5			0.0207154	-0.838099
P16403	P16403	Histone H1.2	HIST1H1C			0.00593654	-0.838524
Q96KG9	Q96KG9	N-terminal kinase-like protein	SCYL1			0.0485924	-0.842603
Q15717;P26378	Q15717	ELAV-like protein 1	ELAVL1			0.0270207	-0.848426
Q9NZE8	Q9NZE8	39S ribosomal protein L35, mitochondrial	MRPL35			0.0138229	-0.853642
Q9BVA1	Q9BVA1	Tubulin beta-2B chain	TUBB2B			0.0178916	-0.855039
O43324;C9J1V9	O43324;C9J1V9	Eukaryotic translation elongation factor 1 epsilon-1	EEF1E1;EEF1E1-BLOC1S5			0.00283706	-0.855502
Q96EP5	Q96EP5	DAZ-associated protein 1	DAZAP1			0.0573923	-0.856387
Q9Y5X1	Q9Y5X1	Sorting nexin-9	SNX9			0.0118039	-0.863677
Q9UGN5	Q9UGN5	Poly [ADP-ribose] polymerase 2	PARP2			0.0825637	-0.866945
P82921	P82921	28S ribosomal protein S21, mitochondrial	MRPS21			0.0388409	-0.868856
Q12906	Q12906	Interleukin enhancer-binding factor 3	ILF3			0.0256998	-0.871568
P51991	P51991	Heterogeneous nuclear ribonucleoprotein A3	HNRNPA3			0.0335771	-0.87499
Q96I24	Q96I24	Far upstream element-binding protein 3	FUBP3			0.00592157	-0.88005
Q15417;P51911	Q15417	Calponin-3	CNN3			0.00163027	-0.890233
Q13151	Q13151	Heterogeneous nuclear ribonucleoprotein A0	HNRNPA0			0.0378138	-0.898573
Q9UH99	Q9UH99	SUN domain-containing protein 2	SUN2			0.0411579	-0.902102
O00571;Q9NQI0	O00571	ATP-dependent RNA helicase DDX3X	DDX3X			0.00734497	-0.904586
Q4G0J3	Q4G0J3	La-related protein 7	LARP7			0.00926804	-0.904642
P31943	P31943	Heterogeneous nuclear ribonucleoprotein H;Heterogeneous nuclear ribonucleoprotein H, N-terminally processed	HNRNPH1			0.0223505	-0.920479
Q9UHX1	Q9UHX1	Poly(U)-binding-splicing factor PUF60	PUF60			0.0115742	-0.921229
Q9NP92	Q9NP92	28S ribosomal protein S30, mitochondrial	MRPS30			0.0238529	-0.923103
P05455	P05455	Lupus La protein	SSB			0.00537954	-0.923548
Q96QR8;Q9UJV8	Q96QR8	Transcriptional activator protein Pur-beta	PURB			0.0526542	-0.931095
P61353	P61353	60S ribosomal protein L27	RPL27			0.00839078	-0.93173
Q53H96	Q53H96	Pyrroline-5-carboxylate reductase 3	PYCRL			0.00039898	-0.934609
Q13435	Q13435	Splicing factor 3B subunit 2	SF3B2			0.0358878	-0.938971
Q9UKK3	Q9UKK3	Poly [ADP-ribose] polymerase 4	PARP4			0.033757	-0.939784
Q86UE4	Q86UE4	Protein LYRIC	MTDH			0.0332959	-0.947128
P30050	P30050	60S ribosomal protein L12	RPL12			0.00772892	-0.960913
Q06481	Q06481	Amyloid-like protein 2	APLP2			0.016222	-0.96208
Q8WV41	Q8WV41	Sorting nexin-33	SNX33			0.0177772	-0.969659
Q9Y6M1;Q9NZI8	Q9Y6M1	Insulin-like growth factor 2 mRNA-binding protein 2	IGF2BP2			0.0455321	-0.973101
P55884	P55884	Eukaryotic translation initiation factor 3 subunit B	EIF3B			0.00808923	-0.997965
Q13501	Q13501	Sequestosome-1	SQSTM1			0.00128104	-0.997965
Q9NRH3;P23258	Q9NRH3;P23258	Tubulin gamma-2 chain;Tubulin gamma-1 chain	TUBG2;TUBG1			0.00510349	-1.00417
Q15233	Q15233	Non-POU domain-containing octamer-binding protein	NONO			0.00626266	-1.00732
P09001	P09001	39S ribosomal protein L3, mitochondrial	MRPL3			0.0533605	-1.01001
P23246	P23246	Splicing factor, proline- and glutamine-rich	SFPQ			0.0126921	-1.01194
Q9UKV8;Q9H9G7	Q9UKV8;Q9H9G7	Protein argonaute-2;Protein argonaute-3	AGO2;AGO3			0.0422491	-1.01914
Q99729	Q99729	Heterogeneous nuclear ribonucleoprotein A/B	HNRNPAB			0.036869	-1.02126
Q6PGP7	Q6PGP7	Tetratricopeptide repeat protein 37	TTC37			0.0160776	-1.02368
P10412;P16402;P16401;P22492	P10412;P16402	Histone H1.4;Histone H1.3	HIST1H1E;HIST1H1D			0.00266202	-1.02617
P28300	P28300	Protein-lysine 6-oxidase	LOX			0.013793	-1.03704
Q12849	Q12849	G-rich sequence factor 1	GRSF1			0.0210657	-1.04488
O60506	O60506	Heterogeneous nuclear ribonucleoprotein Q	SYNCRIP			0.0179485	-1.04882
P82675	P82675	28S ribosomal protein S5, mitochondrial	MRPS5			0.0463618	-1.04903
Q9P2E9	Q9P2E9	Ribosome-binding protein 1	RRBP1			0.0219912	-1.05584
O43390	O43390	Heterogeneous nuclear ribonucleoprotein R	HNRNPR			0.023112	-1.06242
P14866	P14866	Heterogeneous nuclear ribonucleoprotein L	HNRNPL			0.0374946	-1.06446
Q9GZT3	Q9GZT3	SRA stem-loop-interacting RNA-binding protein, mitochondrial	SLIRP			0.0156554	-1.06938
P62888	P62888	60S ribosomal protein L30	RPL30			0.00755235	-1.07469
P62316	P62316	Small nuclear ribonucleoprotein Sm D2	SNRPD2			0.0199787	-1.07944
O75394	O75394	39S ribosomal protein L33, mitochondrial	MRPL33			0.0175151	-1.07949
Q9HCE1	Q9HCE1	Putative helicase MOV-10	MOV10			0.0137611	-1.08243
Q13155	Q13155	Aminoacyl tRNA synthase complex-interacting multifunctional protein 2	AIMP2			0.0144769	-1.08426
Q92841	Q92841	Probable ATP-dependent RNA helicase DDX17	DDX17			0.015813	-1.09172
P62906	P62906	60S ribosomal protein L10a	RPL10A			0.0161342	-1.09288
Q76M96	Q76M96	Coiled-coil domain-containing protein 80	CCDC80			0.0169881	-1.10724
Q9BY44	Q9BY44	Eukaryotic translation initiation factor 2A;Eukaryotic translation initiation factor 2A, N-terminally processed	EIF2A			0.00606276	-1.11048
P62318	P62318	Small nuclear ribonucleoprotein Sm D3	SNRPD3			0.0112861	-1.11284
O00303	O00303	Eukaryotic translation initiation factor 3 subunit F	EIF3F			0.0122724	-1.12359
Q9NZB2	Q9NZB2	Constitutive coactivator of PPAR-gamma-like protein 1	FAM120A			0.0245254	-1.12733
Q8TAE8	Q8TAE8	Growth arrest and DNA damage-inducible proteins-interacting protein 1	GADD45GIP1			0.0233397	-1.12848
P11387;Q969P6	P11387	DNA topoisomerase 1	TOP1			0.0180632	-1.13
P19388	P19388	DNA-directed RNA polymerases I, II, and III subunit RPABC1	POLR2E			0.00833321	-1.13565
Q92900	Q92900	Regulator of nonsense transcripts 1	UPF1			0.0161896	-1.14184
P52597	P52597	Heterogeneous nuclear ribonucleoprotein F;Heterogeneous nuclear ribonucleoprotein F, N-terminally processed	HNRNPF			0.0138154	-1.14203
Q15020	Q15020	Squamous cell carcinoma antigen recognized by T-cells 3	SART3			0.0101478	-1.14965
Q92665	Q92665	28S ribosomal protein S31, mitochondrial	MRPS31			0.046678	-1.15029
Q15427	Q15427	Splicing factor 3B subunit 4	SF3B4			0.0233135	-1.15069
O60783	O60783	28S ribosomal protein S14, mitochondrial	MRPS14			0.0389932	-1.15131
P30876	P30876	DNA-directed RNA polymerase II subunit RPB2	POLR2B			0.00741658	-1.16513
Q7Z7F7	Q7Z7F7	39S ribosomal protein L55, mitochondrial	MRPL55			0.0215752	-1.17114
P54886	P54886	Delta-1-pyrroline-5-carboxylate synthase;Glutamate 5-kinase;Gamma-glutamyl phosphate reductase	ALDH18A1			0.0853043	-1.17316
Q9Y291	Q9Y291	28S ribosomal protein S33, mitochondrial	MRPS33			0.022347	-1.19328
Q92945	Q92945	Far upstream element-binding protein 2	KHSRP			0.00671265	-1.19463
Q9NVI7	Q9NVI7	ATPase family AAA domain-containing protein 3A	ATAD3A			0.00935706	-1.19592
Q86UA1	Q86UA1	Pre-mRNA-processing factor 39	PRPF39			0.0224143	-1.21357
P46821;P78559	P46821	Microtubule-associated protein 1B;MAP1B heavy chain;MAP1 light chain LC1	MAP1B			0.00453142	-1.22381
Q96EY7	Q96EY7	Pentatricopeptide repeat domain-containing protein 3, mitochondrial	PTCD3			0.00165172	-1.22578
O43809	O43809	Cleavage and polyadenylation specificity factor subunit 5	NUDT21			0.00261648	-1.22793
Q9UL42	Q9UL42	Paraneoplastic antigen Ma2	PNMA2			0.00225922	-1.23832
P07305	P07305	Histone H1.0;Histone H1.0, N-terminally processed	H1F0			0.00873336	-1.24134
Q12905	Q12905	Interleukin enhancer-binding factor 2	ILF2			0.00576722	-1.24742
P42704;Q9NP80	P42704	Leucine-rich PPR motif-containing protein, mitochondrial	LRPPRC			0.0342599	-1.24847
P38159;Q96E39;O75526;Q8N7X1	P38159;Q96E39	RNA-binding motif protein, X chromosome;RNA-binding motif protein, X chromosome, N-terminally processed;RNA binding motif protein, X-linked-like-1	RBMX;RBMXL1			0.0137944	-1.25681
Q92552	Q92552	28S ribosomal protein S27, mitochondrial	MRPS27			0.0248434	-1.25923
P07996;P35442	P07996	Thrombospondin-1	THBS1			0.00776063	-1.26554
Q9Y2X3	Q9Y2X3	Nucleolar protein 58	NOP58			0.00188082	-1.27038
P62633	P62633	Cellular nucleic acid-binding protein	CNBP			0.0165603	-1.27336
Q92734	Q92734	Protein TFG	TFG			0.00793361	-1.27687
Q14157	Q14157	Ubiquitin-associated protein 2-like	UBAP2L			0.0127956	-1.2874
Q13610	Q13610	Periodic tryptophan protein 1 homolog	PWP1			0.000278986	-1.28816
Q9NVS2	Q9NVS2	28S ribosomal protein S18a, mitochondrial	MRPS18A			0.00582778	-1.29991
Q8IXM3	Q8IXM3	39S ribosomal protein L41, mitochondrial	MRPL41			0.0163469	-1.30693
O60832	O60832	H/ACA ribonucleoprotein complex subunit 4	DKC1			0.00609577	-1.31052
Q96AE4	Q96AE4	Far upstream element-binding protein 1	FUBP1			0.0119244	-1.31124
Q96EY1	Q96EY1	DnaJ homolog subfamily A member 3, mitochondrial	DNAJA3			0.0123183	-1.31231
P09012	P09012	U1 small nuclear ribonucleoprotein A	SNRPA			0.0117416	-1.31503
Q14197	Q14197	Peptidyl-tRNA hydrolase ICT1, mitochondrial	ICT1			0.0282161	-1.31809
P39060	P39060	Collagen alpha-1(XVIII) chain;Endostatin	COL18A1			0.00256905	-1.33851
Q5SW79;Q96L14	Q5SW79	Centrosomal protein of 170 kDa	CEP170			0.0343618	-1.3441
Q14764	Q14764	Major vault protein	MVP			0.00363189	-1.3457
P82673	P82673	28S ribosomal protein S35, mitochondrial	MRPS35			0.0151665	-1.34729
Q9BYD2	Q9BYD2	39S ribosomal protein L9, mitochondrial	MRPL9			0.0221363	-1.35695
P11182	P11182	Lipoamide acyltransferase component of branched-chain alpha-keto acid dehydrogenase complex, mitochondrial	DBT			0.00201425	-1.36368
Q9Y2Q9	Q9Y2Q9	28S ribosomal protein S28, mitochondrial	MRPS28			0.0103099	-1.36783
Q9BYD1	Q9BYD1	39S ribosomal protein L13, mitochondrial	MRPL13			0.0190195	-1.36892
Q9BYC9	Q9BYC9	39S ribosomal protein L20, mitochondrial	MRPL20			0.0304373	-1.36929
O76021	O76021	Ribosomal L1 domain-containing protein 1	RSL1D1			0.00450305	-1.38507
Q9Y399	Q9Y399	28S ribosomal protein S2, mitochondrial	MRPS2			0.000480112	-1.39575
Q92522	Q92522	Histone H1x	H1FX			0.0234222	-1.39739
Q9P0M9	Q9P0M9	39S ribosomal protein L27, mitochondrial	MRPL27			0.0146304	-1.39971
Q9NQ50	Q9NQ50	39S ribosomal protein L40, mitochondrial	MRPL40			0.00826612	-1.40128
Q8WXF1	Q8WXF1	Paraspeckle component 1	PSPC1			0.0354662	-1.4067
Q14195	Q14195	Dihydropyrimidinase-related protein 3	DPYSL3			0.00927962	-1.41092
O00622	O00622	Protein CYR61	CYR61			0.0176232	-1.41596
P67809;Q9Y2T7	P67809	Nuclease-sensitive element-binding protein 1	YBX1			0.00444784	-1.42025
Q9Y3D3	Q9Y3D3	28S ribosomal protein S16, mitochondrial	MRPS16			0.0111685	-1.42174
Q13405	Q13405	39S ribosomal protein L49, mitochondrial	MRPL49			0.0209807	-1.43261
P62314	P62314	Small nuclear ribonucleoprotein Sm D1	SNRPD1			0.017496	-1.47557
Q96EL2	Q96EL2	28S ribosomal protein S24, mitochondrial	MRPS24			0.00471156	-1.48821
Q16540	Q16540	39S ribosomal protein L23, mitochondrial	MRPL23			0.00830325	-1.51398
O76094	O76094	Signal recognition particle subunit SRP72	SRP72			0.00988529	-1.52295
P11940;Q4VXU2;Q96DU9	P11940	Polyadenylate-binding protein 1	PABPC1			0.012719	-1.54054
Q9H9J2	Q9H9J2	39S ribosomal protein L44, mitochondrial	MRPL44			0.0119337	-1.54648
Q13310;P0CB38	Q13310	Polyadenylate-binding protein 4	PABPC4			0.0189659	-1.57065
P19338	P19338	Nucleolin	NCL			0.00486413	-1.57189
P82664	P82664	28S ribosomal protein S10, mitochondrial	MRPS10			0.00967577	-1.57584
Q5T653	Q5T653	39S ribosomal protein L2, mitochondrial	MRPL2			0.0224344	-1.61372
Q9BRJ2	Q9BRJ2	39S ribosomal protein L45, mitochondrial	MRPL45			0.0164678	-1.62429
Q9P015	Q9P015	39S ribosomal protein L15, mitochondrial	MRPL15			0.0252149	-1.63095
Q7Z2W9	Q7Z2W9	39S ribosomal protein L21, mitochondrial	MRPL21			0.00121053	-1.63611
Q9NX07	Q9NX07	tRNA selenocysteine 1-associated protein 1	TRNAU1AP			0.0047562	-1.64449
Q8N983	Q8N983	39S ribosomal protein L43, mitochondrial	MRPL43			0.0169996	-1.64661
O94979	O94979	Protein transport protein Sec31A	SEC31A			0.00484966	-1.64848
Q9BUJ2	Q9BUJ2	Heterogeneous nuclear ribonucleoprotein U-like protein 1	HNRNPUL1			0.0115335	-1.68622
Q01844	Q01844	RNA-binding protein EWS	EWSR1			0.015733	-1.70175
Q9NWU5	Q9NWU5	39S ribosomal protein L22, mitochondrial	MRPL22			0.000862783	-1.71422
P35637	P35637	RNA-binding protein FUS	FUS			0.00770477	-1.7245
O95793	O95793	Double-stranded RNA-binding protein Staufen homolog 1	STAU1			0.0131352	-1.72794
P19474	P19474	E3 ubiquitin-protein ligase TRIM21	TRIM21			0.0065047	-1.74774
Q9Y676	Q9Y676	28S ribosomal protein S18b, mitochondrial	MRPS18B			0.00251561	-1.76916
Q96A35	Q96A35	39S ribosomal protein L24, mitochondrial	MRPL24			0.015706	-1.77828
Q9H0U6	Q9H0U6	39S ribosomal protein L18, mitochondrial	MRPL18			0.0106244	-1.80409
Q96PK6	Q96PK6	RNA-binding protein 14	RBM14			0.0018612	-1.8091
Q13084	Q13084	39S ribosomal protein L28, mitochondrial	MRPL28			0.00497914	-1.81764
Q9NYK5	Q9NYK5	39S ribosomal protein L39, mitochondrial	MRPL39			0.0128718	-1.82813
P82933	P82933	28S ribosomal protein S9, mitochondrial	MRPS9			0.0240614	-1.86057
Q92804	Q92804	TATA-binding protein-associated factor 2N	TAF15			0.0150006	-1.86259
Q07666	Q07666	KH domain-containing, RNA-binding, signal transduction-associated protein 1	KHDRBS1			0.00944453	-1.86502
Q9Y2R9	Q9Y2R9	28S ribosomal protein S7, mitochondrial	MRPS7			0.0223562	-1.88799
Q9Y3D9	Q9Y3D9	28S ribosomal protein S23, mitochondrial	MRPS23			0.0126483	-1.90345
P82650	P82650	28S ribosomal protein S22, mitochondrial	MRPS22			0.00184825	-1.93312
Q9NRX2	Q9NRX2	39S ribosomal protein L17, mitochondrial	MRPL17			0.0151688	-1.93371
Q96DV4	Q96DV4	39S ribosomal protein L38, mitochondrial	MRPL38			0.0142316	-1.95041
Q9HD33	Q9HD33	39S ribosomal protein L47, mitochondrial	MRPL47			0.00927015	-1.98262
Q9BYD6	Q9BYD6	39S ribosomal protein L1, mitochondrial	MRPL1			0.00744187	-2.00809
Q9BYN8	Q9BYN8	28S ribosomal protein S26, mitochondrial	MRPS26			0.00546026	-2.01382
Q9BYD3	Q9BYD3	39S ribosomal protein L4, mitochondrial	MRPL4			0.0133418	-2.01456
P82930	P82930	28S ribosomal protein S34, mitochondrial	MRPS34			0.00827875	-2.17356
Q9BZE1	Q9BZE1	39S ribosomal protein L37, mitochondrial	MRPL37			0.00739967	-2.19404
P49406	P49406	39S ribosomal protein L19, mitochondrial	MRPL19			0.00173867	-2.21207
P22087	P22087	rRNA 2-O-methyltransferase fibrillarin	FBL			0.00392137	-2.2441
Q9BQ48	Q9BQ48	39S ribosomal protein L34, mitochondrial	MRPL34			0.00325864	-2.52161
P82663	P82663	28S ribosomal protein S25, mitochondrial	MRPS25			0.00945308	-2.52565
P35052	P35052	Glypican-1;Secreted glypican-1	GPC1			0.00056872	-2.64995
P51398	P51398	28S ribosomal protein S29, mitochondrial	DAP3			0.0268105	-2.72634
