# Supplementary material for: Loss of the batten disease protein CLN3 leads to mis-trafficking of M6PR and defective autophagic-lysosomal reformation
Source: Nat Commun. 2023 Jul 3;14:3911. doi: 10.1038/s41467-023-39643-7 (PMC10317969; doi:10.1038/s41467-023-39643-7)
Supplement: Supplementary file 5 — Supplementary Data 2 [file 41467_2023_39643_MOESM5_ESM.xlsx]

## Sheet: Table legend
Supplementary Data 2
Proteome analysis of lysosomal content relative to ARPE19 WT+TMEM192-HA and CLN3-KO+TMEM192-HA cells. Cells with no TMEM192-HA expression are used as negative control of the lysosomal immunopurification protocol. P values are calculated using two-tailed unpaired t-tests.

## Sheet: Table 2_LysoIP
CTRL_01	CTRL_02	CTRL_03	CTRL_04	TMEM_CLN3_KO_01	TMEM_CLN3_KO_02	TMEM_CLN3_KO_03	TMEM_CLN3_KO_04	TMEM_CLN3_WT_01	TMEM_CLN3_WT_02	TMEM_CLN3_WT_03	TMEM_CLN3_WT_04	GOBP name_	GOMF name_	GOCC name_	KEGG name_	Peptides	Sequence coverage [%]	Mol. weight [kDa]	Q-value	Score	Intensity	MS/MS count	-Log Student's T-test p-value TMEM_CLN3_WT_CTRL	Student's T-test q-value TMEM_CLN3_WT_CTRL	Student's T-test Difference TMEM_CLN3_WT_CTRL	Student's T-test Test statistic TMEM_CLN3_WT_CTRL	-Log Student's T-test p-value TMEM_CLN3_KO_CTRL	Student's T-test q-value TMEM_CLN3_KO_CTRL	Student's T-test Difference TMEM_CLN3_KO_CTRL	Student's T-test Test statistic TMEM_CLN3_KO_CTRL	-Log Student's T-test p-value TMEM_CLN3_WT_TMEM_CLN3_KO	Student's T-test q-value TMEM_CLN3_WT_TMEM_CLN3_KO	Student's T-test Difference TMEM_CLN3_WT_TMEM_CLN3_KO	Student's T-test Test statistic TMEM_CLN3_WT_TMEM_CLN3_KO	Protein IDs	Majority protein IDs	Protein names	Gene names	Significantly regulated TMEM_CLN3_WT_CTRL	Significantly regulated TMEM_CLN3_KO_CTRL	Significantly regulated TMEM_CLN3_WT_TMEM_CLN3_KO
21.7081	21.9483	21.3669	21.7545	20.9987	20.8125	21.0292	21.3666	26.4407	26.1887	25.4632	25.6237	anatomical structure formation involved in morphogenesis;angiogenesis;biological adhesion;biological regulation;cell adhesion;cell differentiation;cell proliferation;cellular component organization;cellular component organization at cellular level;cellular component organization or biogenesis;cellular component organization or biogenesis at cellular level;cellular developmental process;cellular p…	binding;collagen binding;extracellular matrix binding;integrin binding;protein binding;protein complex binding;receptor binding	basement membrane;cell part;cytoplasmic part;extracellular matrix;extracellular matrix part;extracellular membrane-bounded organelle;extracellular organelle;extracellular region;extracellular region part;extracellular space;extracellular vesicular exosome;Golgi apparatus part;intracellular organelle part;intracellular part;membrane;membrane-bounded organelle;membrane-bounded vesicle;organelle;org…		21	36.7	74.68	0	130.12	1599500000	54	5.76231	0	4.23465	11.743	0.00185015	1	-0.642687	-2.40601	5.84842	0	-4.87734	13.6214	Q15582;H0Y8L3;S4R3C6;H0Y9D7;H0Y8M8;H0YAB8;D6RBX4;H0YAH8	Q15582;H0Y8L3	Transforming growth factor-beta-induced protein ig-h3	TGFBI	+		+
22.1186	20.886	21.117	21.9476	24.3412	23.7451	23.7576	22.8962	30.7342	27.9822	27.2731	27.0731	adaptive immune response;adaptive immune response based on somatic recombination of immune receptors built from immunoglobulin superfamily domains;anatomical structure development;anatomical structure homeostasis;anatomical structure morphogenesis;antigen processing and presentation;biological regulation;bradykinin catabolic process;catabolic process;cell killing;cellular catabolic process;cellul…	activating MHC class I receptor activity;aminopeptidase activity;apoptotic protease activator activity;binding;caspase activator activity;caspase regulator activity;catalytic activity;cysteine-type endopeptidase activity;cysteine-type peptidase activity;endopeptidase activity;enzyme activator activity;enzyme regulator activity;exopeptidase activity;HLA-A specific activating MHC class I receptor a…	acrosomal vesicle;axoneme part;cell part;cell projection part;cytoplasmic membrane-bounded vesicle;cytoplasmic part;cytoplasmic vesicle;cytosol;extracellular membrane-bounded organelle;extracellular organelle;extracellular region part;extracellular space;extracellular vesicular exosome;intracellular membrane-bounded organelle;intracellular organelle;intracellular part;lysosome;lytic vacuole;membr…	Lysosome	20	59.4	36.269	0	323.31	14066000000	107	3.84124	0	6.74836	6.75863	2.95471	0.00195349	2.16771	4.12912	2.65754	0.00848485	-4.58066	4.59697	A0A087X0D5;P09668;E9PKT6	A0A087X0D5;P09668	Pro-cathepsin H;Cathepsin H mini chain;Cathepsin H;Cathepsin H heavy chain;Cathepsin H light chain	CTSH	+	+	+
21.8349	21.6248	23.1746	23.0014	21.1896	22.7958	19.9702	20.8651	24.3189	24.2081	24.7975	25.4581	alcohol metabolic process;anatomical structure development;behavior;biological regulation;cell surface receptor linked signaling pathway;cellular component organization;cellular component organization or biogenesis;cellular membrane organization;cellular process;cellular response to stimulus;cholesterol metabolic process;cognition;developmental process;endocytosis;establishment of localization;es…	apolipoprotein binding;binding;calcium ion binding;calcium-dependent protein binding;cargo receptor activity;cation binding;glycoprotein binding;glycoprotein transporter activity;ion binding;lipoprotein particle binding;lipoprotein particle receptor activity;low-density lipoprotein particle binding;low-density lipoprotein receptor activity;metal ion binding;molecular transducer activity;protein b…	cell part;coated pit;extracellular region part;integral to membrane;intrinsic to membrane;macromolecular complex;membrane;membrane part;plasma lipoprotein particle;plasma membrane;protein complex;protein-lipid complex;receptor complex;triglyceride-rich lipoprotein particle;very-low-density lipoprotein particle		14	19.3	93.382	0	79.154	943030000	19	2.77454	0.00218667	2.28673	3.89174	NaN	1	0	NaN	2.75085	0.00875	-3.49047	4.6254	P98155-2;P98155	P98155-2;P98155	Very low-density lipoprotein receptor	VLDLR	+		+
21.8489	20.7321	21.3499	20.9742	23.4793	22.6414	22.264	22.5324	28.139	26.1932	25.0019	25.0662		catalytic activity;dipeptidyl-peptidase activity;exopeptidase activity;hydrolase activity;peptidase activity;peptidase activity, acting on L-amino acid peptides;serine hydrolase activity;serine-type peptidase activity	cell part;cytoplasmic membrane-bounded vesicle;cytoplasmic part;cytoplasmic vesicle;cytosol;extracellular membrane-bounded organelle;extracellular organelle;extracellular region part;extracellular vesicular exosome;Golgi apparatus;intracellular membrane-bounded organelle;intracellular organelle;intracellular part;lysosome;lytic vacuole;membrane-bounded organelle;membrane-bounded vesicle;organelle…		16	40.4	54.341	0	230.26	2608300000	47	3.43345	0	4.8738	5.58937	2.54665	0.00544	1.50299	3.28321	2.30814	0.0393469	-3.37081	3.83855	Q9UHL4;R4GNE8;R4GN05;R4GMR2;R4GMV4;R4GMU5	Q9UHL4;R4GNE8	Dipeptidyl peptidase 2	DPP7	+	+	+
23.7284	23.547	23.3772	22.8546	21.2113	21.6998	23.3918	22.2954	26.7659	24.7046	24.5793	25.8172	actin cytoskeleton organization;actin filament-based process;anatomical structure development;biological regulation;cell differentiation;cell surface receptor linked signaling pathway;cellular component organization;cellular component organization at cellular level;cellular component organization or biogenesis;cellular component organization or biogenesis at cellular level;cellular developmental …	actin binding;binding;cytoskeletal protein binding;identical protein binding;protein binding	actin cytoskeleton;actin filament bundle;actomyosin;adherens junction;anchoring junction;cell cortex;cell junction;cell part;cell-substrate adherens junction;cell-substrate junction;contractile fiber part;cytoplasm;cytoplasmic part;cytoskeletal part;cytoskeleton;cytosol;extracellular membrane-bounded organelle;extracellular organelle;extracellular region part;extracellular vesicular exosome;focal…	Focal adhesion;MAPK signaling pathway	47	26.4	271.41	0	143.14	1641400000	41	2.35517	0.00614173	2.08995	3.225	0.0113262	1	-1.22721	-2.02515	2.50527	0.0176585	-3.31717	4.16321	O75369-6;O75369-3;O75369-2;O75369-9;O75369;O75369-8;E7EN95;O75369-7;O75369-5;O75369-4;A0A0A0MT44;H7C5L4	O75369-6;O75369-3;O75369-2;O75369-9;O75369;O75369-8;E7EN95;O75369-7;O75369-5;O75369-4	Filamin-B	FLNB	+		+
22.1292	19.1439	21.4107	21.434	21.6136	21.8462	22.3812	21.3635	25.0823	24.4503	25.5948	25.1669	anatomical structure development;anatomical structure morphogenesis;axon guidance;basement membrane organization;blood vessel morphogenesis;brain development;branching morphogenesis of a tube;cell differentiation;cellular component disassembly;cellular component disassembly at cellular level;cellular component organization;cellular component organization at cellular level;cellular component organ…	binding;extracellular matrix constituent conferring elasticity;extracellular matrix structural constituent;growth factor binding;platelet-derived growth factor binding;protein binding;structural molecule activity	basal lamina;basement membrane;cell part;collagen;collagen type IV;cytoplasmic part;endoplasmic reticulum lumen;endoplasmic reticulum part;extracellular matrix;extracellular matrix part;extracellular region;extracellular region part;intracellular organelle lumen;intracellular organelle part;intracellular part;membrane-enclosed lumen;neuromuscular junction;organelle lumen;organelle part;sheet-form…	Amoebiasis;ECM-receptor interaction;Focal adhesion;Pathways in cancer;Protein digestion and absorption;Small cell lung cancer	7	8.1	127.98	0	165	1197800000	15	3.25765	0	4.04409	5.10765	0.81914	0.199908	0.771634	0.982352	4.28728	0	-3.27246	7.77865	P02462-2;P02462;P29400;P29400-2	P02462-2;P02462	Collagen alpha-1(IV) chain;Arresten	COL4A1	+		+
21.6358	21.5084	21.5217	20.8626	21.8653	21.9086	21.9061	22.0159	27.7334	25.0539	23.9948	23.6984	amine metabolic process;aminoglycan catabolic process;aminoglycan metabolic process;carbohydrate catabolic process;carbohydrate metabolic process;catabolic process;cellular catabolic process;cellular lipid metabolic process;cellular metabolic process;cellular process;chondroitin sulfate catabolic process;chondroitin sulfate metabolic process;glycolipid metabolic process;glycosaminoglycan cataboli…	beta-N-acetylhexosaminidase activity;binding;catalytic activity;hexosaminidase activity;hydrolase activity;hydrolase activity, acting on glycosyl bonds;hydrolase activity, hydrolyzing O-glycosyl compounds;protein binding;protein dimerization activity;protein heterodimerization activity	cell part;cytoplasmic part;extracellular membrane-bounded organelle;extracellular organelle;extracellular region part;extracellular vesicular exosome;intracellular organelle lumen;intracellular organelle part;intracellular part;lysosomal lumen;membrane;membrane-bounded organelle;membrane-bounded vesicle;membrane-enclosed lumen;organelle;organelle lumen;organelle part;vacuolar lumen;vacuolar part;…	Amino sugar and nucleotide sugar metabolism;Glycosaminoglycan degradation;Glycosphingolipid biosynthesis - ganglio series;Glycosphingolipid biosynthesis - globo series;Lysosome;Other glycan degradation	19	34.3	61.999	0	166.82	1725100000	38	2.44753	0.00317391	3.73798	3.61156	1.94117	0.0358395	0.54186	1.94606	1.88027	0.101067	-3.19612	3.13668	H3BP20;P06865;H3BS10;H3BU85;H3BTD4;P06865-2;A0A087WUJ7	H3BP20;P06865;H3BS10	Beta-hexosaminidase;Beta-hexosaminidase subunit alpha	HEXA	+		+
24.0266	23.9396	24.1602	23.9191	23.7044	22.9123	22.7904	23.1269	26.7238	25.5405	26.5718	26.3295	anatomical structure development;anatomical structure formation involved in morphogenesis;biological adhesion;biological regulation;cell adhesion;cell development;cell migration;cell motility;cellular component movement;cellular developmental process;cellular process;developmental process;epithelial cell development;epithelial tube formation;glomerular epithelial cell development;glomerular visce…		apical plasma membrane;cell body;cell part;cell projection;cell projection membrane;cell projection part;cytoplasm;extracellular membrane-bounded organelle;extracellular organelle;extracellular region part;extracellular space;extracellular vesicular exosome;filopodium;integral to membrane;integral to plasma membrane;intracellular part;intrinsic to membrane;intrinsic to plasma membrane;lamellipodi…		10	16.9	55.385	0	42.252	2530700000	43	4.13444	0	2.28007	6.18277	0.00126093	1	-0.877841	-2.83273	4.1128	0	-3.15791	7.30831	O00592-2;O00592	O00592-2;O00592	Podocalyxin	PODXL	+		+
22.1848	22.7356	21.132	20.3854	23.6918	20.3935	21.4072	21.6591	26.6882	25.2272	23.7924	23.9554	acute inflammatory response;anatomical structure formation involved in morphogenesis;angiogenesis;angiogenesis involved in wound healing;biological regulation;blood coagulation;blood coagulation, intrinsic pathway;carbohydrate homeostasis;chemical homeostasis;coagulation;defense response;developmental process;energy homeostasis;glucose homeostasis;hemostasis;homeostatic process;inflammatory respo…	carboxypeptidase activity;catalytic activity;exopeptidase activity;hydrolase activity;peptidase activity;peptidase activity, acting on L-amino acid peptides;serine hydrolase activity;serine-type carboxypeptidase activity;serine-type exopeptidase activity;serine-type peptidase activity	basal part of cell;cell part;cytoplasmic part;extracellular membrane-bounded organelle;extracellular organelle;extracellular region part;extracellular vesicular exosome;intracellular membrane-bounded organelle;intracellular organelle;intracellular part;lysosome;lytic vacuole;membrane;membrane-bounded organelle;membrane-bounded vesicle;organelle;plasma membrane;vacuole;vesicle	Protein digestion and absorption	12	32.9	55.799	0	93.491	1022500000	19	2.38495	0.00467925	3.30634	3.46641	NaN	1	0	NaN	1.75477	0.107874	-3.12789	2.93954	P42785;P42785-2;E9PQB5;E9PL85;E9PQN3;E9PKN6;E9PIG4;E9PNF7;E9PNJ1;E9PLY4;E9PL49;E9PR42	P42785;P42785-2;E9PQB5;E9PL85;E9PQN3;E9PKN6;E9PIG4;E9PNF7	Lysosomal Pro-X carboxypeptidase	PRCP	+		+
21.7749	21.1429	22.3958	21.1122	21.5244	21.3636	21.9925	21.8541	24.7806	24.3865	24.3489	24.5649	acute inflammatory response;acute-phase response;anatomical structure formation involved in morphogenesis;anatomical structure morphogenesis;angiogenesis;biological adhesion;biological regulation;blood coagulation;calcium-independent cell-matrix adhesion;cell activation;cell adhesion;cell differentiation;cell junction assembly;cell junction organization;cell migration;cell morphogenesis;cell morp…	binding;carbohydrate binding;collagen binding;enzyme activator activity;enzyme binding;enzyme regulator activity;glycosaminoglycan binding;heparin binding;integrin binding;pattern binding;peptidase activator activity;peptidase regulator activity;polysaccharide binding;protease binding;protein binding;protein complex binding;receptor binding	apical plasma membrane;basal lamina;blood microparticle;cell part;cytoplasmic membrane-bounded vesicle lumen;cytoplasmic part;cytoplasmic vesicle part;endoplasmic reticulum-Golgi intermediate compartment;extracellular matrix;extracellular matrix part;extracellular membrane-bounded organelle;extracellular organelle;extracellular region;extracellular region part;extracellular space;extracellular ve…	Amoebiasis;Bacterial invasion of epithelial cells;ECM-receptor interaction;Focal adhesion;Pathways in cancer;Regulation of actin cytoskeleton;Small cell lung cancer	18	14.1	240.51	0	117.25	723070000	22	4.30845	0	2.91376	6.94006	NaN	1	0	NaN	5.44872	0	-2.83657	10.2987	P02751-6;P02751-17;P02751-3;P02751-11;P02751;P02751-7;P02751-15;P02751-10;P02751-5;P02751-9;P02751-14;P02751-13;P02751-8;P02751-12;P02751-4;H0Y7Z1;P02751-2;P02751-16;H0Y4K8	P02751-6;P02751-17;P02751-3;P02751-11;P02751;P02751-7;P02751-15;P02751-10;P02751-5;P02751-9;P02751-14;P02751-13;P02751-8;P02751-12;P02751-4	Fibronectin;Anastellin;Ugl-Y1;Ugl-Y2;Ugl-Y3	FN1	+		+
23.3871	23.5398	24.2935	23.5301	21.6133	23.5913	23.728	23.4387	25.6829	25.1809	26.2771	26.3341	biological adhesion;biological regulation;blood coagulation;cell adhesion;cell communication;cell migration;cell motility;cell surface receptor linked signaling pathway;cell-cell signaling;cellular component movement;cellular process;cellular response to stimulus;coagulation;defense response;hemostasis;immune response;immune system process;innate immune response;intracellular signal transduction;…		cell part;extracellular membrane-bounded organelle;extracellular organelle;extracellular region part;extracellular vesicular exosome;integral to membrane;integral to plasma membrane;intrinsic to membrane;intrinsic to plasma membrane;membrane;membrane part;membrane-bounded organelle;membrane-bounded vesicle;organelle;plasma membrane;plasma membrane part;vesicle	Osteoclast differentiation	9	24.1	54.851	0	60.976	2034800000	24	3.46369	0.000923077	2.18114	4.94608	0.0733248	1	-0.594786	-0.933268	2.56685	0.0181	-2.77593	4.16478	P78324-4;P78324;P78324-2;Q5TFQ8;Q9P1W8-3;Q9P1W8-4;Q9P1W8-2;Q9P1W8;H3BU43;H3BSK5;H3BUA5;H3BRP9;H3BV43;H3BML4;H9KV29;H3BQ21;O00241-2;O00241	P78324-4;P78324;P78324-2;Q5TFQ8	Tyrosine-protein phosphatase non-receptor type substrate 1;Signal-regulatory protein beta-1 isoform 3	SIRPA;SIRPB1	+		+
21.4894	20.6479	22.2778	22.095	22.7478	20.8443	21.0018	20.5414	25.8592	23.9747	23.0584	23.1341	anatomical structure development;autophagy;binding of sperm to zona pellucida;catabolic process;cell recognition;cell-cell recognition;cellular catabolic process;cellular lipid metabolic process;cellular macromolecule metabolic process;cellular metabolic process;cellular process;cellular process involved in reproduction;cellular protein metabolic process;central nervous system development;develop…	arylsulfatase activity;binding;calcium ion binding;catalytic activity;cation binding;cerebroside-sulfatase activity;hydrolase activity;hydrolase activity, acting on ester bonds;ion binding;metal ion binding;sulfuric ester hydrolase activity	acrosomal vesicle;cell part;cytoplasmic membrane-bounded vesicle;cytoplasmic part;cytoplasmic vesicle;endoplasmic reticulum lumen;endoplasmic reticulum part;endosome;extracellular membrane-bounded organelle;extracellular organelle;extracellular region part;extracellular space;extracellular vesicular exosome;extrinsic to external side of plasma membrane;extrinsic to membrane;extrinsic to plasma me…	Lysosome;Sphingolipid metabolism	7	18.3	53.806	0	36.846	544970000	15	2.02093	0.0117079	2.37909	2.8056	NaN	1	0	NaN	1.79691	0.108473	-2.72279	2.96087	A0A0C4DFZ2;P15289;P15289-2	A0A0C4DFZ2;P15289;P15289-2	Arylsulfatase A;Arylsulfatase A component B;Arylsulfatase A component C	ARSA	+		+
21.9	21.2897	22.3375	21.8648	22.6601	21.8339	21.6888	21.8204	25.9995	25.0231	23.6609	23.754	adult behavior;adult locomotory behavior;anatomical structure development;associative learning;behavior;biological regulation;brain development;catabolic process;cation homeostasis;cell development;cellular catabolic process;cellular cation homeostasis;cellular chemical homeostasis;cellular component organization;cellular component organization or biogenesis;cellular developmental process;cellula…	acyl-CoA thioesterase activity;catalytic activity;CoA hydrolase activity;hydrolase activity;hydrolase activity, acting on ester bonds;palmitoyl-(protein) hydrolase activity;palmitoyl-CoA hydrolase activity;thiolester hydrolase activity	axon;cell body;cell part;cell projection;clathrin-coated vesicle;coated vesicle;cytoplasmic membrane-bounded vesicle;cytoplasmic part;cytoplasmic vesicle;cytosol;dendrite;extracellular membrane-bounded organelle;extracellular organelle;extracellular region;extracellular region part;extracellular space;extracellular vesicular exosome;Golgi apparatus;intracellular membrane-bounded organelle;intrace…	Fatty acid elongation in mitochondria;Lysosome	6	27.5	34.193	0	31.853	737890000	18	2.74234	0.00237681	2.76139	3.95695	NaN	1	0	NaN	2.31386	0.0446792	-2.6086	3.72384	P50897;E9PIA8;E9PMG2;P50897-2;E9PSE5;E9PP28;E9PK48;Q5T0S4	P50897;E9PIA8;E9PMG2;P50897-2	Palmitoyl-protein thioesterase 1	PPT1	+		+
24.6053	25.1859	24.8144	25.6384	22.0063	20.6956	24.9756	24.2269	24.8657	24.9684	26.0059	26.4583	amine metabolic process;amine transport;amino acid transmembrane transport;amino acid transport;anatomical structure development;aromatic amino acid transport;biological regulation;blood coagulation;branched-chain aliphatic amino acid transport;carboxylic acid metabolic process;carboxylic acid transport;cell differentiation;cell migration;cell motility;cellular amine metabolic process;cellular am…	active transmembrane transporter activity;amine transmembrane transporter activity;amino acid transmembrane transporter activity;antigen binding;antiporter activity;aromatic amino acid transmembrane transporter activity;binding;carboxylic acid transmembrane transporter activity;L-amino acid transmembrane transporter activity;L-leucine transmembrane transporter activity;L-phenylalanine transmembra…	apical plasma membrane;cell part;cytoplasm;cytoplasmic part;cytosol;extracellular membrane-bounded organelle;extracellular organelle;extracellular region part;extracellular vesicular exosome;integral to membrane;integral to plasma membrane;intracellular membrane-bounded organelle;intracellular non-membrane-bounded organelle;intracellular organelle;intracellular organelle part;intracellular part;i…		5	7.1	55.01	0	59.789	2256400000	38	0.824733	0.210134	0.513592	0.92999	NaN	1	0	NaN	1.30062	0.163536	-2.59851	2.23575	Q01650	Q01650	Large neutral amino acids transporter small subunit 1	SLC7A5			+
24.0263	24.0965	24.2685	24.4054	22.1293	23.1529	21.0669	22.6677	25.1538	24.746	24.7554	24.5364	aging;amine metabolic process;anatomical structure development;angiotensin maturation;beta-amyloid metabolic process;biological regulation;carboxylic acid metabolic process;cell aging;cellular amide metabolic process;cellular amine metabolic process;cellular amino acid metabolic process;cellular ketone metabolic process;cellular lactam metabolic process;cellular macromolecule metabolic process;ce…	binding;catalytic activity;cation binding;endopeptidase activity;exopeptidase activity;hydrolase activity;ion binding;metal ion binding;metalloendopeptidase activity;metallopeptidase activity;peptidase activity;peptidase activity, acting on L-amino acid peptides;peptide binding;transition metal ion binding;zinc ion binding	adherens junction;anchoring junction;axon;brush border;cell junction;cell part;cell projection;cell projection part;cell-substrate adherens junction;cell-substrate junction;clathrin-coated vesicle;coated vesicle;cytoplasm;cytoplasmic membrane-bounded vesicle;cytoplasmic part;cytoplasmic vesicle;dendrite;extracellular membrane-bounded organelle;extracellular organelle;extracellular region part;ext…	Alzheimer's disease;Hematopoietic cell lineage;Protein digestion and absorption;Renin-angiotensin system	13	22.7	85.513	0	51.231	1012100000	26	2.38342	0.025913	0.598734	2.3504	NaN	1	0	NaN	2.80386	0.00914286	-2.54374	4.49592	P08473;C9JR96;C9J9X7;C9IYX7;C9JDZ3	P08473;C9JR96	Neprilysin	MME			+
22.4092	21.356	21.7273	21.1943	22.081	22.8393	23.343	21.32	25.7976	25.6722	24.0076	24.1268	acute inflammatory response;alcohol metabolic process;amine metabolic process;aminoglycan biosynthetic process;aminoglycan metabolic process;anatomical structure development;anatomical structure formation involved in morphogenesis;anatomical structure morphogenesis;angiogenesis;angiogenesis involved in wound healing;binding of sperm to zona pellucida;biological adhesion;biological regulation;bios…	alpha-tubulin binding;beta-N-acetylglucosaminylglycopeptide beta-1,4-galactosyltransferase activity;beta-tubulin binding;binding;catalytic activity;cation binding;cytoskeletal protein binding;galactosyltransferase activity;identical protein binding;ion binding;lactose synthase activity;manganese ion binding;metal ion binding;N-acetyllactosamine synthase activity;protein binding;protein dimerizati…	anchoring junction;basolateral plasma membrane;brush border membrane;cell junction;cell part;cell projection;cell projection membrane;cell projection part;cell-cell junction;cytoplasmic part;desmosome;external encapsulating structure;external side of plasma membrane;extracellular membrane-bounded organelle;extracellular organelle;extracellular region part;extracellular space;extracellular vesicul…	Galactose metabolism;Glycosaminoglycan biosynthesis - keratan sulfate;Glycosphingolipid biosynthesis - lacto and neolacto series;N-Glycan biosynthesis;Other types of O-glycan biosynthesis;Various types of N-glycan biosynthesis	6	16.4	42.537	0	41.882	892150000	10	3.25495	0.0009	3.22937	4.94494	NaN	1	0	NaN	2.06023	0.0847879	-2.50522	3.31871	P15291-2;P15291;Q86XA6	P15291-2;P15291	Beta-1,4-galactosyltransferase 1;Lactose synthase A protein;N-acetyllactosamine synthase;Beta-N-acetylglucosaminylglycopeptide beta-1,4-galactosyltransferase;Beta-N-acetylglucosaminyl-glycolipid beta-1,4-galactosyltransferase;Processed beta-1,4-galactosyltransferase 1	B4GALT1	+		+
21.5601	22.1923	20.4995	22.7772	21.7809	21.9423	21.7079	21.1178	26.164	25.1261	22.6397	22.5321	catabolic process;lipid catabolic process;lipid metabolic process;metabolic process;primary metabolic process	catalytic activity;hydrolase activity	cell part;cytoplasmic part;extracellular membrane-bounded organelle;extracellular organelle;extracellular region part;extracellular vesicular exosome;intracellular organelle lumen;intracellular organelle part;intracellular part;lysosomal lumen;membrane-bounded organelle;membrane-bounded vesicle;membrane-enclosed lumen;organelle;organelle lumen;organelle part;vacuolar lumen;vacuolar part;vesicle		13	25	65.471	0	95.835	722400000	15	1.50753	0.0352405	2.35819	2.08522	0.230965	0.928753	-0.120056	-0.193786	1.435	0.141125	-2.47825	2.41526	Q8NHP8;Q8NHP8-2	Q8NHP8;Q8NHP8-2	Putative phospholipase B-like 2;Putative phospholipase B-like 2 32 kDa form;Putative phospholipase B-like 2 45 kDa form	PLBD2	+		+
21.6489	20.7878	21.7632	22.9733	22.9844	22.0046	21.7526	21.9099	26.8251	24.8969	23.7029	23.0991	alcohol metabolic process;anatomical structure development;anatomical structure homeostasis;anatomical structure morphogenesis;behavior;biological regulation;carbohydrate catabolic process;carbohydrate metabolic process;cardiac muscle contraction;catabolic process;cellular carbohydrate catabolic process;cellular carbohydrate metabolic process;cellular component organization;cellular component org…	alpha-glucosidase activity;binding;carbohydrate binding;catalytic activity;glucosidase activity;hydrolase activity;hydrolase activity, acting on glycosyl bonds;hydrolase activity, hydrolyzing O-glycosyl compounds;maltose alpha-glucosidase activity	cell part;cytoplasmic part;extracellular membrane-bounded organelle;extracellular organelle;extracellular region part;extracellular vesicular exosome;intracellular membrane-bounded organelle;intracellular organelle;intracellular organelle lumen;intracellular organelle part;intracellular part;lysosomal lumen;lysosomal membrane;lysosome;lytic vacuole;membrane;membrane-bounded organelle;membrane-bou…	Galactose metabolism;Lysosome;Starch and sucrose metabolism	15	23.5	105.32	0	110.46	1051100000	25	1.93803	0.0139683	2.83769	2.73851	0.592704	0.377496	0.369596	0.587628	1.53259	0.132547	-2.4681	2.55172	P10253;I3L2V9;I3L0S5;I3L3L3	P10253	Lysosomal alpha-glucosidase;76 kDa lysosomal alpha-glucosidase;70 kDa lysosomal alpha-glucosidase	GAA	+		+
25.9567	26.2212	26.4612	26.6525	24.9988	26.1239	26.6942	25.9035	28.0716	27.7649	29.0351	28.712	4-hydroxyproline metabolic process;amine metabolic process;carboxylic acid metabolic process;cellular amine metabolic process;cellular amino acid metabolic process;cellular ketone metabolic process;cellular macromolecule metabolic process;cellular metabolic process;cellular modified amino acid metabolic process;cellular nitrogen compound metabolic process;cellular process;cellular protein metabol…	binding;carboxylic acid binding;catalytic activity;cation binding;dioxygenase activity;electron carrier activity;ion binding;iron ion binding;L-ascorbic acid binding;metal ion binding;oxidoreductase activity;oxidoreductase activity, acting on paired donors, with incorporation or reduction of molecular oxygen;oxidoreductase activity, acting on paired donors, with incorporation or reduction of mole…	cell part;cytoplasm;cytoplasmic part;endoplasmic reticulum;endoplasmic reticulum lumen;endoplasmic reticulum part;intracellular membrane-bounded organelle;intracellular organelle;intracellular organelle lumen;intracellular organelle part;intracellular part;macromolecular complex;membrane-bounded organelle;membrane-enclosed lumen;nucleus;organelle;organelle lumen;organelle part;procollagen-proline…	Arginine and proline metabolism	37	67.9	60.632	0	323.31	13906000000	176	3.4421	0.000837209	2.07301	4.85345	0.082184	1	-0.392794	-0.812998	2.77928	0.0122222	-2.4658	4.43053	O15460-2;O15460;E7ENX0;E7EPI9;E7ERI1;A8MXE0;C9JX45;C9JCP0;C9JN43;C9JIG4;C9JFJ1	O15460-2;O15460	Prolyl 4-hydroxylase subunit alpha-2	P4HA2	+		+
25.5708	24.8159	25.6118	24.9445	25.4889	25.4055	25.1757	25.1933	28.0796	27.4855	27.6844	27.6893	anatomical structure development;biological regulation;blood coagulation;bone development;cell activation;cellular component organization;cellular component organization at cellular level;cellular component organization or biogenesis;cellular component organization or biogenesis at cellular level;cellular membrane organization;cellular process;cellular response to chemical stimulus;cellular respo…	binding;calcium ion binding;cation binding;collagen binding;extracellular matrix binding;ion binding;metal ion binding;protein binding	basement membrane;cell part;cell surface;cytoplasm;cytoplasmic membrane-bounded vesicle;cytoplasmic membrane-bounded vesicle lumen;cytoplasmic part;cytoplasmic vesicle;cytoplasmic vesicle membrane;cytoplasmic vesicle part;endocytic vesicle lumen;extracellular matrix;extracellular matrix part;extracellular region;extracellular region part;extracellular space;intracellular membrane-bounded organell…		21	50.2	34.632	0	296.82	7093500000	125	4.62202	0	2.49891	7.31556	0.437869	0.595323	0.0800967	0.24934	5.49849	0	-2.41882	9.80437	P09486;F5GY03;E5RK62;F5H4E2	P09486;F5GY03;E5RK62	SPARC	SPARC	+		+
20.5138	22.4308	22.6121	23.2345	21.9614	23.9094	24.0854	22.5617	24.9237	24.7243	26.5609	25.9115	anatomical structure development;anatomical structure morphogenesis;astrocyte development;axon guidance;biological adhesion;biological regulation;cell adhesion;cell development;cell junction assembly;cell junction organization;cell migration;cell morphogenesis;cell morphogenesis involved in differentiation;cell motility;cell-substrate adhesion;cell-substrate junction assembly;cellular component a…	binding;extracellular matrix structural constituent;glycolipid binding;glycosphingolipid binding;lipid binding;sphingolipid binding;structural molecule activity	basement membrane;cell part;extracellular matrix;extracellular matrix part;extracellular membrane-bounded organelle;extracellular organelle;extracellular region;extracellular region part;extracellular space;extracellular vesicular exosome;laminin complex;laminin-1 complex;laminin-10 complex;laminin-11 complex;macromolecular complex;membrane;membrane-bounded organelle;membrane-bounded vesicle;orga…	Amoebiasis;ECM-receptor interaction;Focal adhesion;Pathways in cancer;Prion diseases;Small cell lung cancer;Toxoplasmosis	25	20.3	177.6	0	181.51	1900300000	48	2.72308	0.00248485	3.33228	4.02397	0.855895	0.174594	0.931651	1.05585	1.92735	0.104769	-2.40063	3.10588	P11047;R4GNC7;Q9Y6N6	P11047	Laminin subunit gamma-1	LAMC1	+		+
25.0011	24.4775	24.7174	24.0655	22.6981	23.03	22.8587	23.2225	25.3576	24.9638	25.2677	25.7729	amine transport;biological regulation;cellular component assembly;cellular component assembly at cellular level;cellular component organization;cellular component organization at cellular level;cellular component organization or biogenesis;cellular component organization or biogenesis at cellular level;cellular macromolecular complex assembly;cellular macromolecular complex subunit organization;c…	binding;protein binding;SNAP receptor activity;SNARE binding;syntaxin binding	adherens junction;anchoring junction;azurophil granule;cell junction;cell part;cell projection;cell-substrate adherens junction;cell-substrate junction;cytoplasm;cytoplasmic membrane-bounded vesicle;cytoplasmic part;cytoplasmic vesicle;extracellular membrane-bounded organelle;extracellular organelle;extracellular region part;extracellular vesicular exosome;focal adhesion;intracellular membrane-bo…	SNARE interactions in vesicular transport	7	39.8	23.354	0	69.318	1553800000	36	1.91661	0.0333662	0.775131	2.15912	8.65e-05	1	-1.61304	-4.92016	4.6618	0	-2.38817	7.92234	O00161;O00161-2;H3BNE1;H3BR18;H3BM38;H3BPJ0;H3BNG6;H3BU94;H3BV99;H3BP15;H3BQY9	O00161;O00161-2;H3BNE1;H3BR18;H3BM38;H3BPJ0	Synaptosomal-associated protein 23;Synaptosomal-associated protein	SNAP23			+
23.854	24.2145	24.3408	24.7317	23.6675	23.8108	23.2994	23.2561	26.3564	24.9051	26.3217	25.9788	actin cytoskeleton organization;actin filament bundle assembly;actin filament organization;actin filament-based process;antigen processing and presentation;antigen processing and presentation of exogenous antigen;antigen processing and presentation of exogenous peptide antigen;antigen processing and presentation of exogenous peptide antigen via MHC class I;antigen processing and presentation of e…	receptor activity	adherens junction;alphav-beta5 integrin complex;anchoring junction;cell junction;cell leading edge;cell part;cell surface;cell-substrate adherens junction;cell-substrate junction;cytoplasmic membrane-bounded vesicle;cytoplasmic part;cytoplasmic vesicle;endocytic vesicle;extracellular membrane-bounded organelle;extracellular organelle;extracellular region part;extracellular vesicular exosome;focal…	Arrhythmogenic right ventricular cardiomyopathy (ARVC);Dilated cardiomyopathy;ECM-receptor interaction;Focal adhesion;Hypertrophic cardiomyopathy (HCM);Phagosome;Regulation of actin cytoskeleton	20	32	88.053	0	201.28	2333100000	65	2.53347	0.00655172	1.60528	3.31236	0.00306663	1	-0.776787	-2.37652	3.20389	0.00166667	-2.38207	5.11361	P18084;V9GZ57;V9GYZ1;H7C4W1;H7C5U2;H7C580	P18084;V9GZ57	Integrin beta-5;Integrin beta	ITGB5	+		+
22.0959	23.0252	22.4624	22.5471	24.0503	24.5698	24.09	24.8412	28.1575	27.1744	26.057	25.6195	amine metabolic process;aminoglycan catabolic process;aminoglycan metabolic process;carbohydrate catabolic process;carbohydrate metabolic process;catabolic process;cellular catabolic process;cellular metabolic process;cellular process;glycosaminoglycan catabolic process;glycosaminoglycan metabolic process;keratan sulfate catabolic process;keratan sulfate metabolic process;macromolecule catabolic …	binding;catalytic activity;cation binding;hydrolase activity;hydrolase activity, acting on ester bonds;ion binding;metal ion binding;N-acetylglucosamine-6-sulfatase activity;sulfuric ester hydrolase activity	cell part;cytoplasmic part;extracellular membrane-bounded organelle;extracellular organelle;extracellular region part;extracellular vesicular exosome;intracellular membrane-bounded organelle;intracellular organelle;intracellular organelle lumen;intracellular organelle part;intracellular part;lysosomal lumen;lysosome;lytic vacuole;membrane-bounded organelle;membrane-bounded vesicle;membrane-enclos…	Glycosaminoglycan degradation;Lysosome	17	35.1	56.374	0	117	3687700000	62	3.67482	0	4.21945	6.00531	3.62368	0.00180645	1.85515	5.00342	2.10884	0.0838065	-2.36429	3.36403	H7C3P4;F6S8M0;P15586-2;P15586;F5H4C6;H0YFA9	H7C3P4;F6S8M0;P15586-2;P15586;F5H4C6;H0YFA9	N-acetylglucosamine-6-sulfatase	GNS	+	+	+
21.4425	21.1713	21.1668	21.1976	21.7301	21.3199	21.4291	20.8944	23.801	24.2024	23.5633	23.2142	biological regulation;cellular component assembly;cellular component organization;cellular component organization or biogenesis;cellular membrane organization;cellular process;cellular response to chemical stimulus;cellular response to growth factor stimulus;cellular response to organic substance;cellular response to stimulus;endocytic recycling;endocytosis;endosome transport;establishment of loc…	adenyl nucleotide binding;adenyl ribonucleotide binding;ATP binding;binding;calcium ion binding;cation binding;GTP binding;guanyl nucleotide binding;guanyl ribonucleotide binding;ion binding;metal ion binding;nucleic acid binding;nucleotide binding;purine nucleotide binding;purine ribonucleoside triphosphate binding;purine ribonucleotide binding;ribonucleotide binding	cell part;cytoplasmic part;early endosome membrane;endoplasmic reticulum;endosomal part;endosome membrane;extracellular membrane-bounded organelle;extracellular organelle;extracellular region part;extracellular vesicular exosome;intracellular membrane-bounded organelle;intracellular organelle;intracellular organelle part;intracellular part;membrane;membrane-bounded organelle;membrane-bounded vesi…	Endocytosis	9	20.9	61.113	0	30.649	355570000	8	4.83028	0	2.45069	7.70794	NaN	1	0	NaN	3.89582	0	-2.35185	6.35255	A0A087WUA5;Q9H223	A0A087WUA5;Q9H223	EH domain-containing protein 4	EHD4	+		+
25.8595	25.4467	25.7941	25.5805	25.7682	25.7676	25.9421	25.6035	28.4736	28.1719	27.8874	27.8945	aging;anatomical structure formation involved in morphogenesis;angiogenesis;biological regulation;biosynthetic process;blood coagulation;cell activation;cell aging;cell surface receptor linked signaling pathway;cellular biosynthetic process;cellular component organization;cellular component organization at cellular level;cellular component organization or biogenesis;cellular component organizatio…	binding;endopeptidase inhibitor activity;endopeptidase regulator activity;enzyme binding;enzyme inhibitor activity;enzyme regulator activity;peptidase inhibitor activity;peptidase regulator activity;protease binding;protein binding;receptor binding;serine-type endopeptidase inhibitor activity	cell part;cytoplasmic membrane-bounded vesicle lumen;cytoplasmic part;cytoplasmic vesicle part;extracellular matrix;extracellular membrane-bounded organelle;extracellular organelle;extracellular region;extracellular region part;extracellular space;extracellular vesicular exosome;intracellular organelle part;intracellular part;membrane;membrane-bounded organelle;membrane-bounded vesicle;membrane-e…	Chagas disease (American trypanosomiasis);Complement and coagulation cascades;p53 signaling pathway	22	52.7	45.059	0	169.21	9161500000	147	5.46324	0	2.43666	9.07079	0.66967	0.456108	0.100151	0.459788	5.26507	0	-2.33651	9.15236	P05121;P05121-2	P05121;P05121-2	Plasminogen activator inhibitor 1	SERPINE1	+		+
26.4244	27.0374	27.0638	26.8949	26.5434	26.2566	26.3559	26.2417	29.4373	28.8048	28.0693	28.1723	anatomical structure development;anatomical structure morphogenesis;biological regulation;cell surface receptor linked signaling pathway;cellular component organization;cellular component organization or biogenesis;cellular membrane organization;cellular process;cellular response to stimulus;developmental process;endocytosis;enzyme linked receptor protein signaling pathway;establishment of locali…	binding;carbohydrate binding;carboxylic acid binding;catalytic activity;glycoprotein binding;G-protein coupled receptor activity;identical protein binding;insulin-like growth factor-activated receptor activity;isoprenoid binding;kinase activity;lipid binding;mannose binding;molecular transducer activity;monocarboxylic acid binding;monosaccharide binding;phosphoprotein binding;phosphotransferase a…	adherens junction;anchoring junction;cell junction;cell part;cell surface;cell-substrate adherens junction;cell-substrate junction;clathrin coat;clathrin-coated vesicle;coated vesicle;cytoplasm;cytoplasmic membrane-bounded vesicle;cytoplasmic part;cytoplasmic vesicle;early endosome;endocytic vesicle;endosome;extracellular membrane-bounded organelle;extracellular organelle;extracellular region par…	Lysosome	95	41.1	274.37	0	323.31	12969000000	299	2.93108	0.00224657	1.76577	3.92422	0.00467557	1	-0.505785	-1.91774	3.37307	0.00235294	-2.27155	5.35088	P11717;S4R328	P11717	Cation-independent mannose-6-phosphate receptor	IGF2R	+		+
23.9317	23.0917	23.444	23.6119	21.3908	23.3681	23.5563	23.5249	26.138	24.6952	25.0095	24.9572	biological regulation;BMP signaling pathway;cell surface receptor linked signaling pathway;cellular process;cellular response to stimulus;enzyme linked receptor protein signaling pathway;regulation of biological process;regulation of cellular process;response to external stimulus;response to extracellular stimulus;response to nutrient levels;response to starvation;response to stimulus;response to…	binding;calcium ion binding;carbohydrate binding;cation binding;glycosaminoglycan binding;heparin binding;ion binding;metal ion binding;pattern binding;polysaccharide binding	extracellular membrane-bounded organelle;extracellular organelle;extracellular region;extracellular region part;extracellular space;extracellular vesicular exosome;membrane-bounded organelle;membrane-bounded vesicle;organelle;vesicle		9	28.2	34.985	0	43.325	1424200000	32	2.73626	0.00320879	1.68015	3.61465	0.0836814	1	-0.559815	-0.857196	1.96742	0.102053	-2.23996	3.13438	Q12841;C9J5G4;Q12841-2	Q12841;C9J5G4;Q12841-2	Follistatin-related protein 1	FSTL1	+		+
21.5058	21.7528	21.6162	20.8982	22.4868	21.5631	21.3552	22.1281	24.2142	24.1249	23.7455	24.3113	aging;anatomical structure development;anatomical structure formation involved in morphogenesis;anatomical structure homeostasis;angiogenesis;biological adhesion;biological regulation;biosynthetic process;calcium ion transport;cartilage condensation;cation transport;cell adhesion;cell communication;cell differentiation;cell migration;cell motility;cell proliferation;cell surface receptor linked s…	binding;carbohydrate binding;glycosaminoglycan binding;growth factor binding;heparin binding;insulin-like growth factor binding;integrin binding;pattern binding;polysaccharide binding;protein binding;protein complex binding;receptor binding	cell cortex;cell part;cis-Golgi network;cytoplasmic part;cytosol;extracellular matrix;extracellular region;extracellular region part;extracellular space;Golgi apparatus;Golgi apparatus part;intracellular membrane-bounded organelle;intracellular organelle;intracellular organelle part;intracellular part;membrane;membrane-bounded organelle;organelle;organelle part;perinuclear region of cytoplasm;pla…		7	30.1	35.205	0	13.904	442370000	8	4.94518	0	2.65574	8.15653	NaN	1	0	NaN	3.60453	0.00266667	-2.21568	5.7228	P29279-2;P29279	P29279-2;P29279	Connective tissue growth factor	CTGF	+		+
23.2447	22.795	22.8187	22.9234	23.0549	22.4599	21.8302	20.4796	24.6876	24.7694	23.1641	23.7428	alcohol catabolic process;alcohol metabolic process;biological regulation;biosynthetic process;carbohydrate biosynthetic process;carbohydrate catabolic process;carbohydrate metabolic process;catabolic process;cell migration;cell motility;cell surface receptor linked signaling pathway;cellular carbohydrate catabolic process;cellular carbohydrate metabolic process;cellular component movement;cellul…	alpha(1,6)-fucosyltransferase activity;catalytic activity;fucosyltransferase activity;glycoprotein 6-alpha-L-fucosyltransferase activity;transferase activity;transferase activity, transferring glycosyl groups;transferase activity, transferring hexosyl groups	cell part;cytoplasm;cytoplasmic part;extracellular membrane-bounded organelle;extracellular organelle;extracellular region part;extracellular vesicular exosome;Golgi apparatus;Golgi apparatus part;Golgi cisterna membrane;Golgi membrane;integral to membrane;intracellular membrane-bounded organelle;intracellular organelle;intracellular organelle part;intracellular part;intrinsic to membrane;membran…	Glycosaminoglycan biosynthesis - keratan sulfate;N-Glycan biosynthesis;Various types of N-glycan biosynthesis	15	35.5	66.515	0	38.929	561240000	20	1.84164	0.0285671	1.14554	2.28864	NaN	1	0	NaN	1.71224	0.130755	-2.13483	2.75769	Q9BYC5;G3XAD2;Q9BYC5-3;Q9BYC5-2;Q9BYC5-4	Q9BYC5;G3XAD2;Q9BYC5-3	Alpha-(1,6)-fucosyltransferase	FUT8	+		+
22.23	21.3651	21.5403	20.5192	25.3231	24.4636	24.3628	24.5385	28.2109	26.9007	26.0335	26.0428	anatomical structure morphogenesis;angiotensin maturation;biological regulation;branching morphogenesis of a tube;cellular macromolecule metabolic process;cellular metabolic process;cellular process;cellular protein metabolic process;developmental process;epithelial tube branching involved in lung morphogenesis;epithelial tube morphogenesis;hormone metabolic process;macromolecule metabolic proces…	catalytic activity;cysteine-type endopeptidase activity;cysteine-type peptidase activity;endopeptidase activity;hydrolase activity;peptidase activity;peptidase activity, acting on L-amino acid peptides	cell part;cytoplasmic part;endoplasmic reticulum;extracellular membrane-bounded organelle;extracellular organelle;extracellular region part;extracellular space;extracellular vesicular exosome;intracellular membrane-bounded organelle;intracellular organelle;intracellular part;lysosome;lytic vacuole;membrane;membrane-bounded organelle;membrane-bounded vesicle;organelle;plasma membrane;vacuole;vesic…	Lysosome	13	38.3	33.868	0	119.34	3633200000	40	4.18219	0	5.38331	7.45343	3.9481	0	3.25832	6.32828	2.04992	0.0888889	-2.125	3.22725	Q9UBR2	Q9UBR2	Cathepsin Z	CTSZ	+	+	+
21.7224	20.6841	21.8832	20.647	23.0198	21.7969	20.974	22.6172	25.7222	24.2576	23.6772	23.2397	cellular macromolecule metabolic process;cellular metabolic process;cellular process;cellular protein metabolic process;macromolecule metabolic process;macromolecule modification;metabolic process;primary metabolic process;protein deglycosylation;protein maturation;protein metabolic process;protein modification process	asparaginase activity;catalytic activity;hydrolase activity;hydrolase activity, acting on carbon-nitrogen (but not peptide) bonds;hydrolase activity, acting on carbon-nitrogen (but not peptide) bonds, in linear amides;N4-(beta-N-acetylglucosaminyl)-L-asparaginase activity;peptidase activity	cell part;cytoplasmic part;endoplasmic reticulum;extracellular membrane-bounded organelle;extracellular organelle;extracellular region part;extracellular vesicular exosome;intracellular membrane-bounded organelle;intracellular organelle;intracellular part;lysosome;lytic vacuole;membrane-bounded organelle;membrane-bounded vesicle;organelle;vacuole;vesicle	Lysosome;Other glycan degradation	4	25.2	17.055	0	14.711	615030000	15	2.78697	0.00260318	2.99005	4.07466	NaN	1	0	NaN	1.6222	0.137864	-2.12223	2.63194	H0Y9C7;P20933;H0Y8L9	H0Y9C7;P20933;H0Y8L9	N(4)-(beta-N-acetylglucosaminyl)-L-asparaginase;Glycosylasparaginase alpha chain;Glycosylasparaginase beta chain	AGA	+		+
22.0507	24.1735	21.0037	21.2425	21.5084	21.0612	21.9573	20.8257	24.375	21.0116	24.0515	24.1637		binding;carbohydrate binding	cell part;ER membrane protein complex;integral to membrane;intrinsic to membrane;macromolecular complex;membrane part;protein complex		4	32.6	26.47	0	47.308	588190000	7	0.856529	0.158296	1.28285	1.09059	NaN	1	0	NaN	1.31039	0.162863	-2.06229	2.20006	Q9NPA0;H0YDT8;H0YDX2	Q9NPA0;H0YDT8;H0YDX2	ER membrane protein complex subunit 7	EMC7			+
23.1959	23.6405	24.7378	24.666	20.9027	23.2145	23.2337	22.4641	24.3598	23.9396	24.8438	24.7949			cell part;cytoplasmic part;integral to membrane;intracellular membrane-bounded organelle;intracellular organelle;intracellular part;intrinsic to membrane;membrane part;membrane-bounded organelle;mitochondrion;organelle		7	36.6	30.292	0	25.98	984720000	25	0.734635	0.263322	0.424474	0.791074	0.01161	1	-1.60631	-2.09365	1.87136	0.107319	-2.03078	2.9572	K7EK00;Q96ND0;K7ERQ2;K7EPG9	K7EK00;Q96ND0	Protein FAM210A	FAM210A			+
21.3705	21.1677	21.9966	23.2391	23.6731	23.529	23.3321	23.4404	27.1793	25.8394	24.4882	24.5835	amine metabolic process;aminoglycan catabolic process;aminoglycan metabolic process;carbohydrate catabolic process;carbohydrate metabolic process;catabolic process;glycosaminoglycan catabolic process;glycosaminoglycan metabolic process;hyaluronan catabolic process;hyaluronan metabolic process;macromolecule catabolic process;macromolecule metabolic process;metabolic process;nitrogen compound metab…	beta-glucuronidase activity;binding;catalytic activity;hydrolase activity;hydrolase activity, acting on glycosyl bonds;hydrolase activity, hydrolyzing O-glycosyl compounds;protein binding;protein domain specific binding;receptor binding	cell part;cytoplasmic part;extracellular membrane-bounded organelle;extracellular organelle;extracellular region part;extracellular vesicular exosome;intracellular membrane-bounded organelle;intracellular organelle;intracellular organelle lumen;intracellular organelle part;intracellular part;lysosomal lumen;membrane;membrane-bounded organelle;membrane-bounded vesicle;membrane-enclosed lumen;organ…	Drug metabolism - other enzymes;Flavone and flavonol biosynthesis;Glycosaminoglycan degradation;Lysosome;Pentose and glucuronate interconversions;Porphyrin and chlorophyll metabolism;Starch and sucrose metabolism	16	31.7	69.141	0	181.91	1542900000	31	2.71328	0.00252308	3.57917	4.04094	2.07733	0.0118519	1.5502	2.70994	1.72415	0.129533	-2.02897	2.75544	P08236-2;P08236;P08236-3;F8WBK6;F2Z3L6	P08236-2;P08236;P08236-3	Beta-glucuronidase	GUSB	+	+	+
24.1828	21.4251	22.2536	21.8337	21.5566	21.7162	20.6947	21.6336	21.8424	23.9346	23.8615	23.9638	biological regulation;cellular component assembly;cellular component assembly at cellular level;cellular component organization;cellular component organization at cellular level;cellular component organization or biogenesis;cellular component organization or biogenesis at cellular level;cellular macromolecular complex assembly;cellular macromolecular complex subunit organization;cellular macromol…	binding;nucleic acid binding;RNA binding	catalytic step 2 spliceosome;cell part;cytoplasmic part;cytosol;intracellular membrane-bounded organelle;intracellular organelle;intracellular organelle part;intracellular part;macromolecular complex;membrane-bounded organelle;methylosome;methyltransferase complex;nuclear part;nucleoplasm;nucleus;organelle;organelle part;pICln-Sm protein complex;protein complex;ribonucleoprotein complex;small nuc…	Spliceosome;Systemic lupus erythematosus	4	42.9	13.281	0	18.127	763070000	9	0.871633	0.160274	0.976768	1.08332	NaN	1	0	NaN	1.89196	0.108348	-2.00029	2.97888	P62314;J3QLI9;J3QLR7	P62314;J3QLI9	Small nuclear ribonucleoprotein Sm D1	SNRPD1			+
23.2733	24.2996	25.2319	25.4524	24.1578	24.7586	24.5688	23.7889	26.2717	25.4652	26.896	26.6244	cellular component organization;cellular component organization at cellular level;cellular component organization or biogenesis;cellular component organization or biogenesis at cellular level;cellular membrane fusion;cellular membrane organization;cellular process;membrane fusion;membrane organization;organelle fusion;organelle organization;plasma membrane organization;plasma membrane repair;vesi…	binding;calcium ion binding;calcium-dependent phospholipid binding;cation binding;ion binding;lipid binding;metal ion binding;phospholipid binding	cell part;cell projection;cytoplasmic membrane-bounded vesicle;cytoplasmic part;cytoplasmic vesicle;cytoplasmic vesicle membrane;cytoplasmic vesicle part;early endosome;endocytic vesicle;endosome;extracellular membrane-bounded organelle;extracellular organelle;extracellular region part;extracellular vesicular exosome;integral to membrane;intracellular membrane-bounded organelle;intracellular orga…		44	32.4	235.91	0	239.82	3335800000	87	1.91148	0.0178824	1.75002	2.54903	0.176056	1	-0.245757	-0.3824	2.7258	0.0185641	-1.99578	4.17016	O75923-3;O75923-9;O75923;O75923-14;O75923-6;O75923-12;O75923-5;O75923-11;O75923-4;O75923-10;O75923-2;O75923-8;O75923-7;O75923-13;O75923-15	O75923-3;O75923-9;O75923;O75923-14;O75923-6;O75923-12;O75923-5;O75923-11;O75923-4;O75923-10;O75923-2;O75923-8;O75923-7;O75923-13;O75923-15	Dysferlin	DYSF	+		+
27.5645	27.3921	27.7727	27.6039	27.0351	27.8141	27.7273	27.6228	29.2049	28.9816	29.9436	30.0373	actin cytoskeleton organization;actin filament organization;actin filament-based movement;actin filament-based process;actin-mediated cell contraction;actin-myosin filament sliding;actomyosin structure organization;anatomical structure development;anatomical structure formation involved in morphogenesis;anatomical structure morphogenesis;apoptosis;biological regulation;cardiac muscle contraction;…	adenyl nucleotide binding;adenyl ribonucleotide binding;ADP binding;ATP binding;ATPase activity;binding;catalytic activity;cytoskeletal protein binding;hydrolase activity;hydrolase activity, acting on acid anhydrides;hydrolase activity, acting on acid anhydrides, in phosphorus-containing anhydrides;myosin binding;nucleoside-triphosphatase activity;nucleotide binding;protein binding;purine nucleot…	actin cytoskeleton;actin filament;actin filament bundle;actomyosin;actomyosin, actin part;adherens junction;anchoring junction;blood microparticle;cell junction;cell part;cell-substrate adherens junction;cell-substrate junction;contractile fiber part;cytoplasm;cytoplasmic part;cytoskeletal part;cytoskeleton;cytosol;extracellular membrane-bounded organelle;extracellular organelle;extracellular reg…	Cardiac muscle contraction;Dilated cardiomyopathy;Hypertrophic cardiomyopathy (HCM)	37	67.9	42.019	0	323.31	33249000000	234	3.71505	0	1.9586	5.22296	0.247065	0.871774	-0.033474	-0.114429	3.12162	0.00571429	-1.99207	4.77702	P68032;P68133;A6NL76	P68032;P68133;A6NL76	Actin, alpha cardiac muscle 1;Actin, alpha skeletal muscle	ACTC1;ACTA1	+		+
24.4785	23.9767	22.7623	24.3041	24.8437	24.2732	24.6235	25.6559	27.4525	27.438	25.9664	26.4045	anatomical structure development;cell differentiation;cellular developmental process;cellular process;developmental process;epithelial cell differentiation;muscle organ development;muscle structure development;organ development		cell part;cytoplasm;intracellular part		21	86.6	22.611	0	172.23	3659000000	77	3.10045	0.000705882	2.93497	4.59664	1.33205	0.0605644	0.968715	1.6541	2.21255	0.0762	-1.96625	3.41481	Q01995;H0YCU9;E9PJ32	Q01995;H0YCU9	Transgelin	TAGLN	+		+
24.2238	23.8518	23.7969	24.0548	23.4242	23.4843	24.0155	23.3746	25.783	24.4978	25.8592	25.9536	antigen processing and presentation;antigen processing and presentation of exogenous antigen;antigen processing and presentation of exogenous peptide antigen;antigen processing and presentation of exogenous peptide antigen via MHC class I;antigen processing and presentation of exogenous peptide antigen via MHC class I, TAP-dependent;antigen processing and presentation of exogenous peptide antigen…	antigen binding;binding;peptide antigen binding;peptide binding;protein binding;TAP binding	cell part;cell surface;coated vesicle membrane;cytoplasmic part;cytoplasmic vesicle membrane;cytoplasmic vesicle part;early endosome membrane;endocytic vesicle membrane;endoplasmic reticulum;endoplasmic reticulum part;endosomal part;endosome membrane;ER to Golgi transport vesicle membrane;extracellular membrane-bounded organelle;extracellular organelle;extracellular region;extracellular region pa…		12	43.2	40.885	0	15.816	1783100000	36	2.60094	0.00554386	1.54158	3.37101	0.0137067	1	-0.407176	-1.46476	2.69786	0.0200952	-1.94876	4.10782	P30508;Q29960-2;Q29960;P30501;P04222	P30508;Q29960-2;Q29960	HLA class I histocompatibility antigen, Cw-12 alpha chain;HLA class I histocompatibility antigen, Cw-16 alpha chain	HLA-C	+		+
24.8187	24.5203	24.9318	24.7658	23.4336	24.5065	23.9325	23.8663	26.2686	25.2994	25.8164	26.0757	antibacterial humoral response;antigen processing and presentation;antigen processing and presentation of endogenous antigen;antigen processing and presentation of endogenous peptide antigen;antigen processing and presentation of endogenous peptide antigen via MHC class I;antigen processing and presentation of endogenous peptide antigen via MHC class I via ER pathway;antigen processing and presen…	antigen binding;beta-2-microglobulin binding;binding;peptide antigen binding;peptide binding;protein binding;protein complex binding;receptor binding;T cell receptor binding;TAP binding	cell part;cell surface;coated vesicle membrane;cytoplasmic part;cytoplasmic vesicle membrane;cytoplasmic vesicle part;early endosome membrane;endocytic vesicle membrane;endoplasmic reticulum;endoplasmic reticulum exit site;endoplasmic reticulum part;endosomal part;endosome membrane;ER to Golgi transport vesicle membrane;Golgi apparatus;Golgi apparatus part;Golgi cisterna;Golgi medial cisterna;Gol…	Allograft rejection;Antigen processing and presentation;Autoimmune thyroid disease;Cell adhesion molecules (CAMs);Endocytosis;Graft-versus-host disease;Natural killer cell mediated cytotoxicity;Phagosome;Type I diabetes mellitus;Viral myocarditis	18	53.2	40.921	0	102.22	2325200000	45	2.85264	0.00527434	1.10588	3.37877	0.0028607	1	-0.824429	-2.44743	3.14228	0.00551724	-1.93031	4.77275	P01892;P16190;P16189	P01892;P16190;P16189	HLA class I histocompatibility antigen, A-2 alpha chain;HLA class I histocompatibility antigen, A-33 alpha chain;HLA class I histocompatibility antigen, A-31 alpha chain	HLA-A	+		+
22.5273	21.5275	21.3995	20.5801	22.6673	20.7754	23.4065	21.3554	23.4015	24.0392	24.0483	24.2899	actin cytoskeleton organization;actin filament organization;actin filament-based process;anatomical structure morphogenesis;biological adhesion;cell adhesion;cell communication;cell migration;cell motility;cell-cell adhesion;cell-cell signaling;cellular component movement;cellular component organization;cellular component organization at cellular level;cellular component organization or biogenesi…	binding;calcium ion binding;cation binding;ion binding;metal ion binding	adherens junction;anchoring junction;cell junction;cell part;cell projection;cell-cell junction;cell-substrate adherens junction;cell-substrate junction;cytoplasmic part;extracellular membrane-bounded organelle;extracellular organelle;extracellular region part;extracellular vesicular exosome;filopodium;focal adhesion;integral to membrane;integral to plasma membrane;intracellular membrane-bounded …		13	4.4	506.37	0	31.406	611950000	10	3.12459	0.0010566	2.43613	4.49346	NaN	1	0	NaN	1.62292	0.141129	-1.89357	2.59407	A0A087WVP1;Q14517;D6RCE4	A0A087WVP1;Q14517	Protocadherin Fat 1;Protocadherin Fat 1, nuclear form	FAT1	+		+
24.487	24.8929	25.2451	25.0435	23.1538	24.2484	24.3846	23.9781	25.5515	25.6551	25.9302	26.2008	activation of protein kinase activity;active induction of host immune response by virus;adaptive immune response;adaptive immune response based on somatic recombination of immune receptors built from immunoglobulin superfamily domains;aging;alcohol biosynthetic process;alcohol metabolic process;amine biosynthetic process;amine metabolic process;aminoglycan catabolic process;aminoglycan metabolic …	antigen binding;beta-amyloid binding;binding;catalytic activity;cytokine activity;cytokine receptor binding;enzyme binding;glycoprotein binding;identical protein binding;kinase activity;molecular transducer activity;phosphotransferase activity, alcohol group as acceptor;protein binding;protein dimerization activity;protein heterodimerization activity;protein homodimerization activity;protein kina…	axon;blood microparticle;cell body;cell part;cell projection;cell surface;cytoplasm;cytoplasmic membrane-bounded vesicle lumen;cytoplasmic part;cytoplasmic vesicle part;endosome;extracellular matrix;extracellular region;extracellular region part;extracellular space;Golgi apparatus part;Golgi lumen;intracellular membrane-bounded organelle;intracellular organelle;intracellular organelle lumen;intra…	Amoebiasis;Cell cycle;Chagas disease (American trypanosomiasis);Chronic myeloid leukemia;Colorectal cancer;Cytokine-cytokine receptor interaction;Dilated cardiomyopathy;Endocytosis;Hypertrophic cardiomyopathy (HCM);Intestinal immune network for IgA production;ko05152;Leishmaniasis;Malaria;MAPK signaling pathway;Osteoclast differentiation;Pancreatic cancer;Pathways in cancer;Renal cell carcinoma;R…	17	52.7	47.747	0	147.34	2326000000	51	2.55976	0.00977245	0.917233	2.89407	0.00486095	1	-0.975891	-2.32882	3.04147	0.00823529	-1.89312	4.59524	P61812;P61812-2;P01137	P61812;P61812-2	Transforming growth factor beta-2;Latency-associated peptide	TGFB2			+
26.6897	27.0031	27.1178	27.0959	26.6854	26.9523	26.5278	26.5303	28.4069	28.041	28.8404	28.6949	anatomical structure formation involved in morphogenesis;anatomical structure morphogenesis;angiogenesis;antigen processing and presentation;antigen processing and presentation of exogenous antigen;antigen processing and presentation of exogenous peptide antigen;antigen processing and presentation of exogenous peptide antigen via MHC class I;antigen processing and presentation of exogenous peptid…	binding;calcium channel activity;cation binding;cation channel activity;cation transmembrane transporter activity;channel activity;cytokine binding;enzyme binding;extracellular matrix binding;fibronectin binding;gated channel activity;growth factor binding;ion binding;ion channel activity;ion transmembrane transporter activity;metal ion binding;passive transmembrane transporter activity;protease …	adherens junction;alphav-beta3 integrin complex;alphav-beta3 integrin-IGF-1-IGF1R complex;alphav-beta5 integrin complex;alphav-beta8 integrin complex;anchoring junction;cell junction;cell part;cell projection membrane;cell projection part;cell surface;cell-substrate adherens junction;cell-substrate junction;cytoplasmic membrane-bounded vesicle;cytoplasmic part;cytoplasmic vesicle;endocytic vesicl…	Arrhythmogenic right ventricular cardiomyopathy (ARVC);Cell adhesion molecules (CAMs);Dilated cardiomyopathy;ECM-receptor interaction;Focal adhesion;Hypertrophic cardiomyopathy (HCM);Pathways in cancer;Phagosome;Regulation of actin cytoskeleton;Small cell lung cancer	47	49	111.13	0	323.31	13980000000	273	3.84261	0	1.51917	5.02792	0.0165131	1	-0.302684	-1.25869	3.97518	0	-1.82185	6.01996	P06756-3;P06756;P06756-2;H7BZG1	P06756-3;P06756;P06756-2	Integrin alpha-V;Integrin alpha-V heavy chain;Integrin alpha-V light chain	ITGAV	+		+
21.8537	20.8435	21.2345	22.0172	20.8655	21.9524	21.7371	21.5787	23.26	23.405	23.4827	23.2417	anatomical structure development;anatomical structure formation involved in morphogenesis;angiogenesis;biological regulation;biomineral tissue development;cellular process;cellular response to stimulus;defense response;developmental process;inflammatory response;multicellular organismal process;negative regulation of biological process;negative regulation of biomineral tissue development;negative…	binding;enzyme binding;extracellular matrix binding;laminin binding;molecular transducer activity;protease binding;protein binding;protein C-terminus binding;signal transducer activity	extracellular matrix;extracellular membrane-bounded organelle;extracellular organelle;extracellular region part;extracellular space;extracellular vesicular exosome;membrane-bounded organelle;membrane-bounded vesicle;organelle;proteinaceous extracellular matrix;vesicle		4	9.4	60.673	0	16.399	308620000	5	3.56009	0.000857143	1.86013	4.90823	NaN	1	0	NaN	3.53038	0.00222222	-1.8139	5.29606	Q16610;Q16610-4;Q16610-3;Q16610-2	Q16610;Q16610-4	Extracellular matrix protein 1	ECM1	+		+
21.4092	20.9422	22.4478	21.4704	22.2771	21.3876	21.0947	21.0582	22.0576	23.6266	23.6384	23.7468	biological regulation;BMP signaling pathway;cell differentiation;cell surface receptor linked signaling pathway;cellular developmental process;cellular process;cellular response to stimulus;developmental process;enzyme linked receptor protein signaling pathway;negative regulation of adaptive immune response;negative regulation of adaptive immune response based on somatic recombination of immune r…		cell part;external side of plasma membrane;integral to membrane;intrinsic to membrane;membrane part;plasma membrane part		2	13.2	33.908	0	8.816	436650000	7	2.09271	0.0131934	1.69993	2.77225	NaN	1	0	NaN	1.98094	0.10641	-1.81298	3.05246	Q9H7M9;R4GNB4	Q9H7M9;R4GNB4	Platelet receptor Gi24	C10orf54	+		+
21.8524	21.5292	21.7606	21.5808	22.7567	21.1968	21.0755	21.3938	24.6706	23.5316	22.6554	22.7685	autophagic vacuole assembly;autophagy;catabolic process;cell communication;cellular catabolic process;cellular component assembly;cellular component assembly at cellular level;cellular component organization;cellular component organization at cellular level;cellular component organization or biogenesis;cellular component organization or biogenesis at cellular level;cellular metabolic process;cell…	binding;cytoskeletal protein binding;microtubule binding;protein binding;tubulin binding	autophagic vacuole;autophagic vacuole membrane;axoneme;cell part;cell projection part;cytoplasmic part;cytoplasmic vesicle;cytoskeletal part;cytosol;endomembrane system;extrinsic to membrane;intracellular;intracellular membrane-bounded organelle;intracellular organelle;intracellular organelle part;intracellular part;macromolecular complex;membrane;membrane part;membrane-bounded organelle;microtub…		2	34.7	9.0115	0	6.028	335510000	4	2.28172	0.00731035	1.72575	3.02638	NaN	1	0	NaN	1.60453	0.133507	-1.80082	2.55179	H3BTL1;Q9GZQ8;A6NCE7;H3BTE7	H3BTL1;Q9GZQ8;A6NCE7;H3BTE7	Microtubule-associated proteins 1A/1B light chain 3B;Microtubule-associated proteins 1A/1B light chain 3 beta 2	MAP1LC3B;MAP1LC3B2	+		+
21.0457	20.7828	20.5853	22.3656	23.2081	23.5144	23.4273	23.1075	24.9071	24.436	25.5763	25.477	anatomical structure morphogenesis;axon guidance;biological adhesion;biological regulation;cell adhesion;cell differentiation;cell morphogenesis;cell morphogenesis involved in differentiation;cell projection organization;cell-cell adhesion;cell-substrate adhesion;cellular component disassembly;cellular component disassembly at cellular level;cellular component morphogenesis;cellular component org…	binding;extracellular matrix structural constituent;glycolipid binding;glycosphingolipid binding;lipid binding;sphingolipid binding;structural molecule activity	basement membrane;cell part;cytoplasmic part;extracellular matrix;extracellular matrix part;extracellular membrane-bounded organelle;extracellular organelle;extracellular region;extracellular region part;extracellular space;extracellular vesicular exosome;intracellular part;laminin complex;laminin-1 complex;laminin-10 complex;laminin-2 complex;laminin-8 complex;macromolecular complex;membrane par…	Amoebiasis;ECM-receptor interaction;Focal adhesion;Pathways in cancer;Small cell lung cancer;Toxoplasmosis	14	11.5	200.48	0	51.53	1254500000	21	4.02538	0	3.90421	6.71486	2.97103	0.002	2.11944	4.13617	3.13857	0.00903226	-1.78477	4.67288	G3XAI2;P07942;E7EPA6	G3XAI2;P07942;E7EPA6	Laminin subunit beta-1	LAMB1	+	+	+
32.3117	31.9275	32.0721	31.8407	31.6727	31.8847	31.709	31.7089	33.2105	33.4467	33.6845	33.6612	adherens junction organization;anatomical structure development;anatomical structure homeostasis;ATP-dependent chromatin remodeling;axon guidance;biological adhesion;biological regulation;blood coagulation;cell adhesion;cell junction assembly;cell junction organization;cell surface receptor linked signaling pathway;cell-cell adhesion;cell-cell junction organization;cellular component assembly;cel…	adenyl nucleotide binding;adenyl ribonucleotide binding;ATP binding;binding;cytoskeletal protein binding;enzyme binding;identical protein binding;kinesin binding;nitric-oxide synthase binding;nucleotide binding;protein binding;purine nucleotide binding;purine ribonucleoside triphosphate binding;purine ribonucleotide binding;ribonucleotide binding;structural constituent of cytoskeleton;structural …	adherens junction;anchoring junction;axon;blood microparticle;cell cortex;cell cortex part;cell junction;cell part;cell projection;cell-substrate adherens junction;cell-substrate junction;chromatin;chromosomal part;cortical cytoskeleton;cytoplasm;cytoplasmic part;cytoskeletal part;cytoskeleton;cytosol;extracellular membrane-bounded organelle;extracellular organelle;extracellular region part;extra…	Adherens junction;Arrhythmogenic right ventricular cardiomyopathy (ARVC);Bacterial invasion of epithelial cells;Dilated cardiomyopathy;Focal adhesion;Hypertrophic cardiomyopathy (HCM);Leukocyte transendothelial migration;Pathogenic Escherichia coli infection;Phagosome;Phototransduction - fly;Regulation of actin cytoskeleton;Shigellosis;Tight junction;Vibrio cholerae infection;Viral myocarditis	60	99.2	41.736	0	323.31	439000000000	1976	4.45823	0	1.46266	5.8256	0.00900959	1	-0.294217	-1.3782	5.18671	0	-1.75687	7.97067	P60709;E7EVS6;G5E9R0;C9JZR7;C9JTX5;C9JUM1;A5A3E0;F8WCH0	P60709	Actin, cytoplasmic 1;Actin, cytoplasmic 1, N-terminally processed	ACTB	+		+
25.7266	26.2972	26.3062	26.3053	25.3362	25.4304	25.1804	25.1567	27.1375	26.4901	27.1771	27.3186	biological regulation;biosynthetic process;carbohydrate biosynthetic process;carbohydrate metabolic process;carbohydrate transmembrane transport;carbohydrate transport;carboxylic acid metabolic process;cation transport;cell communication;cellular biosynthetic process;cellular carbohydrate biosynthetic process;cellular carbohydrate metabolic process;cellular component assembly;cellular component o…	active transmembrane transporter activity;binding;carbohydrate transmembrane transporter activity;cation transmembrane transporter activity;cation:sugar symporter activity;dehydroascorbic acid transporter activity;D-glucose transmembrane transporter activity;glucose transmembrane transporter activity;hexose transmembrane transporter activity;identical protein binding;ion transmembrane transporter…	basolateral plasma membrane;blood microparticle;caveola;cell cortex part;cell junction;cell part;cell-cell junction;cortical actin cytoskeleton;cortical cytoskeleton;cytoplasmic membrane-bounded vesicle;cytoplasmic part;cytoplasmic vesicle;cytoskeletal part;cytoskeleton;cytosol;extracellular membrane-bounded organelle;extracellular organelle;extracellular region part;extracellular vesicular exoso…	Adipocytokine signaling pathway;Bile secretion;Pathways in cancer;Renal cell carcinoma	16	18.9	54.083	0	192.68	5397700000	103	2.31068	0.0154313	0.871992	2.61063	0.000304426	1	-0.882896	-3.42057	3.9707	0	-1.75489	5.93781	P11166;A0A0D9SFK9	P11166	Solute carrier family 2, facilitated glucose transporter member 1	SLC2A1			+
24.3919	24.5819	24.0346	24.0996	21.7256	22.9324	20.3924	22.7185	24.4622	23.7146	23.2775	23.3215	biological regulation;cell surface receptor linked signaling pathway;cellular process;cellular response to chemical stimulus;cellular response to cytokine stimulus;cellular response to organic substance;cellular response to stimulus;chordate embryonic development;cytokine-mediated signaling pathway;developmental process;embryo development;embryo development ending in birth or egg hatching;in uter…	binding;enzyme binding;nucleic acid binding;protein binding;RNA binding;RNA cap binding;translation factor activity, nucleic acid binding;translation initiation factor activity;ubiquitin protein ligase binding	cell part;cytoplasm;cytoplasmic part;cytosol;intracellular part;macromolecular complex;mRNA cap binding complex;protein complex;RNA cap binding complex	Insulin signaling pathway;mTOR signaling pathway;RNA transport	6	35.5	28.362	0	31.853	490280000	19	0.022814	1	-0.583013	-1.44797	NaN	1	0	NaN	1.46713	0.147834	-1.75176	2.36318	O60573;C9JEL3;B9A044;B8ZZ50;O60573-2;B8ZZL3;B4E1E4;B9A023	O60573;C9JEL3;B9A044;B8ZZ50;O60573-2;B8ZZL3;B4E1E4;B9A023	Eukaryotic translation initiation factor 4E type 2	EIF4E2			+
22.7882	22.024	21.9365	21.4374	21.3403	20.5684	20.8338	21.2459	24.365	22.6526	21.6054	22.3668	cellular component organization;cellular component organization at cellular level;cellular component organization or biogenesis;cellular component organization or biogenesis at cellular level;cellular membrane fusion;cellular membrane organization;cellular process;early endosome to late endosome transport;endosome to lysosome transport;endosome transport;establishment of localization;establishmen…	binding;channel inhibitor activity;channel regulator activity;chloride channel inhibitor activity;chloride channel regulator activity;ion channel inhibitor activity;protein binding;SNAP receptor activity;SNARE binding;syntaxin binding	cell part;cytoplasmic part;early endosome;endoplasmic reticulum;endosomal part;endosome;endosome membrane;Golgi apparatus part;integral to membrane;integral to plasma membrane;intracellular membrane-bounded organelle;intracellular organelle;intracellular organelle part;intracellular part;intrinsic to membrane;intrinsic to plasma membrane;late endosome;late endosome membrane;lysosomal membrane;mac…	SNARE interactions in vesicular transport	5	19.1	26.906	0	30.532	213100000	5	0.796444	0.207634	0.700933	0.939555	NaN	1	0	NaN	1.54607	0.143463	-1.75039	2.46546	Q9UNK0;K7EQB1;I3L305	Q9UNK0	Syntaxin-8	STX8			+
22.7418	23.2327	24.0187	23.6594	26.2702	25.3898	24.7171	25.1163	28.6395	27.3808	26.2504	26.1248	biological regulation;biosynthetic process;carbohydrate biosynthetic process;carbohydrate metabolic process;cellular carbohydrate metabolic process;cellular lipid metabolic process;cellular macromolecule metabolic process;cellular metabolic process;cellular process;cellular protein metabolic process;dolichol-linked oligosaccharide biosynthetic process;establishment of localization;establishment o…	carboxypeptidase activity;catalytic activity;enzyme activator activity;enzyme regulator activity;exopeptidase activity;hydrolase activity;peptidase activity;peptidase activity, acting on L-amino acid peptides;serine hydrolase activity;serine-type carboxypeptidase activity;serine-type exopeptidase activity;serine-type peptidase activity	cell part;cytoplasmic part;endoplasmic reticulum;extracellular membrane-bounded organelle;extracellular organelle;extracellular region part;extracellular vesicular exosome;intracellular membrane-bounded organelle;intracellular organelle;intracellular organelle lumen;intracellular organelle part;intracellular part;lysosomal lumen;lysosome;lytic vacuole;membrane;membrane-bounded organelle;membrane-…	Lysosome;Renin-angiotensin system	13	30.4	54.255	0	155.83	5168000000	71	3.1972	0.000878049	3.68572	4.93013	2.71811	0.00366102	1.96021	3.70321	1.37139	0.162637	-1.72551	2.23437	X6R5C5;X6R8A1;P10619-2;P10619;Q5JZH0	X6R5C5;X6R8A1;P10619-2;P10619	Carboxypeptidase;Lysosomal protective protein;Lysosomal protective protein 32 kDa chain;Lysosomal protective protein 20 kDa chain	CTSA	+	+	+
22.5725	21.8753	21.9305	22.5173	22.22	23.1327	22.6233	22.2977	24.148	23.2744	24.8738	24.6798	anatomical structure formation involved in morphogenesis;angiogenesis;axon guidance;biological regulation;biosynthetic process;cell differentiation;cellular biosynthetic process;cellular component disassembly;cellular component disassembly at cellular level;cellular component organization;cellular component organization at cellular level;cellular component organization or biogenesis;cellular comp…	extracellular matrix structural constituent;structural molecule activity	cell part;collagen;collagen type IV;cytoplasmic part;endoplasmic reticulum lumen;endoplasmic reticulum part;extracellular matrix;extracellular matrix part;extracellular membrane-bounded organelle;extracellular organelle;extracellular region;extracellular region part;extracellular vesicular exosome;intracellular membrane-bounded organelle;intracellular organelle;intracellular organelle lumen;intra…	Amoebiasis;ECM-receptor interaction;Focal adhesion;Pathways in cancer;Protein digestion and absorption;Small cell lung cancer	6	4.8	167.55	0	103.46	818100000	14	2.91571	0.00244776	2.02013	4.01432	0.882083	0.223069	0.344539	0.910072	2.17322	0.0893529	-1.67559	3.26294	P08572	P08572	Collagen alpha-2(IV) chain;Canstatin	COL4A2	+		+
24.5692	24.9091	24.8188	24.8508	24.8191	25.0969	25.0096	24.8479	26.4081	26.3927	26.8697	26.7993	anatomical structure formation involved in morphogenesis;angiogenesis;axon guidance;behavior;biological adhesion;biological regulation;blood coagulation;cell adhesion;cell adhesion mediated by integrin;cell differentiation;cell junction assembly;cell junction organization;cell migration;cell motility;cell surface receptor linked signaling pathway;cell-cell adhesion;cell-cell adhesion mediated by …	binding;cation binding;cytokine receptor binding;growth factor receptor binding;ion binding;metal ion binding;platelet-derived growth factor receptor binding;protein binding;receptor binding;vascular endothelial growth factor receptor 2 binding;vascular endothelial growth factor receptor binding	adherens junction;alphav-beta3 integrin-vitronectin complex;anchoring junction;cell junction;cell part;cell projection;cell surface;cell-substrate adherens junction;cell-substrate junction;cytoplasm;external side of plasma membrane;focal adhesion;integrin complex;intracellular part;macromolecular complex;membrane;membrane part;plasma membrane;plasma membrane part;protein complex;receptor complex;…	Arrhythmogenic right ventricular cardiomyopathy (ARVC);Bacterial invasion of epithelial cells;Dilated cardiomyopathy;ECM-receptor interaction;Focal adhesion;Hematopoietic cell lineage;Hypertrophic cardiomyopathy (HCM);Phagosome;Regulation of actin cytoskeleton;Shigellosis	21	20.1	114.54	0	170.31	3882600000	78	5.09063	0	1.83051	7.41811	1.07405	0.278535	0.156418	0.782267	4.63957	0	-1.67409	6.90437	P08648;H0YIV7	P08648	Integrin alpha-5;Integrin alpha-5 heavy chain;Integrin alpha-5 light chain	ITGA5	+		+
22.1614	22.4855	19.7471	21.1108	22.1786	21.5318	20.2175	20.1858	22.911	21.931	23.0128	22.8548	activation of protein kinase activity;activation of protein kinase B activity;anatomical structure morphogenesis;apoptotic cell clearance;B cell chemotaxis;biological adhesion;biological regulation;blood coagulation;calcium ion transmembrane transport;calcium ion transport;carbohydrate homeostasis;cation transport;cell activation;cell adhesion;cell chemotaxis;cell communication;cell cycle arrest;…	binding;binding, bridging;calcium channel activity;calcium ion binding;caspase inhibitor activity;caspase regulator activity;cation binding;cation channel activity;cation transmembrane transporter activity;channel activity;cysteine-type endopeptidase inhibitor activity;endopeptidase inhibitor activity;endopeptidase regulator activity;enzyme activator activity;enzyme inhibitor activity;enzyme regu…	cell part;cytoplasm;cytoplasmic membrane-bounded vesicle lumen;cytoplasmic part;cytoplasmic vesicle part;endoplasmic reticulum lumen;endoplasmic reticulum part;extracellular membrane-bounded organelle;extracellular organelle;extracellular region;extracellular region part;extracellular space;extracellular vesicular exosome;Golgi apparatus part;Golgi lumen;intracellular organelle lumen;intracellula…		4	14.8	41.986	0	8.7255	202470000	6	1.30694	0.0622634	1.30124	1.69812	NaN	1	0	NaN	1.60271	0.134731	-1.649	2.51661	Q14393-5;Q14393-4;Q14393-3;Q14393-2;Q14393	Q14393-5;Q14393-4;Q14393-3;Q14393-2;Q14393	Growth arrest-specific protein 6	GAS6	+		+
25.5572	25.7246	25.6916	25.6077	24.6848	25.1743	24.81	24.5844	26.4639	26.0893	26.5988	26.6898	antigen processing and presentation;antigen processing and presentation of exogenous antigen;antigen processing and presentation of exogenous peptide antigen;antigen processing and presentation of exogenous peptide antigen via MHC class I;antigen processing and presentation of exogenous peptide antigen via MHC class I, TAP-dependent;antigen processing and presentation of exogenous peptide antigen…	antigen binding;binding;peptide antigen binding;peptide binding;protein binding;receptor binding;TAP binding	cell part;cell surface;coated vesicle membrane;cytoplasmic part;cytoplasmic vesicle membrane;cytoplasmic vesicle part;early endosome membrane;endocytic vesicle membrane;endoplasmic reticulum;endoplasmic reticulum part;endosomal part;endosome membrane;ER to Golgi transport vesicle membrane;extracellular membrane-bounded organelle;extracellular organelle;extracellular region part;extracellular vesi…		19	54.4	40.358	0	115.26	3642700000	54	3.28831	0.00485185	0.815166	3.4313	0.000178046	1	-0.831893	-3.54853	3.95701	0.00285714	-1.64706	5.7881	P30462;P30475;Q95365;P18463	P30462;P30475;Q95365;P18463	HLA class I histocompatibility antigen, B-14 alpha chain;HLA class I histocompatibility antigen, B-39 alpha chain;HLA class I histocompatibility antigen, B-38 alpha chain;HLA class I histocompatibility antigen, B-37 alpha chain	HLA-B			+
22.8403	21.8478	22.5838	20.3906	20.5154	21.2016	22.0051	22.6719	22.9491	23.8421	22.7947	23.3465	actin cytoskeleton organization;actin filament capping;actin filament-based process;anatomical structure development;barbed-end actin filament capping;biological regulation;blood coagulation;cell development;cell projection assembly;cell projection organization;cellular component assembly;cellular component assembly at cellular level;cellular component movement;cellular component organization;cel…	actin binding;actin filament binding;binding;cytoskeletal protein binding;protein binding	acrosomal vesicle;actin cytoskeleton;actin filament;cell cortex part;cell junction;cell part;cell projection;cell-cell contact zone;cell-cell junction;contractile fiber part;cortical cytoskeleton;cytoplasm;cytoplasmic membrane-bounded vesicle;cytoplasmic part;cytoplasmic vesicle;cytoskeletal part;cytoskeleton;cytosol;extracellular membrane-bounded organelle;extracellular organelle;extracellular r…		8	35.3	30.628	0	74.149	332830000	9	1.45763	0.0453406	1.31747	1.88805	NaN	1	0	NaN	1.68356	0.138876	-1.63459	2.61625	P47756-2;B1AK87;B1AK88;P47756;B1AK85	P47756-2;B1AK87;B1AK88;P47756;B1AK85	F-actin-capping protein subunit beta	CAPZB	+		+
22.091	20.5876	20.9781	21.5934	21.9334	22.2861	20.8623	21.6994	24.8788	23.2527	22.6398	22.5415	biological adhesion;biological regulation;cell adhesion;cellular process;developmental process;multicellular organismal development;multicellular organismal process;positive regulation of biological process;positive regulation of cell adhesion;positive regulation of cell-substrate adhesion;positive regulation of cellular process;regulation of biological process;regulation of cell adhesion;regulat…	binding;calcium ion binding;cation binding;integrin binding;ion binding;metal ion binding;protein binding;protein complex binding;receptor binding	extracellular membrane-bounded organelle;extracellular organelle;extracellular region part;extracellular vesicular exosome;membrane-bounded organelle;membrane-bounded vesicle;organelle;vesicle		7	14.3	52.747	0	11.1	300100000	13	2.01988	0.0138511	2.01567	2.74578	NaN	1	0	NaN	1.41216	0.159751	-1.63288	2.27013	O43854-2;O43854	O43854-2;O43854	EGF-like repeat and discoidin I-like domain-containing protein 3	EDIL3	+		+
21.6696	20.7546	22.0599	20.6245	21.8062	21.46	20.9808	19.9163	23.0949	23.0184	22.208	22.3733	abscission;biological regulation;cell division;cellular process;cytokinesis;developmental process;establishment of localization;establishment of protein localization;localization;macromolecule localization;positive regulation of axonogenesis;positive regulation of biological process;positive regulation of cell development;positive regulation of cell differentiation;positive regulation of cell gro…	binding;protein binding;protein complex binding;protein domain specific binding	cell part;centrosome;cytoplasmic membrane-bounded vesicle;cytoplasmic part;cytoplasmic vesicle;cytoskeletal part;cytosol;endoplasmic reticulum-Golgi intermediate compartment;extracellular membrane-bounded organelle;extracellular organelle;extracellular region part;extracellular vesicular exosome;intracellular membrane-bounded organelle;intracellular non-membrane-bounded organelle;intracellular or…		5	23.8	23.375	0	5.1441	224450000	7	2.12005	0.0140923	1.39651	2.71044	NaN	1	0	NaN	1.88443	0.116396	-1.63283	2.87261	H3BMU1;H3BUI0;P53990-2;P53990-3;P53990;P53990-4;H3BQF7;P53990-5;J3KR23;H3BPP6;H3BRE2;F5GXM3;H3BQ38;E9PF00;P53990-6	H3BMU1;H3BUI0;P53990-2;P53990-3;P53990;P53990-4;H3BQF7;P53990-5;J3KR23	IST1 homolog	IST1	+		+
23.2862	23.0592	22.2461	21.9854	22.8952	20.9442	21.4433	20.9413	23.6905	23.384	22.476	23.096	biological regulation;biosynthetic process;cellular biosynthetic process;cellular component organization;cellular component organization at cellular level;cellular component organization or biogenesis;cellular component organization or biogenesis at cellular level;cellular macromolecule biosynthetic process;cellular macromolecule metabolic process;cellular metabolic process;cellular nitrogen comp…	binding;DNA binding;histone binding;nucleic acid binding;protein binding	cell part;contractile fiber;cytoplasmic part;intracellular membrane-bounded organelle;intracellular non-membrane-bounded organelle;intracellular organelle;intracellular part;membrane-bounded organelle;non-membrane-bounded organelle;nucleus;organelle		4	13.3	39.5	0	6.7014	276890000	5	0.903278	0.180281	0.517421	1.02208	NaN	1	0	NaN	1.63838	0.1316	-1.60563	2.55145	B4DFG0;P35659-2;P35659;D6RDA2;H0Y8X0;D6R9L5;H0Y993	B4DFG0;P35659-2;P35659;D6RDA2;H0Y8X0	Protein DEK	DEK			+
29.0237	29.548	29.9525	30.2888	29.2515	30.3713	30.5311	29.847	31.4146	30.8069	32.2665	31.8933	antigen processing and presentation;antigen processing and presentation of exogenous antigen;antigen processing and presentation of exogenous peptide antigen;antigen processing and presentation of exogenous peptide antigen via MHC class I;antigen processing and presentation of exogenous peptide antigen via MHC class I, TAP-dependent;antigen processing and presentation of peptide antigen;antigen p…	catalytic activity;cysteine-type endopeptidase activity;cysteine-type peptidase activity;disulfide oxidoreductase activity;endopeptidase activity;hydrolase activity;hydrolase activity, acting on ester bonds;intramolecular oxidoreductase activity;intramolecular oxidoreductase activity, interconverting keto- and enol-groups;intramolecular oxidoreductase activity, transposing S-S bonds;isomerase act…	adherens junction;anchoring junction;cell junction;cell part;cell surface;cell-substrate adherens junction;cell-substrate junction;cytoplasmic membrane-bounded vesicle;cytoplasmic part;cytoplasmic vesicle;endoplasmic reticulum;endoplasmic reticulum lumen;endoplasmic reticulum part;extracellular membrane-bounded organelle;extracellular organelle;extracellular region part;extracellular vesicular ex…	Antigen processing and presentation;Protein processing in endoplasmic reticulum	79	85.9	56.782	0	323.31	130000000000	1021	2.70616	0.0032809	1.89207	3.66127	0.617031	0.372237	0.296978	0.597141	2.01042	0.106	-1.59509	3.02158	P30101	P30101	Protein disulfide-isomerase A3	PDIA3	+		+
21.0168	21.7048	22.3174	21.0694	21.9907	21.3223	21.0832	22.3822	23.2838	23.8182	22.5713	23.3943	cellular component organization;cellular component organization at cellular level;cellular component organization or biogenesis;cellular component organization or biogenesis at cellular level;cellular membrane fusion;cellular membrane organization;cellular process;endosome transport;establishment of localization;establishment of localization in cell;establishment of protein localization;Golgi org…	binding;protein binding;SNAP receptor activity;SNARE binding;syntaxin binding	adherens junction;anchoring junction;cell junction;cell part;cell-substrate adherens junction;cell-substrate junction;cytoplasm;cytoplasmic part;cytosol;endomembrane system;focal adhesion;Golgi apparatus;Golgi apparatus part;Golgi cisterna;Golgi membrane;integral to membrane;intracellular membrane-bounded organelle;intracellular non-membrane-bounded organelle;intracellular organelle;intracellular…	SNARE interactions in vesicular transport	6	39.1	23.021	0	176.37	268130000	13	2.61198	0.00476923	1.73979	3.47209	NaN	1	0	NaN	2.13534	0.0921096	-1.5723	3.17304	Q96NX8;H3BU86;O14662-2;O14662-4;O14662-5;O14662;F8W9Z6;B7ZBM8;C9K0W8;O14662-6;B7ZBM4;B7ZBM5;O14662-3	Q96NX8;H3BU86;O14662-2;O14662-4;O14662-5;O14662;F8W9Z6;B7ZBM8;C9K0W8;O14662-6	Syntaxin-16	STX16;STX16-NPEPL1	+		+
26.5786	26.598	26.3611	26.7491	26.2615	25.7089	25.7501	25.8241	27.6158	27.0994	27.5017	27.5926	anatomical structure homeostasis;antigen processing and presentation;antigen processing and presentation of exogenous antigen;antigen processing and presentation of exogenous peptide antigen;antigen processing and presentation of exogenous peptide antigen via MHC class I;antigen processing and presentation of exogenous peptide antigen via MHC class I, TAP-dependent;antigen processing and presenta…	binding;identical protein binding;protein binding	adherens junction;anchoring junction;cell junction;cell part;cell-substrate adherens junction;cell-substrate junction;coated vesicle membrane;cytoplasm;cytoplasmic part;cytoplasmic vesicle membrane;cytoplasmic vesicle part;early endosome lumen;early endosome membrane;endocytic vesicle membrane;endoplasmic reticulum lumen;endoplasmic reticulum part;endosomal part;endosome lumen;endosome membrane;E…	Antigen processing and presentation	6	49.6	13.714	0	106.99	6812500000	75	3.3553	0.00310638	0.880654	3.60457	0.000836689	1	-0.685583	-2.73867	3.96222	0.0025	-1.56624	5.69273	P61769;H0YLF3;F5H6I0;H0YL18	P61769;H0YLF3;F5H6I0;H0YL18	Beta-2-microglobulin;Beta-2-microglobulin form pI 5.3;Beta-2-microglobulin	B2M			+
21.1248	22.43	22.0452	22.8089	21.4795	20.9187	22.0232	20.9857	23.3284	22.6633	22.6279	23.0417	activation of caspase activity;activation-induced cell death of T cells;adaptive immune response;adaptive immune response based on somatic recombination of immune receptors built from immunoglobulin superfamily domains;anatomical structure development;apoptosis;B cell mediated immunity;biological regulation;cell death;cell surface receptor linked signaling pathway;cellular component assembly;cell…	binding;enzyme binding;identical protein binding;kinase binding;molecular transducer activity;protein binding;receptor activity;signal transducer activity;signaling receptor activity;transmembrane signaling receptor activity	CD95 death-inducing signaling complex;cell part;cell surface;cytoplasm;cytoplasmic part;cytosol;death-inducing signaling complex;external side of plasma membrane;extracellular membrane-bounded organelle;extracellular organelle;extracellular region part;extracellular vesicular exosome;integral to membrane;intracellular membrane-bounded organelle;intracellular organelle;intracellular part;intrinsic…	African trypanosomiasis;Allograft rejection;Alzheimer's disease;Apoptosis;Autoimmune thyroid disease;Chagas disease (American trypanosomiasis);Cytokine-cytokine receptor interaction;Graft-versus-host disease;MAPK signaling pathway;Measles;Natural killer cell mediated cytotoxicity;p53 signaling pathway;Pathways in cancer;Type I diabetes mellitus	4	15.3	35.386	0	38.046	309790000	14	1.362	0.0675392	0.813107	1.63371	NaN	1	0	NaN	2.65967	0.0376667	-1.56354	3.85402	P25445-6;P25445;A0A087X1Z7	P25445-6;P25445	Tumor necrosis factor receptor superfamily member 6	FAS			+
22.7089	22.5982	21.0407	22.5904	21.3771	21.4055	22.1427	22.2085	24.79	23.0574	22.6541	22.8581	cellular component organization;cellular component organization or biogenesis;cellular membrane organization;cellular process;endocytosis;establishment of localization;establishment of localization in cell;establishment of protein localization;exocytosis;Golgi vesicle transport;intracellular transport;membrane invagination;membrane organization;post-Golgi vesicle-mediated transport;protein transp…		cell part;clathrin coated vesicle membrane;clathrin-coated vesicle;coated vesicle;coated vesicle membrane;cytoplasmic membrane-bounded vesicle;cytoplasmic part;cytoplasmic vesicle;cytoplasmic vesicle membrane;cytoplasmic vesicle part;endosomal part;endosome membrane;Golgi apparatus part;integral to membrane;intracellular membrane-bounded organelle;intracellular organelle;intracellular organelle p…		5	26.3	37.92	0	36.48	397500000	15	1.18408	0.0792883	1.10538	1.50993	NaN	1	0	NaN	1.55246	0.14259	-1.55648	2.43095	O15126;A0A087WXB0;O15126-2;A0A087WZA6;A0A087WU14;A0A087WTX8	O15126;A0A087WXB0;O15126-2	Secretory carrier-associated membrane protein 1	SCAMP1			+
21.0518	20.919	21.2574	21.36	25.7643	25.2671	24.6361	24.7358	28.0303	27.0387	25.8054	25.6998	alcohol catabolic process;alcohol metabolic process;amine metabolic process;aminoglycan catabolic process;aminoglycan metabolic process;biosynthetic process;carbohydrate biosynthetic process;carbohydrate catabolic process;carbohydrate metabolic process;catabolic process;cellular carbohydrate catabolic process;cellular carbohydrate metabolic process;cellular catabolic process;cellular lipid metabo…	beta-galactosidase activity;binding;carbohydrate binding;catalytic activity;galactosidase activity;galactoside binding;hydrolase activity;hydrolase activity, acting on glycosyl bonds;hydrolase activity, hydrolyzing O-glycosyl compounds;monosaccharide binding;sugar binding	cell part;cytoplasm;cytoplasmic part;extracellular membrane-bounded organelle;extracellular organelle;extracellular region part;extracellular vesicular exosome;Golgi apparatus;intracellular membrane-bounded organelle;intracellular organelle;intracellular organelle lumen;intracellular organelle part;intracellular part;lysosomal lumen;membrane-bounded organelle;membrane-bounded vesicle;membrane-enc…	Galactose metabolism;Glycosaminoglycan degradation;Glycosphingolipid biosynthesis - ganglio series;Lysosome;Other glycan degradation;Sphingolipid metabolism	21	33.7	72.75	0	147.91	3422700000	73	4.48289	0	5.4965	8.3019	5.41171	0	3.95377	10.426	1.3453	0.162592	-1.54273	2.16777	P16278-3;P16278;E7EQ29;P16278-2;F8WF40;C9JF15;C9JWX1;C9J539;C9J4G9	P16278-3;P16278;E7EQ29;P16278-2	Beta-galactosidase	GLB1	+	+	+
21.497	21.1664	21.5199	21.5388	21.8711	21.4732	21.9647	21.6673	24.2941	23.915	22.3976	22.517			cell part;cytoplasmic part;Golgi apparatus;integral to membrane;intracellular membrane-bounded organelle;intracellular organelle;intracellular part;intrinsic to membrane;membrane part;membrane-bounded organelle;organelle		4	5.4	63.984	0	7.6635	296880000	10	2.33454	0.00676692	1.85038	3.13389	1.47122	0.111229	0.313544	1.30201	1.67909	0.134992	-1.53684	2.58429	G5E994;Q5VW38-3;Q5VW38-2;Q5VW38;U3KQD2	G5E994;Q5VW38-3;Q5VW38-2;Q5VW38	Protein GPR107	GPR107	+		+
21.2275	21.1598	22.0869	21.3997	22.6238	21.649	21.1534	22.1951	23.0959	23.0153	23.5477	23.9467	activation of protein kinase activity;anatomical structure development;anatomical structure formation involved in morphogenesis;anatomical structure morphogenesis;angiogenesis;angiogenesis involved in wound healing;apolipoprotein A-I-mediated signaling pathway;axon guidance;biological adhesion;biological regulation;blood coagulation;cell activation;cell adhesion;cell differentiation;cell growth;c…	binding;catalytic activity;cell adhesion molecule binding;cytokine receptor binding;enzyme binding;extracellular matrix binding;fibronectin binding;growth factor receptor binding;identical protein binding;intramolecular oxidoreductase activity;intramolecular oxidoreductase activity, interconverting keto- and enol-groups;intramolecular oxidoreductase activity, transposing S-S bonds;isomerase activ…	adherens junction;alphav-beta3 integrin complex;alphav-beta3 integrin-vitronectin complex;anchoring junction;cell junction;cell part;cell projection membrane;cell projection part;cell surface;cell-substrate adherens junction;cell-substrate junction;cytoplasmic membrane-bounded vesicle;cytoplasmic part;cytoplasmic vesicle;cytoplasmic vesicle membrane;cytoplasmic vesicle part;extracellular membrane…	Arrhythmogenic right ventricular cardiomyopathy (ARVC);Dilated cardiomyopathy;ECM-receptor interaction;Focal adhesion;Hematopoietic cell lineage;Hypertrophic cardiomyopathy (HCM);Osteoclast differentiation;Phagosome;Regulation of actin cytoskeleton	5	9	86.869	0	93.499	358160000	9	3.45738	0.000782609	1.93294	4.79629	NaN	1	0	NaN	2.08319	0.10361	-1.49608	3.07526	H3BM21;P05106-2;P05106-3;P05106;I3L4X8	H3BM21;P05106-2;P05106-3;P05106;I3L4X8	Integrin beta;Integrin beta-3	ITGB3	+		+
23.4276	23.612	22.9281	23.3632	21.1411	21.0414	22.8792	21.4787	23.4527	23.2778	22.9131	22.8487	actin cytoskeleton organization;actin filament-based process;anatomical structure development;biological adhesion;biological regulation;catabolic process;cell adhesion;cell differentiation;cell differentiation involved in embryonic placenta development;cell-cell adhesion;cellular catabolic process;cellular component organization;cellular component organization at cellular level;cellular component…	ATPase activator activity;ATPase regulator activity;binding;chaperone binding;DNA binding;enzyme activator activity;enzyme regulator activity;heat shock protein binding;Hsp70 protein binding;nucleic acid binding;nucleoside-triphosphatase regulator activity;polyubiquitin binding;proteasome binding;protein binding;protein binding involved in protein folding;protein complex binding;small conjugating…	cell part;contractile fiber part;cytoplasm;cytoplasmic part;cytosol;inclusion body;intracellular membrane-bounded organelle;intracellular organelle;intracellular organelle part;intracellular part;membrane;membrane-bounded organelle;nuclear part;nucleoplasm;nucleus;organelle;organelle part;perinuclear region of cytoplasm;Z disc	Protein processing in endoplasmic reticulum	6	27.4	30.568	0	37.88	377530000	15	0.0823972	1	-0.20965	-0.687666	NaN	1	0	NaN	1.79197	0.132509	-1.48797	2.70967	P25686-2;P25686;C9JRD2;C9JXB9;C9J1G2;E7ETU0;C9JX00;Q8NHS0;O75190-4	P25686-2;P25686;C9JRD2;C9JXB9	DnaJ homolog subfamily B member 2	DNAJB2			+
21.3092	21.8106	22.4281	22.5273	21.478	22.3763	20.5415	20.8591	22.9291	22.8167	22.7211	22.6648	biological regulation;positive regulation of biological process;positive regulation of cell communication;positive regulation of cell development;positive regulation of cell differentiation;positive regulation of cell migration;positive regulation of cell morphogenesis involved in differentiation;positive regulation of cell motility;positive regulation of cellular component movement;positive regu…	binding;identical protein binding;protein binding;protein dimerization activity;protein homodimerization activity	cell part;cytoplasmic part;extracellular membrane-bounded organelle;extracellular organelle;extracellular region;extracellular region part;extracellular vesicular exosome;Golgi apparatus part;Golgi membrane;intracellular organelle part;intracellular part;membrane;membrane-bounded organelle;membrane-bounded vesicle;organelle;organelle membrane;organelle part;vesicle		4	48.1	17.218	0	21.069	236150000	15	1.70896	0.0420519	0.764086	1.95622	NaN	1	0	NaN	1.94396	0.115273	-1.46914	2.89096	Q9H4G4;Q5VZR0;A0A087WUM5	Q9H4G4;Q5VZR0;A0A087WUM5	Golgi-associated plant pathogenesis-related protein 1	GLIPR2			+
21.6065	20.6803	22.1808	22.4636	21.821	21.3873	22.4687	22.2283	23.1656	22.2914	24.0282	24.202	actin cytoskeleton organization;actin filament-based process;anatomical structure formation involved in morphogenesis;anatomical structure morphogenesis;apoptosis;biological regulation;cell death;cell junction assembly;cell junction organization;cell part morphogenesis;cell projection morphogenesis;cell projection organization;cell-cell junction assembly;cell-cell junction organization;cellular c…	structural constituent of cytoskeleton;structural molecule activity	axolemma;axon part;cell junction;cell part;cell projection membrane;cell projection part;cell-cell junction;cytoplasm;cytoskeleton;extrinsic to membrane;intracellular non-membrane-bounded organelle;intracellular organelle;intracellular part;juxtaparanode region of axon;leading edge membrane;membrane;membrane part;neuron projection membrane;non-membrane-bounded organelle;organelle;paranode region …	Tight junction	17	23.2	102.29	0	56.541	513140000	17	1.84294	0.0202343	1.68901	2.44755	NaN	1	0	NaN	1.55903	0.141062	-1.44547	2.41019	A0A0A0MRA8;Q9Y2J2-2;Q9Y2J2;Q9Y2J2-4;Q9Y2J2-3;B2RB02;J3KT37;J3QS55;J3QRQ6;J3KS70;J3QLU5;J3QKY2;J3KRD1;J3QKK4;J3QR33	A0A0A0MRA8;Q9Y2J2-2;Q9Y2J2;Q9Y2J2-4;Q9Y2J2-3;B2RB02	Band 4.1-like protein 3;Band 4.1-like protein 3, N-terminally processed	EPB41L3	+		+
25.5303	26.0994	26.086	26.1383	26.4543	26.7752	27.3157	26.8968	28.0217	27.9091	28.6957	28.5827	anatomical structure development;aorta development;artery development;blood vessel development;cellular component assembly;cellular component assembly at cellular level;cellular component organization;cellular component organization at cellular level;cellular component organization or biogenesis;cellular component organization or biogenesis at cellular level;cellular macromolecule metabolic proce…	binding;catalytic activity;cation binding;copper ion binding;ion binding;metal ion binding;oxidoreductase activity;oxidoreductase activity, acting on the CH-NH2 group of donors;oxidoreductase activity, acting on the CH-NH2 group of donors, oxygen as acceptor;protein-lysine 6-oxidase activity;transition metal ion binding	acrosomal vesicle;basement membrane;cell part;collagen;cytoplasmic membrane-bounded vesicle;cytoplasmic part;cytoplasmic vesicle;extracellular matrix;extracellular matrix part;extracellular region;extracellular region part;extracellular space;intracellular membrane-bounded organelle;intracellular organelle;intracellular part;membrane-bounded organelle;membrane-bounded vesicle;nucleus;organelle;pr…		20	66.7	46.944	0	267.96	12455000000	140	4.42659	0	2.3388	6.78528	2.40232	0.0118485	0.896992	2.72157	2.78915	0.0323478	-1.44181	3.94187	P28300;Q08397;H0YAL3	P28300	Protein-lysine 6-oxidase	LOX	+		+
22.8688	23.2931	24.0919	23.8983	23.038	23.9793	23.8821	24.1444	25.7721	24.6162	25.2573	25.1297	anatomical structure development;anatomical structure formation involved in morphogenesis;anatomical structure morphogenesis;angiogenesis;astrocyte cell migration;biological regulation;branching morphogenesis of a tube;cell differentiation;cell migration;cell motility;cell proliferation;cellular component disassembly;cellular component disassembly at cellular level;cellular component movement;cel…	binding;calcium ion binding;catalytic activity;cation binding;endopeptidase activity;enzyme activator activity;enzyme regulator activity;hydrolase activity;ion binding;metal ion binding;metalloendopeptidase activity;metallopeptidase activity;nucleic acid binding transcription factor activity;peptidase activator activity;peptidase activity;peptidase activity, acting on L-amino acid peptides;peptid…	adherens junction;anchoring junction;cell junction;cell part;cell-substrate adherens junction;cell-substrate junction;cytoplasmic membrane-bounded vesicle;cytoplasmic part;cytoplasmic vesicle;extracellular matrix;extracellular region part;focal adhesion;Golgi apparatus part;Golgi lumen;integral to membrane;integral to plasma membrane;intracellular membrane-bounded organelle;intracellular organell…	GnRH signaling pathway	14	22.9	65.893	0	45.125	1461900000	41	2.69044	0.00431683	1.65582	3.54187	0.543146	0.448497	0.22296	0.470598	2.23687	0.0895775	-1.43286	3.2376	P50281;F8W1B7	P50281	Matrix metalloproteinase-14	MMP14	+		+
23.5188	22.3906	22.2822	22.5283	22.0413	21.2624	21.0788	21.3306	23.5725	23.4981	22.1194	22.235	anatomical structure development;biosynthetic process;cellular biosynthetic process;cellular lipid metabolic process;cellular metabolic process;cellular process;ceramide biosynthetic process;ceramide metabolic process;developmental process;epidermis development;glucosylceramide biosynthetic process;glucosylceramide metabolic process;glycolipid biosynthetic process;glycolipid metabolic process;gly…	catalytic activity;ceramide glucosyltransferase activity;glucosyltransferase activity;transferase activity;transferase activity, transferring glycosyl groups;transferase activity, transferring hexosyl groups;UDP-glucosyltransferase activity;UDP-glycosyltransferase activity	cell part;cytoplasmic part;Golgi apparatus part;Golgi membrane;integral to membrane;intracellular organelle part;intracellular part;intrinsic to membrane;membrane;membrane part;organelle membrane;organelle part	Sphingolipid metabolism	4	13.2	44.853	0	23.705	290790000	17	0.438464	0.527852	0.17627	0.301323	0.00267347	1	-1.25172	-2.75731	1.73075	0.138066	-1.42799	2.61451	Q16739	Q16739	Ceramide glucosyltransferase	UGCG			+
23.3584	22.9802	22.9375	21.1533	22.6901	21.2814	21.8117	20.7955	24.1279	23.1522	22.5011	22.5066	axon guidance;biological adhesion;biological regulation;cell adhesion;cell surface receptor linked signaling pathway;cell-cell adhesion;cellular process;cellular response to stimulus;chemotaxis;enzyme linked receptor protein signaling pathway;ephrin receptor signaling pathway;establishment of localization;establishment of localization in cell;establishment of protein localization;establishment of…	binding;calcium ion binding;cation binding;ion binding;metal ion binding;structural constituent of muscle;structural molecule activity	actin filament bundle;actomyosin;apical part of cell;cell part;contractile fiber part;cytoplasmic part;cytoskeletal part;cytosol;extracellular membrane-bounded organelle;extracellular organelle;extracellular region part;extracellular vesicular exosome;intracellular organelle part;intracellular part;macromolecular complex;membrane-bounded organelle;membrane-bounded vesicle;muscle myosin complex;my…	Focal adhesion;Leukocyte transendothelial migration;Regulation of actin cytoskeleton;Tight junction;Vascular smooth muscle contraction	5	46.9	20.457	0	82.392	280920000	13	0.61478	0.330969	0.464627	0.640534	NaN	1	0	NaN	1.36534	0.163426	-1.42726	2.16806	J3QRS3;P19105;O14950;J3KTJ1;P24844;P24844-2	J3QRS3;P19105;O14950	Myosin regulatory light chain 12A;Myosin regulatory light chain 12B	MYL12A;MYL12B			+
22.68	23.2512	23.0257	23.2372	21.5911	23.2376	23.5456	22.8758	23.9822	23.736	24.7088	24.4932	activation of blood coagulation via clotting cascade;anatomical structure development;anion transport;biological regulation;biomineral tissue development;blood coagulation;bone mineralization;bone mineralization involved in bone maturation;cation transport;cell chemotaxis;cell migration;cell motility;cellular component movement;cellular component organization;cellular component organization or bi…	anion channel activity;anion transmembrane transporter activity;calcium activated cation channel activity;cation channel activity;cation transmembrane transporter activity;channel activity;chloride channel activity;gated channel activity;intracellular calcium activated chloride channel activity;ion channel activity;ion gated channel activity;ion transmembrane transporter activity;lipid transporte…	cell part;cell surface;chloride channel complex;extracellular membrane-bounded organelle;extracellular organelle;extracellular region part;extracellular vesicular exosome;intracellular;ion channel complex;macromolecular complex;membrane;membrane part;membrane-bounded organelle;membrane-bounded vesicle;organelle;plasma membrane;protein complex;vesicle		10	13.5	103.96	0	35.664	888680000	24	2.70077	0.00644628	1.18151	3.27349	0.160684	1	-0.236033	-0.429365	1.57756	0.142051	-1.41755	2.42484	Q4KMQ2-3;Q4KMQ2;Q4KMQ2-2;Q4KMQ2-4	Q4KMQ2-3;Q4KMQ2;Q4KMQ2-2;Q4KMQ2-4	Anoctamin-6	ANO6	+		+
22.323	21.9228	21.3138	23.2437	21.5883	21.6136	22.9079	22.757	23.5742	23.5891	23.789	23.5248	biological regulation;biosynthetic process;cell cycle;cell differentiation;cell surface receptor linked signaling pathway;cellular biosynthetic process;cellular developmental process;cellular macromolecule biosynthetic process;cellular macromolecule metabolic process;cellular metabolic process;cellular nitrogen compound metabolic process;cellular process;cellular response to biotic stimulus;cellu…	binding;enzyme binding;enzyme inhibitor activity;enzyme regulator activity;protein binding;ubiquitin protein ligase binding	cell part;cytoplasm;cytoplasmic part;cytosol;intracellular membrane-bounded organelle;intracellular organelle;intracellular organelle part;intracellular part;membrane-bounded organelle;membrane-enclosed lumen;mitochondrial intermembrane space;mitochondrial part;nucleus;organelle;organelle envelope lumen;organelle part		7	20.7	43.661	0	20.275	481290000	15	2.17603	0.0127374	1.41844	2.78672	NaN	1	0	NaN	2.0871	0.10819	-1.40255	3.03845	Q9H3M7;Q9H3M7-2	Q9H3M7;Q9H3M7-2	Thioredoxin-interacting protein	TXNIP	+		+
23.8113	23.7683	23.201	23.5264	23.2506	22.7225	23.3347	22.8389	24.9034	24.7079	23.9303	24.2022	actin filament capping;barbed-end actin filament capping;biological regulation;blood coagulation;cellular component assembly;cellular component movement;cellular component organization;cellular component organization or biogenesis;cellular process;coagulation;defense response;hemostasis;immune response;immune system process;innate immune response;macromolecular complex assembly;macromolecular com…	actin binding;binding;cytoskeletal protein binding;protein binding	actin cytoskeleton;cell part;cytoplasmic part;cytoskeletal part;cytoskeleton;cytosol;extracellular membrane-bounded organelle;extracellular organelle;extracellular region;extracellular region part;extracellular vesicular exosome;F-actin capping protein complex;intracellular non-membrane-bounded organelle;intracellular organelle;intracellular organelle part;intracellular part;macromolecular comple…		8	35.7	32.922	0	54.795	787390000	25	2.05933	0.0253651	0.859226	2.35855	0.00862153	1	-0.540046	-1.76649	2.68788	0.0401569	-1.39927	3.78118	P52907	P52907	F-actin-capping protein subunit alpha-1	CAPZA1			+
22.309	21.4599	20.3739	21.9908	21.9144	22.9313	21.4428	22.9561	23.7035	23.1425	24.0655	23.9292	amide transport;antigen processing and presentation;antigen processing and presentation of endogenous antigen;antigen processing and presentation of endogenous peptide antigen;antigen processing and presentation of endogenous peptide antigen via MHC class I;antigen processing and presentation of exogenous antigen;antigen processing and presentation of exogenous peptide antigen;antigen processing …	active transmembrane transporter activity;antigen binding;ATPase activity;ATPase activity, coupled;ATPase activity, coupled to movement of substances;ATPase activity, coupled to transmembrane movement of substances;binding;catalytic activity;hydrolase activity;hydrolase activity, acting on acid anhydrides;hydrolase activity, acting on acid anhydrides, catalyzing transmembrane movement of substanc…	cell part;cytoplasmic part;endoplasmic reticulum;endoplasmic reticulum membrane;endoplasmic reticulum part;Golgi apparatus part;Golgi membrane;integral to endoplasmic reticulum membrane;integral to lumenal side of endoplasmic reticulum membrane;integral to membrane;integral to organelle membrane;intracellular membrane-bounded organelle;intracellular organelle;intracellular organelle part;intracel…	Antigen processing and presentation	5	9.7	49.491	0	9.2876	584210000	7	2.74561	0.00235897	2.17677	3.8152	NaN	1	0	NaN	1.7639	0.136586	-1.39905	2.64472	A2AB90;A0A0A0MSV9;O15533-2;O15533;O15533-3;Q6P1N7;A0A0A0MT98;O15533-4;C9JA35	A2AB90;A0A0A0MSV9;O15533-2;O15533;O15533-3;Q6P1N7;A0A0A0MT98;O15533-4	Tapasin	TAPBP	+		+
22.4394	22.1027	20.9903	21.1422	21.8382	20.15	21.6338	21.3589	22.6975	22.8822	22.2344	22.7614	biological regulation;cell surface receptor linked signaling pathway;cellular component organization;cellular component organization at cellular level;cellular component organization or biogenesis;cellular component organization or biogenesis at cellular level;cellular macromolecule metabolic process;cellular metabolic process;cellular process;cellular protein metabolic process;cellular response …	binding;calcium ion binding;catalytic activity;cation binding;epidermal growth factor receptor binding;epidermal growth factor-activated receptor activity;growth factor receptor binding;ion binding;kinase activity;metal ion binding;molecular transducer activity;phosphotransferase activity, alcohol group as acceptor;protein binding;protein kinase activity;protein tyrosine kinase activity;receptor …	extracellular matrix;extracellular membrane-bounded organelle;extracellular organelle;extracellular region;extracellular region part;extracellular space;extracellular vesicular exosome;membrane-bounded organelle;membrane-bounded vesicle;organelle;proteinaceous extracellular matrix;vesicle		6	19.4	53.722	0	22.333	191020000	7	1.66017	0.0390424	0.975216	2.01879	NaN	1	0	NaN	1.87286	0.130095	-1.39862	2.77639	Q12805-2;Q12805-4;Q12805-3;Q12805;Q12805-5;C9JUM4;C9JQX7;C9J4J8;C9JPZ9;Q580Q6	Q12805-2;Q12805-4;Q12805-3;Q12805;Q12805-5	EGF-containing fibulin-like extracellular matrix protein 1	EFEMP1			+
23.8829	25.0579	25.7258	25.9445	25.1089	26.4297	26.4585	25.6099	26.9698	26.607	27.9929	27.6198	amine biosynthetic process;amine metabolic process;anatomical structure development;aspartate family amino acid biosynthetic process;aspartate family amino acid metabolic process;biosynthetic process;carboxylic acid biosynthetic process;carboxylic acid metabolic process;cellular amine metabolic process;cellular amino acid biosynthetic process;cellular amino acid metabolic process;cellular biosynt…	binding;carboxylic acid binding;catalytic activity;cation binding;identical protein binding;ion binding;iron ion binding;L-ascorbic acid binding;metal ion binding;oxidoreductase activity;oxidoreductase activity, acting on paired donors, with incorporation or reduction of molecular oxygen;oxidoreductase activity, acting on paired donors, with incorporation or reduction of molecular oxygen, 2-oxogl…	cell part;cytoplasmic part;endoplasmic reticulum membrane;endoplasmic reticulum part;extracellular membrane-bounded organelle;extracellular organelle;extracellular region part;extracellular vesicular exosome;intracellular organelle part;intracellular part;membrane;membrane part;membrane-bounded organelle;membrane-bounded vesicle;organelle;organelle membrane;organelle part;rough endoplasmic reticu…	Lysine degradation	39	60.8	83.549	0	284.84	7077900000	108	2.3672	0.00634146	2.14462	3.25484	0.928508	0.154696	0.74901	1.12032	1.66067	0.134361	-1.39561	2.5188	Q02809;Q02809-2;Q5JXB7;Q5JXB8	Q02809;Q02809-2	Procollagen-lysine,2-oxoglutarate 5-dioxygenase 1	PLOD1	+		+
23.9141	24.2266	24.2015	24.3391	24.2964	24.2493	24.6141	24.1439	25.5351	25.4039	26.0509	25.8786	aging;anatomical structure formation involved in morphogenesis;anatomical structure morphogenesis;angiogenesis;biological adhesion;biological regulation;biosynthetic process;cell adhesion;cell migration;cell morphogenesis;cell morphogenesis involved in differentiation;cell motility;cell proliferation;cellular biosynthetic process;cellular component morphogenesis;cellular component movement;cellul…	binding;carbohydrate binding;cargo receptor activity;catalytic activity;cation binding;chromatin binding;copper ion binding;electron carrier activity;histone binding;ion binding;metal ion binding;methylated histone residue binding;oligosaccharide binding;oxidoreductase activity;oxidoreductase activity, acting on the CH-NH2 group of donors;oxidoreductase activity, acting on the CH-NH2 group of don…	basement membrane;cell part;chromosome;extracellular matrix part;extracellular region part;extracellular space;intracellular membrane-bounded organelle;intracellular non-membrane-bounded organelle;intracellular organelle;intracellular organelle part;intracellular part;membrane;membrane-bounded organelle;non-membrane-bounded organelle;nuclear part;nucleoplasm;nucleus;organelle;organelle part		13	17.4	86.724	0	56.054	2073700000	37	4.2361	0	1.54677	5.62699	0.830579	0.337696	0.155601	0.659955	3.59994	0.00307692	-1.39117	4.95694	Q9Y4K0;H0YAP6;H0YAR1;E5RHH3;E5RFY0;E5RI22;E5RJL2	Q9Y4K0	Lysyl oxidase homolog 2	LOXL2	+		+
21.0804	21.9221	21.6694	20.2913	21.9029	21.0049	22.915	21.1326	23.8555	22.5449	23.0592	23.0396	antigen processing and presentation;antigen processing and presentation of exogenous antigen;antigen processing and presentation of exogenous peptide antigen;antigen processing and presentation of exogenous peptide antigen via MHC class II;antigen processing and presentation of peptide antigen;antigen processing and presentation of peptide antigen via MHC class II;antigen processing and presentat…	protein transporter activity;substrate-specific transporter activity;transporter activity	AP-2 adaptor complex;AP-type membrane coat adaptor complex;cell part;clathrin adaptor complex;clathrin coated vesicle membrane;clathrin-coated endocytic vesicle membrane;coated vesicle membrane;cytoplasmic part;cytoplasmic vesicle membrane;cytoplasmic vesicle part;cytosol;endocytic vesicle membrane;intracellular organelle part;intracellular part;macromolecular complex;membrane;membrane part;organ…	Endocrine and other factor-regulated calcium reabsorption;Endocytosis;Huntington's disease	3	15.2	18.929	0	4.6089	474840000	12	2.52865	0.00541818	1.88396	3.40996	NaN	1	0	NaN	1.43994	0.162809	-1.38593	2.24897	M0QYZ2;M0R0N4;X6R390;P53680-2;P53680	M0QYZ2;M0R0N4;X6R390;P53680-2;P53680	AP-2 complex subunit sigma	AP2S1	+		+
23.1542	23.01	22.7874	22.372	21.6588	21.3377	21.0059	22.436	23.7168	23.4012	22.211	22.6044			cell part;cytoplasmic part;Golgi apparatus;integral to membrane;intracellular membrane-bounded organelle;intracellular organelle;intracellular part;intrinsic to membrane;membrane part;membrane-bounded organelle;organelle		4	10	43.332	0	10.199	242890000	12	0.451249	0.520559	0.152456	0.312738	NaN	1	0	NaN	1.59985	0.141755	-1.37374	2.4385	Q6P4E1-2;Q6P4E1-5;Q6P4E1;Q6P4E1-4;Q6P4E1-3;H0YMR0;H0YM51	Q6P4E1-2;Q6P4E1-5;Q6P4E1;Q6P4E1-4;Q6P4E1-3	Protein CASC4	CASC4			+
26.8143	27.0833	27.1126	27.342	26.2299	26.5763	26.4664	26.3042	27.7716	27.3472	28.0014	27.9455	antigen processing and presentation;antigen processing and presentation of exogenous antigen;antigen processing and presentation of exogenous peptide antigen;antigen processing and presentation of exogenous peptide antigen via MHC class I;antigen processing and presentation of exogenous peptide antigen via MHC class I, TAP-dependent;antigen processing and presentation of exogenous peptide antigen…	antigen binding;beta-2-microglobulin binding;binding;identical protein binding;peptide antigen binding;peptide binding;protein binding;protein dimerization activity;protein homodimerization activity;receptor binding;TAP binding;TAP1 binding;TAP2 binding	cell part;cell surface;coated vesicle membrane;cytoplasmic part;cytoplasmic vesicle membrane;cytoplasmic vesicle part;early endosome membrane;endocytic vesicle membrane;endoplasmic reticulum;endoplasmic reticulum part;endosomal part;endosome membrane;ER to Golgi transport vesicle membrane;extracellular membrane-bounded organelle;extracellular organelle;extracellular region part;extracellular vesi…	Allograft rejection;Antigen processing and presentation;Autoimmune thyroid disease;Cell adhesion molecules (CAMs);Endocytosis;Graft-versus-host disease;Natural killer cell mediated cytotoxicity;Phagosome;Type I diabetes mellitus;Viral myocarditis	20	63.6	41.368	0	244.64	8812200000	162	2.29796	0.0232258	0.678371	2.39477	0.000436821	1	-0.693851	-2.97309	3.74955	0.00173913	-1.37222	5.13069	Q5SRN5;P04439;Q5SRN7;P30455;P30443;P05534;P30447;Q09160;A0A0D9SFW8;Q31611;Q5RJ85;P17693;P30511;P30511-3	Q5SRN5;P04439;Q5SRN7;P30455;P30443;P05534;P30447	HLA class I histocompatibility antigen, A-3 alpha chain;HLA class I histocompatibility antigen, A-36 alpha chain;HLA class I histocompatibility antigen, A-1 alpha chain;HLA class I histocompatibility antigen, A-24 alpha chain;HLA class I histocompatibility antigen, A-23 alpha chain	HLA-A			+
20.7473	21.2015	21.1928	20.9625	21.7213	21.8721	22.0062	21.5556	22.4401	22.3949	24.1117	23.6664	anatomical structure development;anatomical structure morphogenesis;biological adhesion;cardiac muscle tissue morphogenesis;cartilage condensation;cell adhesion;cell development;cell differentiation;cell-cell adhesion;cellular component disassembly;cellular component disassembly at cellular level;cellular component organization;cellular component organization at cellular level;cellular component …	binding;binding, bridging;cation binding;extracellular matrix binding;extracellular matrix structural constituent;ion binding;metal ion binding;protein binding;protein binding, bridging;structural molecule activity	cell part;collagen;collagen type XI;cytoplasmic part;endoplasmic reticulum lumen;endoplasmic reticulum part;extracellular matrix part;extracellular region;extracellular region part;fibrillar collagen;intracellular organelle lumen;intracellular organelle part;intracellular part;membrane-enclosed lumen;organelle lumen;organelle part	Amoebiasis;ECM-receptor interaction;Focal adhesion;Protein digestion and absorption	7	4.8	176.62	0	15.884	393900000	14	2.80189	0.00212987	2.12726	3.88352	NaN	1	0	NaN	1.65573	0.135135	-1.36448	2.50255	P12107-3;P12107;P12107-2;C9JMN2;P12107-4;H7C381	P12107-3;P12107;P12107-2;C9JMN2;P12107-4	Collagen alpha-1(XI) chain	COL11A1	+		+
21.5221	21.2971	22.4234	22.5165	21.705	21.293	21.1116	21.5995	22.9764	22.7477	22.7586	22.5711	biological adhesion;biological regulation;cell adhesion;cell migration;cell motility;cell surface receptor linked signaling pathway;cellular component movement;cellular macromolecule metabolic process;cellular metabolic process;cellular process;cellular protein metabolic process;cellular response to stimulus;dephosphorylation;enzyme linked receptor protein signaling pathway;locomotion;macromolecu…	binding;carbohydrate binding;catalytic activity;glycosaminoglycan binding;heparin binding;hydrolase activity;hydrolase activity, acting on ester bonds;molecular transducer activity;pattern binding;phosphatase activity;phosphoprotein phosphatase activity;phosphoric ester hydrolase activity;polysaccharide binding;protein tyrosine phosphatase activity;receptor activity;signal transducer activity;sig…	cell part;extracellular membrane-bounded organelle;extracellular organelle;extracellular region part;extracellular vesicular exosome;integral to membrane;integral to plasma membrane;intrinsic to membrane;intrinsic to plasma membrane;membrane part;membrane-bounded organelle;membrane-bounded vesicle;organelle;plasma membrane part;vesicle	Adherens junction;Cell adhesion molecules (CAMs);Insulin signaling pathway	5	5	211.68	0	24.759	250360000	9	1.67197	0.0421734	0.823717	1.9565	NaN	1	0	NaN	3.79584	0.00181818	-1.33619	5.13982	P10586-2;P10586;H0Y4H1;H0Y6Z7;H0Y7Z9;H0Y380;A2A437	P10586-2;P10586;H0Y4H1;H0Y6Z7;H0Y7Z9	Receptor-type tyrosine-protein phosphatase F	PTPRF			+
23.392	22.847	23.5658	23.0979	22.2724	21.8262	21.8863	21.7889	23.9118	23.4265	22.625	23.1332	biosynthetic process;catabolic process;cellular biosynthetic process;cellular catabolic process;cellular component disassembly;cellular component disassembly at cellular level;cellular component organization;cellular component organization at cellular level;cellular component organization or biogenesis;cellular component organization or biogenesis at cellular level;cellular macromolecular complex…	binding;nucleic acid binding;RNA binding;rRNA binding;structural constituent of ribosome;structural molecule activity	cell part;cytoplasmic part;cytosol;cytosolic small ribosomal subunit;intracellular membrane-bounded organelle;intracellular non-membrane-bounded organelle;intracellular organelle;intracellular organelle part;intracellular part;macromolecular complex;membrane;membrane-bounded organelle;non-membrane-bounded organelle;nucleus;organelle;organelle part;polysome;ribonucleoprotein complex;ribosome;small…	Ribosome	21	64.5	29.383	0	14.706	390650000	24	0.355569	0.657391	0.04845	0.11737	0.000125792	1	-1.28224	-4.35951	2.41629	0.076918	-1.33069	3.39844	C9JEH7;P22090	C9JEH7;P22090	40S ribosomal protein S4, Y isoform 1	RPS4Y1			+
21.9241	21.1687	20.8683	23.2113	21.807	23.0941	22.8072	22.0726	24.3713	23.3782	23.5814	23.7674	actin cytoskeleton organization;actin filament-based process;actomyosin structure organization;biological adhesion;biological regulation;blood coagulation;cell adhesion;cell junction assembly;cell junction organization;cell migration;cell motility;cell surface receptor linked signaling pathway;cell-cell junction assembly;cell-cell junction organization;cellular component assembly;cellular compone…	binding;PDZ domain binding;protein binding;protein domain specific binding	cell junction;cell part;cell-cell junction;cytoplasmic part;cytoplasmic vesicle;cytoskeleton;extracellular membrane-bounded organelle;extracellular organelle;extracellular region part;extracellular vesicular exosome;integral to membrane;intracellular non-membrane-bounded organelle;intracellular organelle;intracellular part;intrinsic to membrane;membrane;membrane part;membrane-bounded organelle;me…	Cell adhesion molecules (CAMs);Epithelial cell signaling in Helicobacter pylori infection;Leukocyte transendothelial migration;Tight junction	8	39.8	32.583	0	62.305	552800000	10	2.19827	0.0081579	1.98147	2.98188	NaN	1	0	NaN	1.93724	0.125864	-1.32934	2.82436	Q9Y624;A0A087WY82;Q9Y624-2	Q9Y624;A0A087WY82;Q9Y624-2	Junctional adhesion molecule A	F11R	+		+
25.5384	25.5469	25.5406	25.4737	26.2758	25.3587	24.9889	25.7936	27.7325	27.345	26.327	26.3245	biological regulation;cellular component assembly;cellular component assembly at cellular level;cellular component organization;cellular component organization at cellular level;cellular component organization or biogenesis;cellular component organization or biogenesis at cellular level;cellular localization;cellular membrane fusion;cellular membrane organization;cellular process;establishment of…	binding;channel inhibitor activity;channel regulator activity;chloride channel inhibitor activity;chloride channel regulator activity;ion channel inhibitor activity;protein binding;SNAP receptor activity;SNARE binding;syntaxin binding	azurophil granule;cell part;cytoplasmic membrane-bounded vesicle;cytoplasmic part;cytoplasmic vesicle;early endosome;early endosome membrane;endocytic vesicle;endomembrane system;endosomal part;endosome;endosome membrane;extracellular membrane-bounded organelle;extracellular organelle;extracellular region part;extracellular vesicular exosome;immunological synapse;integral to membrane;intracellula…	Phagosome;SNARE interactions in vesicular transport	20	71.1	27.4	0	265.64	4035100000	97	2.40681	0.00659155	1.40735	3.06354	0.406106	0.62345	0.079361	0.209789	1.57789	0.142667	-1.32799	2.39758	O15400-2;O15400	O15400-2;O15400	Syntaxin-7	STX7	+		+
25.6177	25.9036	25.5351	25.1897	25.3456	25.1103	24.7634	25.1969	27.2102	26.6579	25.9959	25.8547	alcohol biosynthetic process;alcohol catabolic process;alcohol metabolic process;biosynthetic process;carbohydrate biosynthetic process;carbohydrate catabolic process;carbohydrate metabolic process;catabolic process;cellular biosynthetic process;cellular carbohydrate biosynthetic process;cellular carbohydrate catabolic process;cellular carbohydrate metabolic process;cellular metabolic process;cel…	binding;catalytic activity;enzyme binding;intramolecular oxidoreductase activity;intramolecular oxidoreductase activity, interconverting aldoses and ketoses;isomerase activity;protein binding;triose-phosphate isomerase activity;ubiquitin protein ligase binding	cell part;cytoplasmic part;cytosol;extracellular membrane-bounded organelle;extracellular organelle;extracellular region part;extracellular space;extracellular vesicular exosome;intracellular membrane-bounded organelle;intracellular organelle;intracellular part;membrane-bounded organelle;membrane-bounded vesicle;nucleus;organelle;vesicle	Carbon fixation in photosynthetic organisms;Fructose and mannose metabolism;Glycolysis / Gluconeogenesis;Inositol phosphate metabolism	16	84.7	26.669	0	112.21	3221100000	51	1.63739	0.0421311	0.868165	1.94523	0.0120048	1	-0.457471	-1.56693	2.1145	0.10707	-1.32564	3.03337	P60174-1;P60174;P60174-4;U3KPZ0;U3KQF3;U3KPS5	P60174-1;P60174;P60174-4;U3KPZ0;U3KQF3	Triosephosphate isomerase	TPI1			+
22.1909	20.9608	21.4031	20.9719	21.2573	22.436	20.9877	21.072	22.5038	21.9719	23.3045	23.2594	biological regulation;catabolic process;cellular catabolic process;cellular macromolecule catabolic process;cellular macromolecule metabolic process;cellular metabolic process;cellular process;cellular protein metabolic process;cellular response to stimulus;cellular response to stress;ER-associated protein catabolic process;establishment of localization;establishment of localization in cell;estab…	binding;carbohydrate binding;glycoprotein binding;protein binding	cell part;cytoplasmic part;cytoplasmic ubiquitin ligase complex;endoplasmic reticulum lumen;endoplasmic reticulum part;endoplasmic reticulum quality control compartment;ER ubiquitin ligase complex;Hrd1p ubiquitin ligase complex;intracellular organelle lumen;intracellular organelle part;intracellular part;macromolecular complex;membrane part;membrane-enclosed lumen;organelle lumen;organelle part;p…	Protein processing in endoplasmic reticulum	3	11	60.846	0	21.282	286890000	3	2.02885	0.0160561	1.37825	2.59382	NaN	1	0	NaN	1.5295	0.147584	-1.32167	2.33804	Q13438-8;Q13438-6;Q13438-5;Q13438-3;Q13438-2;Q13438-7;Q13438-4;Q13438;B4E321	Q13438-8;Q13438-6;Q13438-5;Q13438-3;Q13438-2;Q13438-7;Q13438-4;Q13438;B4E321	Protein OS-9	OS9	+		+
21.2513	21.2837	22.439	21.2861	21.4798	22.569	22.5071	20.9276	22.6004	22.7477	23.8975	23.4477	actin cytoskeleton organization;actin filament-based process;cell communication;cell-cell signaling;cellular component organization;cellular component organization at cellular level;cellular component organization or biogenesis;cellular component organization or biogenesis at cellular level;cellular process;cortical actin cytoskeleton organization;cortical cytoskeleton organization;cytoskeleton o…	structural molecule activity	cell part;cytoplasm;cytoplasmic part;cytoskeleton;cytosol;extrinsic to membrane;intracellular non-membrane-bounded organelle;intracellular organelle;intracellular part;membrane;membrane part;non-membrane-bounded organelle;organelle;plasma membrane	Tight junction	8	17.6	75.49	0	16.898	400370000	10	2.35799	0.00673381	1.60833	3.08618	NaN	1	0	NaN	1.38264	0.163434	-1.30246	2.15761	A0A0D9SG07;A0A0C4DH22;Q9H4G0-4;Q9H4G0-2;Q9H4G0;Q9H4G0-3;Q4VXN1;Q4VXN0;X6RC15;H7C2K6;Q4VXN5;Q4VXN6	A0A0D9SG07;A0A0C4DH22;Q9H4G0-4;Q9H4G0-2;Q9H4G0;Q9H4G0-3;Q4VXN1;Q4VXN0	Band 4.1-like protein 1	EPB41L1	+		+
21.5678	23.7445	23.7954	23.9674	23.4026	24.023	24.0874	23.877	25.1214	24.5381	25.4695	25.4121			cell part;integral to membrane;intrinsic to membrane;membrane part		15	13.8	132.89	0	75.867	1512800000	37	1.96085	0.0153786	1.86651	2.63782	0.739639	0.252905	0.578739	0.839193	2.56244	0.061193	-1.28777	3.54411	Q53EP0;Q53EP0-2	Q53EP0;Q53EP0-2	Fibronectin type III domain-containing protein 3B	FNDC3B	+		+
21.43	23.0957	22.6979	23.2214	22.314	22.8434	22.9427	22.9411	25.0348	24.0013	23.6606	23.4164	alcohol biosynthetic process;alcohol catabolic process;alcohol metabolic process;aldehyde biosynthetic process;aldehyde catabolic process;anatomical structure formation involved in morphogenesis;angiogenesis;behavior;biological regulation;biosynthetic process;carbohydrate biosynthetic process;carbohydrate catabolic process;carbohydrate metabolic process;catabolic process;cellular aldehyde metabol…	binding;carbohydrate binding;catalytic activity;glucose-6-phosphate isomerase activity;intramolecular oxidoreductase activity;intramolecular oxidoreductase activity, interconverting aldoses and ketoses;intramolecular transferase activity;isomerase activity;monosaccharide binding;sugar binding	cell part;cell projection;cytoplasm;cytoplasmic part;cytosol;extracellular membrane-bounded organelle;extracellular organelle;extracellular region part;extracellular space;extracellular vesicular exosome;intracellular organelle part;intracellular part;membrane;membrane-bounded organelle;membrane-bounded vesicle;neuron projection;nuclear part;nucleoplasm;organelle;organelle part;plasma membrane;ve…	Amino sugar and nucleotide sugar metabolism;Glycolysis / Gluconeogenesis;Pentose phosphate pathway;Starch and sucrose metabolism	12	25.6	63.146	0	88.513	614800000	24	1.69847	0.0312234	1.41699	2.20502	0.429381	0.577178	0.14906	0.278066	1.77295	0.140163	-1.26793	2.60454	P06744;A0A0A0MTS2;P06744-2;K7EQ48;K7EP41;K7EPY4;CON__Q3ZBD7;K7ELR7;K7ERC6;K7ENA0;K7ERK8;K7EIL4	P06744;A0A0A0MTS2;P06744-2;K7EQ48	Glucose-6-phosphate isomerase	GPI	+		+
22.832	23.0272	23.4952	23.7899	21.6263	21.8972	22.9454	22.5327	23.9282	23.2856	23.2693	23.5486	biological regulation;biosynthetic process;catabolic process;cell cycle;cell proliferation;cellular biosynthetic process;cellular catabolic process;cellular component disassembly;cellular component disassembly at cellular level;cellular component organization;cellular component organization at cellular level;cellular component organization or biogenesis;cellular component organization or biogenes…	binding;cation binding;DNA binding;ion binding;metal ion binding;nucleic acid binding;structural constituent of ribosome;structural molecule activity;transition metal ion binding;zinc ion binding	cell part;cytoplasmic part;cytosol;cytosolic small ribosomal subunit;intracellular membrane-bounded organelle;intracellular non-membrane-bounded organelle;intracellular organelle;intracellular organelle part;intracellular part;macromolecular complex;membrane-bounded organelle;non-membrane-bounded organelle;nucleus;organelle;organelle part;ribonucleoprotein complex;ribosome;small ribosomal subunit	Ribosome	8	45.2	9.461	0	14.921	477500000	18	0.659705	0.350417	0.221855	0.604488	0.00686696	1	-1.03569	-2.20095	2.01322	0.11708	-1.25755	2.87862	P42677;C9J1C5;Q5T4L4	P42677;C9J1C5;Q5T4L4	40S ribosomal protein S27	RPS27;RPS27L			+
25.5494	26.6959	27.0546	27.2574	25.8216	27.341	27.3806	26.7205	27.995	27.1505	28.7866	28.3524	4-hydroxyproline metabolic process;amine metabolic process;apoptosis;apoptosis in response to endoplasmic reticulum stress;biological regulation;brown fat cell differentiation;calcium ion homeostasis;calcium ion transport;calcium ion transport into cytosol;carbohydrate homeostasis;carboxylic acid metabolic process;cation homeostasis;cation transport;cell death;cell differentiation;cell redox home…	binding;catalytic activity;disulfide oxidoreductase activity;intramolecular oxidoreductase activity;intramolecular oxidoreductase activity, interconverting keto- and enol-groups;intramolecular oxidoreductase activity, transposing S-S bonds;isomerase activity;oxidoreductase activity;oxidoreductase activity, acting on a sulfur group of donors;oxidoreductase activity, acting on a sulfur group of don…	cell part;cytoplasmic part;endoplasmic reticulum;endoplasmic reticulum lumen;endoplasmic reticulum membrane;endoplasmic reticulum part;intracellular membrane-bounded organelle;intracellular organelle;intracellular organelle lumen;intracellular organelle part;intracellular part;membrane;membrane part;membrane-bounded organelle;membrane-enclosed lumen;organelle;organelle lumen;organelle membrane;or…	Protein processing in endoplasmic reticulum;Vibrio cholerae infection	34	62.6	54.392	0	323.31	13060000000	213	1.79427	0.0265681	1.43183	2.32599	0.426471	0.576051	0.1766	0.281481	1.32952	0.171774	-1.25523	2.08151	Q96HE7;G3V3E6;G3V2H0;G3V5B3;G3V503;Q5TAE8;Q86YB8	Q96HE7	ERO1-like protein alpha	ERO1L	+		+
26.3463	25.4933	25.1071	25.0293	25.06	24.3196	24.2727	25.1798	26.3804	26.3258	25.4274	25.6247	actin cytoskeleton organization;actin filament-based movement;actin filament-based process;actin-mediated cell contraction;actin-myosin filament sliding;actomyosin structure organization;anatomical structure morphogenesis;biological regulation;cardiac muscle contraction;cardiac muscle tissue morphogenesis;cell projection organization;cellular component movement;cellular component organization;cel…	actin binding;binding;cytoskeletal protein binding;protein binding;structural constituent of cytoskeleton;structural constituent of muscle;structural molecule activity	actin filament bundle;actomyosin;bleb;cell part;cell projection;cell projection membrane;cell projection part;contractile fiber part;cytoplasmic part;cytoskeletal part;cytoskeleton;cytosol;filamentous actin;intracellular non-membrane-bounded organelle;intracellular organelle;intracellular organelle part;intracellular part;leading edge membrane;macromolecular complex;membrane part;muscle thin fila…	Cardiac muscle contraction;Dilated cardiomyopathy;Hypertrophic cardiomyopathy (HCM)	14	41.4	37.452	0	47.932	2095500000	29	0.833626	0.215232	0.445596	0.914996	0.0193821	1	-0.785937	-1.62039	1.95271	0.128269	-1.23153	2.79526	Q6ZN40;P09493-9;P09493-3;H0YL52;P09493-4;P09493-10;P09493;H0YKX5;H7BYY1;P09493-2;P09493-8;P09493-7;H0YKP3;H0YNC7;F5H7S3;H0YK48;B7Z596;P09493-5;P09493-6;H0YL80;H0YK20;H0YL42	Q6ZN40;P09493-9;P09493-3;H0YL52;P09493-4;P09493-10;P09493;H0YKX5;H7BYY1;P09493-2;P09493-8;P09493-7;H0YKP3;H0YNC7;F5H7S3;H0YK48;B7Z596;P09493-5;P09493-6	Tropomyosin alpha-1 chain	TPM1			+
23.5564	23.3072	23.8459	23.9582	23.4951	23.8808	24.9434	24.2252	25.2863	24.6758	25.7499	25.7244	biological regulation;cellular macromolecule metabolic process;cellular metabolic process;cellular nitrogen compound metabolic process;cellular process;cellular protein metabolic process;cellular response to chemical stimulus;cellular response to organic substance;cellular response to stimulus;cellular response to stress;cellular response to topologically incorrect protein;cellular response to un…		cell part;cytoplasmic part;endoplasmic reticulum;endoplasmic reticulum lumen;endoplasmic reticulum part;intracellular membrane-bounded organelle;intracellular organelle;intracellular organelle lumen;intracellular organelle part;intracellular part;membrane;membrane-bounded organelle;membrane-enclosed lumen;nucleus;organelle;organelle lumen;organelle part	Protein processing in endoplasmic reticulum	9	33	40.513	0	102.25	1759200000	30	3.24489	0.00101818	1.6922	4.32677	0.962952	0.171716	0.469214	1.06432	1.66336	0.143258	-1.22299	2.45932	Q9UBS4;H7C2Y5	Q9UBS4	DnaJ homolog subfamily B member 11	DNAJB11	+		+
24.311	24.008	24.014	23.6887	23.7323	22.7681	22.5231	23.2413	24.324	25.1105	23.8027	23.9139	amine metabolic process;aminoglycan biosynthetic process;aminoglycan metabolic process;biosynthetic process;carbohydrate biosynthetic process;carbohydrate metabolic process;cellular biosynthetic process;cellular macromolecule metabolic process;cellular metabolic process;cellular process;chondroitin sulfate biosynthetic process;chondroitin sulfate metabolic process;chondroitin sulfate proteoglycan…	anion binding;binding;catalytic activity;ion binding;N-acetylgalactosamine 4-O-sulfotransferase activity;phosphate ion binding;sulfotransferase activity;transferase activity;transferase activity, transferring sulfur-containing groups	cell part;cytoplasmic part;extracellular membrane-bounded organelle;extracellular organelle;extracellular region part;extracellular vesicular exosome;Golgi apparatus part;Golgi membrane;integral to membrane;intracellular organelle part;intracellular part;intrinsic to membrane;membrane;membrane part;membrane-bounded organelle;membrane-bounded vesicle;organelle;organelle membrane;organelle part;ves…	Glycosaminoglycan biosynthesis - chondroitin sulfate	9	25.8	42.996	0	23.031	701730000	46	0.683201	0.316371	0.282343	0.668487	0.00420362	1	-0.939218	-2.3713	1.65358	0.142536	-1.22156	2.4475	Q8NCH0;H0YN65	Q8NCH0;H0YN65	Carbohydrate sulfotransferase 14	CHST14			+
21.4882	20.9025	21.1529	20.3272	20.3519	21.4511	20.9433	20.6072	22.2918	21.2438	22.4485	22.2481	anatomical structure formation involved in morphogenesis;angiogenesis;cellular macromolecule metabolic process;cellular metabolic process;cellular process;cellular protein metabolic process;dephosphorylation;developmental process;macromolecule metabolic process;macromolecule modification;metabolic process;peptidyl-tyrosine dephosphorylation;phosphate-containing compound metabolic process;phosphor…	catalytic activity;hydrolase activity;hydrolase activity, acting on ester bonds;molecular transducer activity;phosphatase activity;phosphoprotein phosphatase activity;phosphoric ester hydrolase activity;protein tyrosine phosphatase activity;receptor activity;signal transducer activity;signaling receptor activity;transmembrane receptor protein phosphatase activity;transmembrane receptor protein ty…	cell part;integral to membrane;integral to plasma membrane;intrinsic to membrane;intrinsic to plasma membrane;macromolecular complex;membrane part;plasma membrane part;protein complex;receptor complex	Adherens junction	4	3.6	156.98	0	6.9112	134410000	4	1.89948	0.0263906	1.0904	2.32944	NaN	1	0	NaN	1.81649	0.139043	-1.21971	2.63338	Q6ZR19;F8VSD5;F8VU56;P23467-4;P23467-2;P23467;P23467-3;J3QT52	Q6ZR19;F8VSD5;F8VU56;P23467-4;P23467-2;P23467;P23467-3;J3QT52	Protein-tyrosine-phosphatase;Receptor-type tyrosine-protein phosphatase beta	PTPRB	+		+
21.9767	22.3674	22.3791	22.435	22.5184	21.5438	22.0874	22.0405	23.368	22.9263	23.4456	23.3251	anatomical structure development;biological regulation;cell development;cellular component organization;cellular component organization or biogenesis;cellular developmental process;cellular membrane organization;cellular process;developmental process;endothelial cell development;epithelial cell development;establishment of endothelial barrier;establishment of localization;establishment of localiz…		cell cortex part;cell junction;cell part;cell projection;cell-cell junction;cortical actin cytoskeleton;cortical cytoskeleton;cytoplasmic part;cytoskeletal part;cytoskeleton;extracellular membrane-bounded organelle;extracellular organelle;extracellular region part;extracellular vesicular exosome;integral to membrane;intracellular non-membrane-bounded organelle;intracellular organelle;intracellula…		1	15.6	15.935	0	62.739	553230000	17	3.40365	0.00275	0.976682	3.80454	NaN	1	0	NaN	2.7304	0.0488727	-1.21874	3.6853	C9JJV6;C9JZL8;C9J5M0;C9JC07;Q96S97	C9JJV6;C9JZL8;C9J5M0;C9JC07;Q96S97	Myeloid-associated differentiation marker	MYADM			+
28.8108	28.7662	28.7609	28.3964	27.831	27.6537	27.5122	28.2826	29.6987	29.476	28.3009	28.6581	actin cytoskeleton organization;actin cytoskeleton reorganization;actin filament-based movement;actin filament-based process;actomyosin structure organization;adult heart development;anatomical structure development;anatomical structure formation involved in morphogenesis;angiogenesis;axon guidance;biological adhesion;biological regulation;blood vessel endothelial cell migration;cardiac cell deve…	actin binding;actin filament binding;actin-dependent ATPase activity;adenyl nucleotide binding;adenyl ribonucleotide binding;ADP binding;ATP binding;ATPase activity;ATPase activity, coupled;binding;catalytic activity;cytoskeletal protein binding;hydrolase activity;hydrolase activity, acting on acid anhydrides;hydrolase activity, acting on acid anhydrides, in phosphorus-containing anhydrides;ident…	actin cytoskeleton;actin filament bundle;actomyosin;actomyosin contractile ring;adherens junction;anchoring junction;axon;cell body;cell cortex;cell cortex part;cell division site part;cell junction;cell leading edge;cell part;cell projection;cell projection part;cell-cell adherens junction;cell-cell junction;cleavage furrow;contractile fiber;contractile fiber part;contractile ring;cytoplasm;cyto…	Tight junction;Viral myocarditis	138	62.7	226.53	0	323.31	19701000000	586	0.757549	0.264931	0.349861	0.786404	0.000920587	1	-0.863705	-2.9458	1.7689	0.132985	-1.21357	2.57617	P35579;P35579-2;P35580-5;P35580-2;P35580-4;Q5BKV1;B1PS43;P35749-4;P35749-3;P35749;P35749-2;B1AH99;A0A0C4DFM8;E7ERA5;A1L2Z2	P35579;P35579-2	Myosin-9	MYH9			+
27.8677	28.1321	28.1444	28.3647	27.6466	27.9057	27.9644	27.424	29.3678	28.2004	29.0123	29.1962	amine transport;amino acid import;amino acid transport;aromatic amino acid transport;biological regulation;blood coagulation;branched-chain aliphatic amino acid transport;calcium ion transport;carbohydrate metabolic process;carboxylic acid transport;cation transport;cell growth;cell migration;cell motility;cellular component movement;cellular process;coagulation;divalent inorganic cation transpor…	active transmembrane transporter activity;amine transmembrane transporter activity;amino acid transmembrane transporter activity;antiporter activity;binding;calcium ion transmembrane transporter activity;calcium:cation antiporter activity;calcium:sodium antiporter activity;carboxylic acid transmembrane transporter activity;catalytic activity;cation binding;cation transmembrane transporter activit…	apical plasma membrane;cell part;cell surface;cytoplasm;cytoplasmic membrane-bounded vesicle;cytoplasmic part;cytoplasmic vesicle;extracellular membrane-bounded organelle;extracellular organelle;extracellular region part;extracellular vesicular exosome;integral to membrane;intracellular membrane-bounded organelle;intracellular organelle;intracellular organelle part;intracellular part;intrinsic to…	Protein digestion and absorption	40	61.2	57.944	0	323.31	21482000000	322	1.88854	0.0332721	0.816987	2.16353	0.0111322	1	-0.392052	-1.50319	2.25263	0.102286	-1.20904	3.12564	P08195-2;F5GZS6;J3KPF3;P08195-3;P08195;P08195-4;H0YFS2;F5H0E2;F5GZI0;F5H867;H0YFX4;F5GZR9	P08195-2;F5GZS6;J3KPF3;P08195-3;P08195;P08195-4	4F2 cell-surface antigen heavy chain	SLC3A2			+
20.729	22.7334	21.4568	20.6724	23.6443	23.355	23.151	23.1747	25.0778	24.9443	24.0629	24.0053	anatomical structure formation involved in morphogenesis;angiogenesis;biological adhesion;biological regulation;cell adhesion;cell recognition;cellular component organization;cellular component organization or biogenesis;cellular membrane organization;cellular process;developmental process;fertilization;membrane invagination;membrane organization;phagocytosis, engulfment;phagocytosis, recognition…	binding;lipid binding;phosphatidylethanolamine binding;phosphatidylserine binding;phospholipid binding	cell part;external side of plasma membrane;extracellular membrane-bounded organelle;extracellular organelle;extracellular region;extracellular region part;extracellular space;extracellular vesicular exosome;extrinsic to membrane;extrinsic to plasma membrane;membrane;membrane part;membrane-bounded organelle;membrane-bounded vesicle;organelle;plasma membrane part;vesicle		8	28.3	38.343	0	24.949	766330000	24	3.16396	0.000765957	3.12467	4.75446	2.40971	0.0052987	1.93336	3.26041	2.09711	0.107333	-1.19131	2.93738	F5GZN3;Q08431-2;Q08431;X6R3G6;Q08431-3;H0YKS8;A0A087WUV5	F5GZN3;Q08431-2;Q08431;X6R3G6;Q08431-3;H0YKS8	Lactadherin;Lactadherin short form;Medin	MFGE8	+	+	+
21.5484	22.2759	21.34	23.2681	21.2687	21.3115	21.3293	22.6532	23.541	22.6623	22.5199	22.6008	anatomical structure development;axon extension;axon guidance;biological regulation;cell differentiation;cell growth;cell surface receptor linked signaling pathway;cellular developmental process;cellular process;cellular response to stimulus;chemotaxis;defense response;developmental cell growth;developmental growth;developmental growth involved in morphogenesis;developmental process;growth;immune…	receptor activity	anchored to membrane;cell part;external side of plasma membrane;intrinsic to membrane;membrane;membrane part;plasma membrane;plasma membrane part	Axon guidance	5	14.6	73.363	0	29.834	204850000	8	1.0094	0.128667	0.722901	1.21171	NaN	1	0	NaN	1.5514	0.148754	-1.19028	2.31829	O75326-2;O75326;F5GYX3;H3BMF9	O75326-2;O75326;F5GYX3	Semaphorin-7A	SEMA7A			+
28.4427	28.4304	28.2094	27.99	27.8157	27.5534	27.4073	27.9499	29.2092	28.9428	28.5221	28.763	actin crosslink formation;actin cytoskeleton organization;actin cytoskeleton reorganization;actin filament organization;actin filament-based process;anatomical structure formation involved in morphogenesis;anatomical structure morphogenesis;biological adhesion;biological regulation;biosynthetic process;blood coagulation;cAMP-mediated signaling;cell activation;cell adhesion;cell cycle process;cell…	actin binding;actin filament binding;binding;cytoskeletal protein binding;enzyme binding;Fc-gamma receptor I complex binding;glycoprotein binding;GTPase binding;identical protein binding;immunoglobulin receptor binding;molecular transducer activity;protein binding;protein dimerization activity;protein homodimerization activity;Rac GTPase binding;Ral GTPase binding;Ras GTPase binding;receptor bind…	actin cytoskeleton;actin filament;adherens junction;anchoring junction;cell body;cell cortex part;cell junction;cell part;cell projection part;cell-substrate adherens junction;cell-substrate junction;chromosomal part;cortical cytoskeleton;cytoplasm;cytoplasmic part;cytoskeletal part;cytoskeleton;cytosol;dendritic shaft;extracellular membrane-bounded organelle;extracellular organelle;extracellular…	Focal adhesion;MAPK signaling pathway	104	48.8	280.01	0	323.31	18023000000	436	2.07473	0.0344935	0.591125	2.10919	0.00248635	1	-0.586561	-2.22941	3.088	0.0243721	-1.17769	4.05856	P21333-2;P21333;Q5HY54;Q60FE5;F8WE98;H0Y5C6;H0Y5F3;H7C2E7	P21333-2;P21333;Q5HY54;Q60FE5	Filamin-A	FLNA			+
27.5353	27.9237	28.0823	28.0193	28.1986	28.5412	28.2994	28.125	29.7446	29.0482	29.5099	29.4894	activation of protein kinase activity;activation of protein kinase C activity by G-protein coupled receptor protein signaling pathway;adipose tissue development;aging;alcohol catabolic process;alcohol metabolic process;ameboidal cell migration;anatomical structure development;anatomical structure formation involved in morphogenesis;anatomical structure morphogenesis;anatomical structure regressio…	apolipoprotein binding;binding;calcium ion binding;cargo receptor activity;cation binding;coreceptor activity;coreceptor activity involved in Wnt receptor signaling pathway;enzyme inhibitor activity;enzyme regulator activity;frizzled binding;G-protein-coupled receptor binding;identical protein binding;ion binding;kinase inhibitor activity;kinase regulator activity;lipoprotein particle binding;lip…	adherens junction;anchoring junction;cell body;cell junction;cell part;cell projection;cell surface;cell-substrate adherens junction;cell-substrate junction;clathrin-coated vesicle;coated pit;coated vesicle;cytoplasm;cytoplasmic membrane-bounded vesicle;cytoplasmic part;cytoplasmic vesicle;cytoplasmic vesicle membrane;cytoplasmic vesicle part;dendrite;early endosome membrane;endocytic vesicle mem…	Alzheimer's disease;Malaria;Wnt signaling pathway	114	26.3	504.6	0	323.31	28085000000	512	4.04961	0	1.55789	5.36857	1.7078	0.0671329	0.400911	1.58722	3.28918	0.0147368	-1.15697	4.26455	Q07954;H0YJI8;Q6PJ72;A0A087WUR9;Q9NZR2;F5H0Z3;Q7Z7K9;E9PHY1;E7ERG8;H0YGW5;F5H7J9;Q07954-2;O75581;O75197	Q07954	Prolow-density lipoprotein receptor-related protein 1;Low-density lipoprotein receptor-related protein 1 85 kDa subunit;Low-density lipoprotein receptor-related protein 1 515 kDa subunit;Low-density lipoprotein receptor-related protein 1 intracellular domain	LRP1	+		+
20.6432	22.7813	21.774	22.1197	22.3123	22.8295	22.5887	21.1664	23.159	23.3848	23.3581	23.6123	anatomical structure morphogenesis;biological adhesion;biological regulation;cell adhesion;cell junction assembly;cell junction organization;cell morphogenesis;cell morphogenesis involved in differentiation;cell surface receptor linked signaling pathway;cell-matrix adhesion;cell-substrate adhesion;cell-substrate junction assembly;cellular component assembly;cellular component assembly at cellular…	binding;lipid binding;phosphatidylinositol binding;phosphatidylinositol-3,4,5-trisphosphate binding;phospholipid binding	actin filament bundle;actomyosin;adherens junction;anchoring junction;cell cortex;cell junction;cell part;cell projection membrane;cell projection part;cell surface;cell-substrate adherens junction;cell-substrate junction;contractile fiber part;cytoplasm;cytoplasmic part;cytoskeletal part;cytoskeleton;cytosol;extrinsic to internal side of plasma membrane;extrinsic to membrane;extrinsic to plasma …		8	19.5	73.352	0	43.261	397430000	14	2.13502	0.0128667	1.54901	2.78204	NaN	1	0	NaN	1.64245	0.141	-1.15436	2.4068	H0YJ34;Q96AC1;Q96AC1-3;Q96AC1-2;H0YJB6;G3V3J0	H0YJ34;Q96AC1;Q96AC1-3;Q96AC1-2	Fermitin family homolog 2	FERMT2	+		+
20.7989	22.0401	21.3009	21.1098	21.8523	22.1146	22.2701	20.9044	22.8484	22.3516	23.2441	23.2559	cellular lipid metabolic process;cellular metabolic process;cellular process;lipid metabolic process;metabolic process;primary metabolic process;small molecule metabolic process		cell part;extracellular region;integral to membrane;intrinsic to membrane;membrane;membrane part;plasma membrane		3	18.4	30.366	0	12.976	293800000	8	2.80358	0.00301177	1.61258	3.67196	NaN	1	0	NaN	1.65049	0.140196	-1.13969	2.40933	P48060;B4E3S5;F6VVE8;P48060-2	P48060;B4E3S5;F6VVE8;P48060-2	Glioma pathogenesis-related protein 1	GLIPR1	+		+
25.795	25.3094	25.4354	25.0434	25.5842	24.0294	23.7768	24.5524	25.5109	26.0108	25.2322	25.692	axon guidance;biological regulation;cell surface receptor linked signaling pathway;cellular process;cellular response to stimulus;chemotaxis;enzyme linked receptor protein signaling pathway;glial cell-derived neurotrophic factor receptor signaling pathway;locomotion;regulation of biological process;regulation of cellular process;response to chemical stimulus;response to external stimulus;response…	binding;cytokine binding;cytokine receptor activity;glial cell-derived neurotrophic factor receptor activity;molecular transducer activity;protein binding;receptor activity;receptor binding;signal transducer activity;signaling receptor activity;transmembrane signaling receptor activity	anchored to membrane;cell part;extracellular membrane-bounded organelle;extracellular organelle;extracellular region part;extracellular vesicular exosome;extrinsic to membrane;intrinsic to membrane;membrane;membrane part;membrane-bounded organelle;membrane-bounded vesicle;organelle;plasma membrane;vesicle		13	26.3	50.838	0	57.423	1903000000	58	0.725073	0.31962	0.215663	0.661679	0.0173777	1	-0.910091	-1.71847	1.39344	0.167729	-1.12575	2.11515	P56159-2;P56159	P56159-2;P56159	GDNF family receptor alpha-1	GFRA1			+
23.4563	23.3073	22.8589	22.5863	23.0738	22.8238	22.6462	23.0014	23.9421	24.0114	24.0832	23.8544	actin cytoskeleton organization;actin filament capping;actin filament organization;actin filament-based process;actomyosin structure organization;anatomical structure development;anatomical structure formation involved in morphogenesis;biological regulation;cell development;cellular component assembly;cellular component assembly at cellular level;cellular component assembly involved in morphogene…	binding;cytoskeletal protein binding;protein binding;tropomyosin binding	cell part;contractile fiber part;cytoplasmic part;cytoskeletal part;intracellular organelle part;intracellular part;organelle part;striated muscle thin filament		8	35.5	39.594	0	87.973	598410000	24	2.66904	0.00808054	0.920571	3.00418	0.120188	1	-0.165931	-0.514934	4.2645	0.002	-1.0865	5.2372	Q9NYL9;H0YKU1;H0YNJ8	Q9NYL9;H0YKU1;H0YNJ8	Tropomodulin-3	TMOD3			+
21.6029	21.1577	22.0654	22.2137	22.0874	20.438	21.9915	21.5349	22.9525	22.4912	22.0542	22.8603	anatomical structure development;cellular metabolic process;cellular process;cellular response to chemical stimulus;cellular response to endogenous stimulus;cellular response to glucagon stimulus;cellular response to hormone stimulus;cellular response to organic substance;cellular response to peptide hormone stimulus;cellular response to stimulus;developmental process;energy derivation by oxidati…	binding;molecular transducer activity;protein binding;protein complex binding;signal transducer activity	cell part;cytoplasmic part;extracellular membrane-bounded organelle;extracellular organelle;extracellular region part;extracellular vesicular exosome;intracellular organelle part;intracellular part;lysosomal membrane;membrane;membrane-bounded organelle;membrane-bounded vesicle;organelle;organelle membrane;organelle part;plasma membrane;vacuolar membrane;vacuolar part;vesicle	Chemokine signaling pathway	13	43.8	37.567	0	14.545	217770000	8	1.71327	0.0390769	0.829614	2.00087	0.155155	1	-0.246998	-0.451248	1.33528	0.168987	-1.07661	2.03223	Q9HAV0;H7C5J5;C9JD14	Q9HAV0	Guanine nucleotide-binding protein subunit beta-4	GNB4			+
20.8212	21.4097	21.7167	22.6246	21.4946	21.7668	22.5178	21.5656	23.053	22.0112	23.1013	23.4616	apoptosis;biological regulation;calcium ion homeostasis;cation homeostasis;cell death;cell differentiation;cellular calcium ion homeostasis;cellular cation homeostasis;cellular chemical homeostasis;cellular developmental process;cellular divalent inorganic cation homeostasis;cellular homeostasis;cellular ion homeostasis;cellular metal ion homeostasis;cellular process;chemical homeostasis;death;de…		cell part;cytoplasmic part;cytoskeletal part;integral to membrane;intracellular membrane-bounded organelle;intracellular organelle;intracellular organelle part;intracellular part;intrinsic to membrane;macromolecular complex;membrane;membrane part;membrane-bounded organelle;microtubule;mitochondrial membrane;mitochondrial outer membrane;mitochondrial part;mitochondrion;nucleus;organelle;organelle …		5	18.5	52.118	0	18.927	332370000	13	1.68312	0.0334795	1.26374	2.14606	0.469627	0.522383	0.193153	0.355529	1.4735	0.164125	-1.07059	2.18339	Q96TC7;H0YMB1;Q96TC7-2;H0YNE5;H0YLG5	Q96TC7;H0YMB1;Q96TC7-2	Regulator of microtubule dynamics protein 3	RMDN3	+		+
21.119	21.9227	20.4726	22.4306	21.8258	21.8919	21.6896	21.9022	22.4652	22.4513	23.5259	23.1217	cellular macromolecule metabolic process;cellular metabolic process;cellular process;cellular protein metabolic process;'de novo' posttranslational protein folding;'de novo' protein folding;macromolecule metabolic process;metabolic process;primary metabolic process;protein folding;protein metabolic process	binding;selenium binding	cell part;cytoplasmic part;endoplasmic reticulum lumen;endoplasmic reticulum part;extracellular membrane-bounded organelle;extracellular organelle;extracellular region part;extracellular vesicular exosome;intracellular organelle lumen;intracellular organelle part;intracellular part;membrane-bounded organelle;membrane-bounded vesicle;membrane-enclosed lumen;organelle;organelle lumen;organelle part…		3	23.8	17.942	0	15.848	293940000	5	1.79297	0.0276744	1.40481	2.31716	NaN	1	0	NaN	2.13466	0.116449	-1.06365	2.89305	A0A087X1G7;A0A0B4J1S4;O60613	A0A087X1G7;A0A0B4J1S4;O60613	15 kDa selenoprotein	2020-09-15	+		+
22.7814	21.3663	22.0838	22.4074	21.8307	21.7081	20.7879	21.1391	22.2618	21.8421	22.7059	22.8852		binding;catalytic activity;cation binding;hydrolase activity;ion binding;metal ion binding;metallopeptidase activity;peptidase activity;peptidase activity, acting on L-amino acid peptides	cell part;cytoplasmic part;endoplasmic reticulum membrane;endoplasmic reticulum part;integral to membrane;intracellular organelle part;intracellular part;intrinsic to membrane;membrane;membrane part;organelle membrane;organelle part		5	7.1	93.159	0	9.954	233910000	4	0.590073	0.376468	0.264041	0.549178	NaN	1	0	NaN	1.68799	0.14159	-1.05731	2.41076	E7ER77;Q7Z2K6	E7ER77;Q7Z2K6	Endoplasmic reticulum metallopeptidase 1	ERMP1			+
23.9778	23.2942	22.4626	22.7505	21.1437	22.0087	21.305	22.4098	23.2507	23.1351	22.1221	22.5354	cellular macromolecule metabolic process;cellular metabolic process;cellular process;cellular protein metabolic process;macromolecule metabolic process;metabolic process;primary metabolic process;protein folding;protein metabolic process;response to abiotic stimulus;response to chemical stimulus;response to heat;response to organic substance;response to stimulus;response to stress;response to tem…	binding;chaperone binding;protein binding;unfolded protein binding	cell part;cytoplasm;cytoplasmic part;cytosol;extracellular membrane-bounded organelle;extracellular organelle;extracellular region part;extracellular vesicular exosome;intracellular organelle part;intracellular part;membrane;membrane-bounded organelle;membrane-bounded vesicle;nuclear part;nucleoplasm;organelle;organelle part;plasma membrane;vesicle		8	26.4	37.806	0	18.636	215380000	17	0.104996	1	-0.360457	-0.685794	NaN	1	0	NaN	1.4037	0.170724	-1.04402	2.09577	Q9UDY4;C9JUL4	Q9UDY4	DnaJ homolog subfamily B member 4	DNAJB4			+
20.8354	21.986	21.567	21.2374	23.8024	24.1085	23.647	24.1818	25.2023	25.6162	24.4649	24.5835	biological regulation;blood coagulation;cellular process;coagulation;establishment of localization;establishment of localization in cell;establishment of protein localization;hemostasis;intracellular protein transport;intracellular transport;membrane docking;multicellular organismal process;protein transport;regulation of biological quality;regulation of body fluid levels;transport;vesicle dockin…		cell part;cytoplasmic part;endosomal part;endosome membrane;Golgi apparatus;Golgi apparatus part;Golgi membrane;integral to membrane;intracellular membrane-bounded organelle;intracellular organelle;intracellular organelle part;intracellular part;intrinsic to membrane;membrane;membrane part;membrane-bounded organelle;organelle;organelle membrane;organelle part	Endocytosis	20	38.4	65.076	0	74.273	1046800000	50	4.48153	0	3.5603	7.66841	4.3306	0	2.52849	6.74158	1.87037	0.137406	-1.0318	2.59074	Q9NRW7;A0A087WU65;Q9NRW7-2;Q5T4Q0;B7Z7G7	Q9NRW7;A0A087WU65;Q9NRW7-2;Q5T4Q0	Vacuolar protein sorting-associated protein 45	VPS45	+	+	+
25.3881	25.5919	25.3636	25.234	25.0848	24.5091	24.3966	24.7369	26.0375	25.9808	25.4569	25.3118	alcohol biosynthetic process;alcohol catabolic process;alcohol metabolic process;biosynthetic process;carbohydrate biosynthetic process;carbohydrate catabolic process;carbohydrate metabolic process;catabolic process;cell differentiation;cell motility;cellular biosynthetic process;cellular carbohydrate biosynthetic process;cellular carbohydrate catabolic process;cellular carbohydrate metabolic pro…	adenyl nucleotide binding;adenyl ribonucleotide binding;ATP binding;binding;catalytic activity;kinase activity;nucleotide binding;phosphoglycerate kinase activity;phosphotransferase activity, carboxyl group as acceptor;purine nucleotide binding;purine ribonucleoside triphosphate binding;purine ribonucleotide binding;ribonucleotide binding;transferase activity;transferase activity, transferring ph…	cell part;cell projection part;cytoplasm;cytoplasmic part;cytosol;extracellular membrane-bounded organelle;extracellular organelle;extracellular region part;extracellular vesicular exosome;flagellar fibrous sheath;flagellum part;intracellular membrane-bounded organelle;intracellular organelle;intracellular organelle part;intracellular part;membrane;membrane part;membrane raft;membrane-bounded org…	Carbon fixation in photosynthetic organisms;Glycolysis / Gluconeogenesis	21	65.7	44.614	0	114.46	2039700000	81	1.05357	0.18181	0.302305	1.01604	0.00121079	1	-0.712583	-2.64996	2.27694	0.108854	-1.01489	3.0036	P00558;P00558-2;P07205	P00558;P00558-2	Phosphoglycerate kinase 1	PGK1			+
24.6058	24.0166	24.3715	24.472	25.7243	24.99	24.475	25.7841	26.6027	26.3191	26.0341	26.063	biological regulation;blastocyst hatching;cellular process;cellular response to stimulus;developmental process;embryo implantation;hatching;organism emergence from protective structure;positive regulation of biological process;positive regulation of cell proliferation;positive regulation of cellular process;positive regulation of epithelial cell proliferation;regulation of biological process;regu…	binding;growth factor activity;protein binding;receptor binding	cell part;cytoplasmic part;extracellular membrane-bounded organelle;extracellular organelle;extracellular region part;extracellular space;extracellular vesicular exosome;intracellular membrane-bounded organelle;intracellular organelle;intracellular part;membrane-bounded organelle;membrane-bounded vesicle;mitochondrion;organelle;vesicle		6	12.8	63.544	0	41.972	2529200000	30	4.61697	0	1.88826	6.6741	1.68954	0.032965	0.876885	2.00304	1.60437	0.152045	-1.01137	2.29748	P28799;K7EKL3;K7EQ05;P28799-3;P28799-2;K7EMR1;K7EQI0	P28799;K7EKL3;K7EQ05;P28799-3;P28799-2	Granulins;Acrogranin;Paragranulin;Granulin-1;Granulin-2;Granulin-3;Granulin-4;Granulin-5;Granulin-6;Granulin-7	GRN	+		+
22.6742	23.4916	23.2191	22.9954	23.146	22.4598	22.9352	23.0397	24.3313	23.8294	23.87	23.5662	anatomical structure development;anatomical structure morphogenesis;biological regulation;bradykinin catabolic process;calcitonin catabolic process;catabolic process;cellular catabolic process;cellular hormone metabolic process;cellular metabolic process;cellular process;developmental process;ear development;embryonic digit morphogenesis;embryonic morphogenesis;endocrine process;endothelin matura…	binding;catalytic activity;cation binding;endopeptidase activity;hormone binding;hydrolase activity;identical protein binding;ion binding;metal ion binding;metalloendopeptidase activity;metallopeptidase activity;peptidase activity;peptidase activity, acting on L-amino acid peptides;peptide binding;peptide hormone binding;protein binding;protein dimerization activity;protein homodimerization activ…	cell part;clathrin-coated vesicle;coated vesicle;cytoplasmic membrane-bounded vesicle;cytoplasmic part;cytoplasmic vesicle;early endosome;endosomal part;endosome;external side of plasma membrane;extracellular membrane-bounded organelle;extracellular organelle;extracellular region part;extracellular vesicular exosome;integral to membrane;intracellular membrane-bounded organelle;intracellular organ…		12	15.6	83.573	0	29.259	589700000	34	2.15115	0.0229636	0.804158	2.40015	0.101861	1	-0.199892	-0.605795	2.42066	0.0997297	-1.00405	3.14225	B4DKB2;P42892-3;P42892-2;P42892-4;P42892;E9PJG1	B4DKB2;P42892-3;P42892-2;P42892-4;P42892	Endothelin-converting enzyme 1	ECE1			+
25.4941	25.902	26.0594	26.0331	25.9389	26.3042	25.9591	25.8598	27.1749	26.4926	27.2073	27.1924	adult behavior;adult locomotory behavior;adult walking behavior;anatomical structure development;anatomical structure formation involved in morphogenesis;anatomical structure morphogenesis;angiogenesis;axial mesoderm formation;axon guidance;axonal fasciculation;axonogenesis;behavior;biological adhesion;biological regulation;blood vessel endothelial cell migration;bone remodeling;brain development…	adenyl nucleotide binding;adenyl ribonucleotide binding;ATP binding;axon guidance receptor activity;binding;catalytic activity;chemorepellent activity;ephrin receptor activity;GPI-linked ephrin receptor activity;kinase activity;molecular transducer activity;nucleotide binding;PH domain binding;phosphotransferase activity, alcohol group as acceptor;protein binding;protein domain specific binding;p…	adherens junction;anchoring junction;axon;axon part;axon terminus;axonal growth cone;cell body;cell junction;cell part;cell projection;cell projection membrane;cell projection part;cell surface;cell-substrate adherens junction;cell-substrate junction;cytoplasm;cytoplasmic part;cytoskeletal part;cytosol;dendrite;dendritic spine;early endosome membrane;endoplasmic reticulum;endosomal part;endosome …	Axon guidance	34	37.2	108.27	0	198.5	5779800000	145	3.01543	0.00304167	1.14467	3.59659	0.68318	0.401985	0.143323	0.543622	2.60532	0.0868125	-1.00135	3.32959	P29317;P29317-2;J3KR66;Q96L35;Q9UF33-2;Q9UF33-3;P54760;Q15375-2;Q15375-4;Q15375;P54753;E9PG71;P54764-2;P54764	P29317	Ephrin type-A receptor 2	EPHA2	+		+
25.4325	25.4838	25.442	25.348	25.5957	25.1009	25.1161	25.7695	24.5599	25.2227	23.5032	24.2573	biological regulation;cellular process;cellular response to stimulus;intracellular signal transduction;positive regulation of biological process;positive regulation of catalytic activity;positive regulation of cell communication;positive regulation of cellular process;positive regulation of GTPase activity;positive regulation of hydrolase activity;positive regulation of molecular function;positiv…	binding;binding, bridging;enzyme activator activity;enzyme regulator activity;GTPase activator activity;GTPase regulator activity;nucleoside-triphosphatase regulator activity;protein binding;protein binding, bridging;SH3/SH2 adaptor activity;signaling adaptor activity	cell part;cell projection;cytoplasm;cytoplasmic part;cytosol;extracellular membrane-bounded organelle;extracellular organelle;extracellular region part;extracellular vesicular exosome;intracellular;intracellular part;membrane;membrane-bounded organelle;membrane-bounded vesicle;organelle;plasma membrane;ruffle;vesicle		13	36	50.435	0	53.389	1406900000	69	0.00590567	1	-1.04076	-2.27358	0.245173	0.872373	-0.0310125	-0.114071	1.36584	0.169939	1.00974	-2.04048	Q07960;H0YE29;E9PNR6	Q07960;H0YE29;E9PNR6	Rho GTPase-activating protein 1	ARHGAP1			+
22.7927	23.1486	24.0805	24.1351	24.4492	25.7228	25.5774	24.9311	24.1599	23.6006	24.5343	24.3003	carbohydrate catabolic process;carbohydrate metabolic process;catabolic process;cellular carbohydrate catabolic process;cellular carbohydrate metabolic process;cellular metabolic process;cellular process;glucuronoside catabolic process;glucuronoside metabolic process;metabolic process;primary metabolic process	catalytic activity;hydrolase activity;hydrolase activity, acting on glycosyl bonds;hydrolase activity, hydrolyzing O-glycosyl compounds	cell part;cytoplasmic part;cytosol;intracellular membrane-bounded organelle;intracellular organelle;intracellular part;membrane-bounded organelle;mitochondrion;organelle		11	46.4	33.932	0	117.3	1388500000	40	1.07165	0.122085	0.609564	1.24266	2.2673	0.00695146	1.63089	2.97724	1.54586	0.164045	1.02132	-2.23999	Q9NUJ1;Q9NUJ1-2;Q9NUJ1-3	Q9NUJ1;Q9NUJ1-2	Mycophenolic acid acyl-glucuronide esterase, mitochondrial	ABHD10		+	+
22.947	23.1859	22.8557	23.3058	23.5292	24.1856	24.404	23.8784	22.5835	22.3482	23.7067	23.2283			extracellular region		9	51	23.865	0	46.072	664690000	28	0.20554	0.936467	-0.106922	-0.250982	2.57956	0.00725234	0.925702	2.92189	1.53276	0.162426	1.03262	-2.23125	Q8WUY1;H0YAR9	Q8WUY1;H0YAR9	Protein THEM6	THEM6			+
21.2727	21.8872	20.2564	21.5592	23.7017	24.0519	24.1886	23.4636	22.2123	22.8198	23.3592	22.8664	biosynthetic process;carboxylic acid biosynthetic process;carboxylic acid metabolic process;cellular biosynthetic process;cellular ketone metabolic process;cellular lipid metabolic process;cellular metabolic process;cellular process;fatty acid biosynthetic process;fatty acid metabolic process;lipid biosynthetic process;lipid metabolic process;metabolic process;monocarboxylic acid metabolic proces…	2,4-dienoyl-CoA reductase (NADPH) activity;binding;catalytic activity;oxidoreductase activity;oxidoreductase activity, acting on the CH-CH group of donors;oxidoreductase activity, acting on the CH-CH group of donors, NAD or NADP as acceptor;protein binding;receptor binding;trans-2-enoyl-CoA reductase (NADPH) activity	cell part;cytoplasmic part;intracellular membrane-bounded organelle;intracellular organelle;intracellular organelle part;intracellular part;membrane;membrane-bounded organelle;microbody;microbody membrane;microbody part;organelle;organelle membrane;organelle part;peroxisomal membrane;peroxisomal part	Peroxisome	8	35.7	29.484	0	27.813	492000000	15	2.30196	0.00802667	1.57054	3.00058	3.57248	0.00116667	2.60757	5.33232	1.95104	0.133805	1.03703	-2.67937	Q4VXZ8;Q9NUI1;Q9NUI1-3;G3V0I9;Q9NUI1-2	Q4VXZ8;Q9NUI1;Q9NUI1-3	Peroxisomal 2,4-dienoyl-CoA reductase	DECR2	+	+	+
24.5557	21.6326	24.2136	23.9535	22.9318	23.2438	22.7695	22.5898	21.7253	22.7228	20.7647	22.0048	biological regulation;negative regulation of biological process;negative regulation of cell proliferation;negative regulation of cellular process;regulation of biological process;regulation of cell proliferation;regulation of cellular process	binding;DNA binding;nucleic acid binding	cell part;chromosomal part;extracellular membrane-bounded organelle;extracellular organelle;extracellular region part;extracellular vesicular exosome;intracellular membrane-bounded organelle;intracellular organelle;intracellular organelle part;intracellular part;macromolecular complex;membrane-bounded organelle;membrane-bounded vesicle;nucleosome;nucleus;organelle;organelle part;protein-DNA compl…	Systemic lupus erythematosus	13	73.1	14.105	0	9.5743	408030000	7	NaN	1	0	NaN	0.0805129	1	-0.705096	-0.906295	1.3437	0.171004	1.07932	-2.04263	Q93077	Q93077	Histone H2A type 1-C	HIST1H2AC			+
24.2016	23.334	23.7375	23.262	24.2476	23.4283	23.2723	24.1525	22.4462	23.4012	21.9493	22.9552	biosynthetic process;cellular aromatic compound metabolic process;cellular biosynthetic process;cellular metabolic process;cellular nitrogen compound biosynthetic process;cellular nitrogen compound metabolic process;cellular process;'de novo' IMP biosynthetic process;heterocycle biosynthetic process;heterocycle metabolic process;IMP biosynthetic process;IMP metabolic process;metabolic process;nit…	acid-amino acid ligase activity;adenyl nucleotide binding;adenyl ribonucleotide binding;ATP binding;binding;carbon-carbon lyase activity;carboxy-lyase activity;catalytic activity;identical protein binding;ligase activity;ligase activity, forming carbon-nitrogen bonds;lyase activity;nucleotide binding;phosphoribosylaminoimidazole carboxylase activity;phosphoribosylaminoimidazolesuccinocarboxamide …	cell part;cytoplasmic part;cytosol;extracellular membrane-bounded organelle;extracellular organelle;extracellular region part;extracellular vesicular exosome;intracellular part;membrane;membrane-bounded organelle;membrane-bounded vesicle;organelle;vesicle	Purine metabolism	8	24.7	47.079	0	28.106	468040000	35	0.0105077	1	-0.9458	-1.96477	0.466934	0.541329	0.141398	0.329489	1.45803	0.165119	1.0872	-2.17306	P22234;E9PBS1;P22234-2;D6RF62	P22234;E9PBS1;P22234-2;D6RF62	Multifunctional protein ADE2;Phosphoribosylaminoimidazole-succinocarboxamide synthase;Phosphoribosylaminoimidazole carboxylase	PAICS			+
21.4998	21.2	21.3852	20.0499	22.4344	22.1382	22.8588	22.1084	21.4107	20.1212	21.9123	21.7104	cellular component assembly;cellular component assembly at cellular level;cellular component biogenesis;cellular component organization;cellular component organization at cellular level;cellular component organization or biogenesis;cellular component organization or biogenesis at cellular level;cellular macromolecular complex assembly;cellular macromolecular complex subunit organization;cellular …	binding;catalytic activity;enzyme binding;methyltransferase activity;protein binding;transferase activity;transferase activity, transferring one-carbon groups	cell part;cytoplasmic part;extracellular region part;extracellular space;intracellular membrane-bounded organelle;intracellular organelle;intracellular part;membrane-bounded organelle;mitochondrion;organelle		3	23	25.414	0	11.701	148100000	2	NaN	1	0	NaN	2.23981	0.00922314	1.3512	2.83595	1.33187	0.168821	1.09632	-2.0353	C9J236;C9JS27;Q7L592-2;Q7L592;C9JEL7;C9JP36	C9J236;C9JS27;Q7L592-2;Q7L592;C9JEL7;C9JP36	NADH dehydrogenase [ubiquinone] complex I, assembly factor 7	NDUFAF7		+	+
24.0493	25.0746	24.866	25.4201	25.0833	25.3265	26.0289	25.4451	23.9965	24.1062	24.8677	24.4877	cellular metabolic process;cellular process;electron transport chain;generation of precursor metabolites and energy;metabolic process;mitochondrial electron transport, NADH to ubiquinone;oxidation-reduction process;respiratory electron transport chain;small molecule metabolic process	catalytic activity;NADH dehydrogenase (quinone) activity;NADH dehydrogenase (ubiquinone) activity;NADH dehydrogenase activity;oxidoreductase activity;oxidoreductase activity, acting on NADH or NADPH;oxidoreductase activity, acting on NADH or NADPH, quinone or similar compound as acceptor	cell part;cytoplasmic part;intracellular membrane-bounded organelle;intracellular organelle;intracellular organelle part;intracellular part;macromolecular complex;membrane;membrane part;membrane-bounded organelle;mitochondrial inner membrane;mitochondrial membrane;mitochondrial membrane part;mitochondrial part;mitochondrial respiratory chain complex I;mitochondrion;NADH dehydrogenase complex;nucl…	Alzheimer's disease;Huntington's disease;Oxidative phosphorylation;Parkinson's disease	12	37.8	50.983	0	42.028	1635500000	40	0.0493968	1	-0.487981	-1.0795	1.18433	0.0996335	0.618415	1.36355	2.11022	0.11666	1.1064	-2.89712	P56181-2;P56181	P56181-2	NADH dehydrogenase [ubiquinone] flavoprotein 3, mitochondrial	NDUFV3			+
25.0312	25.1866	25.4735	25.6972	26.281	26.3331	26.575	26.0633	25.4395	24.6633	25.3166	25.4011	actin cytoskeleton organization;actin cytoskeleton reorganization;actin filament-based process;activation of signaling protein activity involved in unfolded protein response;biological regulation;blood coagulation;cell activation;cell surface receptor linked signaling pathway;cellular component organization;cellular component organization at cellular level;cellular component organization or bioge…	binding;catalytic activity;cation binding;enzyme binding;ephrin receptor binding;hydrolase activity;hydrolase activity, acting on ester bonds;ion binding;kinase binding;metal ion binding;phosphatase activity;phosphoprotein phosphatase activity;phosphoric ester hydrolase activity;protein binding;protein kinase binding;protein tyrosine phosphatase activity;receptor binding;receptor tyrosine kinase …	cell part;cytoplasmic part;cytoplasmic vesicle;cytosol;early endosome;endoplasmic reticulum;endosome;intracellular membrane-bounded organelle;intracellular organelle;intracellular part;membrane-bounded organelle;organelle;vesicle	Adherens junction;Insulin signaling pathway	24	60.2	49.966	0	120.21	2850000000	68	0.145066	1	-0.142024	-0.423801	3.04436	0.00464865	0.965937	3.428	2.72245	0.0594286	1.10796	-3.56839	P18031;B4DSN5	P18031;B4DSN5	Tyrosine-protein phosphatase non-receptor type 1;Tyrosine-protein phosphatase non-receptor type	PTPN1			+
23.0993	23.7738	24.3462	24.1963	24.4748	25.0579	25.3871	24.4076	23.0604	23.4822	24.0337	24.2561	anatomical structure morphogenesis;apoptotic mitochondrial changes;biological regulation;cell part morphogenesis;cellular component assembly;cellular component morphogenesis;cellular component organization;cellular component organization at cellular level;cellular component organization or biogenesis;cellular component organization or biogenesis at cellular level;cellular developmental process;ce…	binding;identical protein binding;protein binding;protein dimerization activity;protein homodimerization activity	cell junction;cell part;clathrin-coated vesicle;coated vesicle;cytoplasmic membrane-bounded vesicle;cytoplasmic part;cytoplasmic vesicle;integral to membrane;integral to mitochondrial membrane;integral to organelle membrane;intracellular membrane-bounded organelle;intracellular organelle;intracellular organelle part;intracellular part;intrinsic to membrane;intrinsic to organelle membrane;membrane…		13	65.3	32.973	0	77.892	1059300000	39	0.19396	0.967291	-0.145813	-0.298419	1.73609	0.0286825	0.977917	2.10117	1.6936	0.143211	1.12373	-2.44991	Q9GZY8-2;Q9GZY8;A0A0A0MS29;Q9GZY8-4;Q9GZY8-5;Q9GZY8-3;H7C433;C9JHF5;E9PQX8;C9JU19;E9PPW6;C9JI76;E9PPR7;C9JAF1	Q9GZY8-2;Q9GZY8;A0A0A0MS29;Q9GZY8-4;Q9GZY8-5;Q9GZY8-3;H7C433	Mitochondrial fission factor	MFF			+
20.9349	20.5899	22.8534	22.508	23.4041	24.1391	24.0976	23.5201	21.5542	22.6773	23.247	23.1232	cellular macromolecule metabolic process;cellular metabolic process;cellular nitrogen compound metabolic process;cellular process;macromolecule metabolic process;metabolic process;mRNA metabolic process;mRNA processing;nitrogen compound metabolic process;nucleic acid metabolic process;nucleobase-containing compound metabolic process;primary metabolic process;RNA metabolic process;RNA processing	3'-5' exonuclease activity;3'-5'-exoribonuclease activity;binding;catalytic activity;cation binding;exonuclease activity;exonuclease activity, active with either ribo- or deoxyribonucleic acids and producing 5'-phosphomonoesters;exoribonuclease activity;exoribonuclease activity, producing 5'-phosphomonoesters;hydrolase activity;hydrolase activity, acting on ester bonds;ion binding;metal ion bindi…	cell part;cytoplasmic part;intracellular organelle lumen;intracellular organelle part;intracellular part;membrane-enclosed lumen;mitochondrial matrix;mitochondrial part;organelle lumen;organelle part		9	32	52.175	0	49.935	512390000	11	0.95452	0.133775	0.928905	1.18792	2.18306	0.00701961	2.06868	2.97986	1.41977	0.163184	1.13978	-2.14997	F6T1Q0;Q6L8Q7-2;Q6L8Q7	F6T1Q0;Q6L8Q7-2;Q6L8Q7	2,5-phosphodiesterase 12	PDE12		+	+
21.4506	20.5544	23.0827	23.4007	23.8856	25.2241	25.3826	24.4104	23.2512	23.0674	24.2875	23.5885	amine metabolic process;aminoglycan catabolic process;aminoglycan metabolic process;carbohydrate catabolic process;carbohydrate metabolic process;catabolic process;chitin catabolic process;chitin metabolic process;defense response;immune response;immune system process;innate immune response;macromolecule catabolic process;macromolecule metabolic process;metabolic process;nitrogen compound metabol…	binding;carbohydrate binding;catalytic activity;chitin binding;chitinase activity;hydrolase activity;hydrolase activity, acting on glycosyl bonds;hydrolase activity, hydrolyzing O-glycosyl compounds;oligosaccharide binding;pattern binding;polysaccharide binding	cell part;cytoplasmic part;endosome;extracellular membrane-bounded organelle;extracellular organelle;extracellular region part;extracellular space;extracellular vesicular exosome;Golgi apparatus part;intracellular membrane-bounded organelle;intracellular organelle;intracellular organelle part;intracellular part;late endosome;lysosome;lytic vacuole;membrane;membrane-bounded organelle;membrane-boun…		12	37	41.677	0	34.914	940870000	22	1.31332	0.0589876	1.42655	1.72601	2.15092	0.00678788	2.60357	3.02357	1.42466	0.164268	1.17702	-2.16848	Q9BWS9-3;Q9BWS9;Q9BWS9-2;E9PPA0;H0YC89;E9PI70;E9PIP0;E9PRL3;E9PPH0;H0YCC4;H0YDL6;E9PKF1;H0YEA3	Q9BWS9-3;Q9BWS9;Q9BWS9-2;E9PPA0	Chitinase domain-containing protein 1	CHID1	+	+	+
26.0683	24.9162	25.529	24.3992	24.7846	23.9603	24.285	25.7107	22.7896	23.8373	23.2808	23.9897	biological regulation;biosynthetic process;cell junction assembly;cell junction organization;cell-substrate junction assembly;cellular biosynthetic process;cellular component assembly;cellular component assembly at cellular level;cellular component organization;cellular component organization at cellular level;cellular component organization or biogenesis;cellular component organization or biogen…	binding;cation binding;cytokine receptor binding;enzyme binding;growth factor receptor binding;hormone receptor binding;interleukin-1 receptor binding;ion binding;kinase binding;metal ion binding;nuclear hormone receptor binding;protein binding;receptor binding;thyroid hormone receptor binding;transcription factor binding;transition metal ion binding;zinc ion binding	adherens junction;anchoring junction;cell junction;cell part;cell-substrate adherens junction;cell-substrate junction;cytoplasm;cytoskeleton;focal adhesion;intracellular membrane-bounded organelle;intracellular non-membrane-bounded organelle;intracellular organelle;intracellular part;membrane;membrane-bounded organelle;non-membrane-bounded organelle;nucleus;organelle;plasma membrane	NOD-like receptor signaling pathway	11	38.9	50.287	0	51.027	895920000	39	0.00183137	1	-1.75384	-3.16	0.0814992	1	-0.543053	-0.866644	1.37689	0.168197	1.21079	-2.12419	Q15654;A0A0D9SFS2;H7BZE2;Q15654-3;Q15654-2	Q15654	Thyroid receptor-interacting protein 6	TRIP6			+
23.417	22.9159	22.8673	22.5989	23.019	21.2054	22.3346	22.4594	21.0546	21.1386	21.6397	20.3076	cellular process;establishment of localization;establishment of protein localization;protein transport;transport;vesicle-mediated transport	binding;cation binding;enzyme activator activity;enzyme regulator activity;GTPase activator activity;GTPase regulator activity;ion binding;metal ion binding;nucleoside-triphosphatase regulator activity;transition metal ion binding;zinc ion binding	cell part;cytoplasm;cytoplasmic part;Golgi apparatus;Golgi apparatus part;Golgi membrane;intracellular membrane-bounded organelle;intracellular non-membrane-bounded organelle;intracellular organelle;intracellular organelle part;intracellular part;membrane;membrane-bounded organelle;non-membrane-bounded organelle;nuclear part;nucleolus;organelle;organelle membrane;organelle part;plasma membrane	Endocytosis	6	19	42.153	0	14.951	126020000	9	NaN	1	0	NaN	0.0329744	1	-0.69518	-1.34565	1.39095	0.164178	1.2195	-2.14326	A0A0D9SF70;G5E9L0;Q8N6H7;Q8N6H7-2;E9PMU9;Q8N6H7-3;H0YDN9;E9PQP3;E9PIY6	A0A0D9SF70;G5E9L0;Q8N6H7;Q8N6H7-2;E9PMU9;Q8N6H7-3;H0YDN9;E9PQP3	ADP-ribosylation factor GTPase-activating protein 2	ARFGAP2			+
21.4877	21.8542	21.631	21.6138	21.3618	22.5306	22.08	22.3551	20.8686	20.1227	21.3827	21.0728	biological regulation;cellular component organization;cellular component organization or biogenesis;cellular process;cellular response to chemical stimulus;cellular response to cytokine stimulus;cellular response to organic substance;cellular response to stimulus;negative regulation of apoptosis;negative regulation of biological process;negative regulation of cell death;negative regulation of cel…	binding;cytokine binding;growth factor binding;interleukin-1 binding;protein binding;protein N-terminus binding	actin cytoskeleton;apical plasma membrane;cell part;cell projection;clathrin-coated vesicle;coated vesicle;cytoplasmic membrane-bounded vesicle;cytoplasmic part;cytoplasmic vesicle;cytoskeleton;endoplasmic reticulum;envelope;intracellular membrane-bounded organelle;intracellular non-membrane-bounded organelle;intracellular organelle;intracellular organelle part;intracellular part;lamellipodium;ma…		3	11.7	26.099	0	6.2693	102430000	12	NaN	1	0	NaN	1.1079	0.135288	0.435176	1.18142	1.77625	0.136775	1.22015	-2.58753	O00165-5;O00165;O00165-2;Q5VYD6;O00165-4;O00165-6;E9PIQ7;O00165-3	O00165-5;O00165;O00165-2;Q5VYD6;O00165-4;O00165-6	HCLS1-associated protein X-1	HAX1			+
24.0476	24.458	23.8157	24.1783	24.5594	24.4964	24.2876	24.4718	22.8842	23.3838	23.0674	23.5225	biological regulation;cellular macromolecule metabolic process;cellular metabolic process;cellular process;cellular protein metabolic process;cellular response to chemical stimulus;cellular response to organic substance;cellular response to stimulus;cellular response to stress;cellular response to topologically incorrect protein;cellular response to unfolded protein;endoplasmic reticulum unfolded…		cell part;cytoplasmic part;cytoskeletal part;endoplasmic reticulum membrane;endoplasmic reticulum part;endoplasmic reticulum-Golgi intermediate compartment;Golgi apparatus;Golgi apparatus part;Golgi membrane;integral to membrane;intracellular membrane-bounded organelle;intracellular organelle;intracellular organelle part;intracellular part;intrinsic to membrane;membrane;membrane part;membrane-bou…		3	21.2	17.627	0	10.515	671030000	13	0.000800798	1	-0.910407	-3.0568	1.48576	0.105386	0.328941	1.33643	3.6619	0.00444444	1.23935	-4.82546	E9PIZ0;C9JST7;A6NGW1;O95070	E9PIZ0;C9JST7;A6NGW1;O95070	Protein YIF1A	YIF1A			+
22.8081	21.5413	20.9877	21.1797	21.7543	22.9535	22.8937	23.3191	21.7841	20.7255	21.064	22.3694	biological regulation;cellular localization;cellular macromolecule localization;cellular process;cellular protein complex localization;cellular protein localization;establishment of localization;establishment of localization in cell;exocyst localization;Golgi to plasma membrane transport;Golgi vesicle transport;intracellular transport;localization;macromolecule localization;negative regulation of…	binding;enzyme binding;GTPase binding;GTP-Rho binding;lipid binding;phosphatidylinositol binding;phosphatidylinositol-4,5-bisphosphate binding;phospholipid binding;protein binding;Ras GTPase binding;Rho GTPase binding;small GTPase binding	cell cortex part;cell part;cytoplasmic part;exocyst;integral to membrane;intracellular part;intrinsic to membrane;macromolecular complex;membrane;membrane part;plasma membrane;protein complex		5	31	23.587	0	11.616	189300000	7	NaN	1	0	NaN	1.37873	0.0518836	1.10094	1.74404	1.32535	0.171832	1.2444	-2.07358	Q8NFX7-2;Q8NFX7;F8VZZ2;Q8NFX7-3	Q8NFX7-2;Q8NFX7	Syntaxin-binding protein 6	STXBP6		+	+
25.1175	24.865	24.5825	24.3125	24.8942	23.8886	24.5151	25.1644	23.6493	23.8475	22.794	23.0402	anatomical structure homeostasis;base-excision repair;behavior;biological regulation;biosynthetic process;catabolic process;cell cycle;cellular biosynthetic process;cellular catabolic process;cellular component organization;cellular component organization at cellular level;cellular component organization or biogenesis;cellular component organization or biogenesis at cellular level;cellular macrom…	5'-3' exonuclease activity;5'-flap endonuclease activity;binding;catalytic activity;cation binding;damaged DNA binding;deoxyribonuclease activity;DNA binding;double-stranded DNA binding;double-stranded DNA specific exodeoxyribonuclease activity;endodeoxyribonuclease activity;endodeoxyribonuclease activity, producing 5'-phosphomonoesters;endonuclease activity;endonuclease activity, active with eit…	cell part;cytoplasmic part;intracellular membrane-bounded organelle;intracellular non-membrane-bounded organelle;intracellular organelle;intracellular organelle part;intracellular part;membrane;membrane-bounded organelle;mitochondrion;non-membrane-bounded organelle;nuclear part;nucleolus;nucleoplasm;nucleus;organelle;organelle part;plasma membrane	Base excision repair;DNA replication;Non-homologous end-joining	8	27.4	42.592	0	15.814	789410000	23	0.000828633	1	-1.38661	-3.43691	0.208151	0.960434	-0.103786	-0.243184	1.86576	0.132477	1.28283	-2.71922	P39748;I3L3E9;P39748-2;F5H1Y3	P39748;I3L3E9;P39748-2	Flap endonuclease 1	FEN1			+
23.191	22.858	23.2914	22.9989	25.1669	24.9629	24.5666	24.2206	23.8159	22.9491	23.3253	23.5796	alcohol metabolic process;anatomical structure development;behavior;behavioral interaction between organisms;biological regulation;cation homeostasis;cell surface receptor linked signaling pathway;cellular cation homeostasis;cellular chemical homeostasis;cellular component organization;cellular component organization at cellular level;cellular component organization or biogenesis;cellular compone…	binding;carbohydrate binding;cation binding;DNA binding;endopeptidase inhibitor activity;endopeptidase regulator activity;enzyme inhibitor activity;enzyme regulator activity;glycosaminoglycan binding;heparin binding;identical protein binding;ion binding;metal ion binding;nucleic acid binding;pattern binding;peptidase inhibitor activity;peptidase regulator activity;polysaccharide binding;protein b…	cell part;extracellular membrane-bounded organelle;extracellular organelle;extracellular region part;extracellular vesicular exosome;integral to membrane;intracellular membrane-bounded organelle;intracellular organelle;intracellular part;intrinsic to membrane;membrane;membrane part;membrane-bounded organelle;membrane-bounded vesicle;nucleus;organelle;plasma membrane;vesicle		16	22.4	85.486	0	27.743	808750000	24	1.08855	0.162314	0.332616	1.0754	3.70702	0.00175	1.64441	4.95797	2.46752	0.0741017	1.31179	-3.44755	Q06481-3;Q06481-6;Q06481;Q06481-4;Q06481-2;Q06481-5;E9PQS3;E9PSC7;E9PK76	Q06481-3;Q06481-6;Q06481;Q06481-4;Q06481-2;Q06481-5	Amyloid-like protein 2	APLP2		+	+
24.6239	24.8807	25.4135	25.5978	26.0483	26.343	26.2189	25.8906	24.9881	24.412	24.9282	24.5499	alcohol metabolic process;anatomical structure development;cellular aldehyde metabolic process;cellular lipid metabolic process;cellular metabolic process;cellular process;central nervous system development;developmental process;epidermis development;isoprenoid metabolic process;lipid metabolic process;metabolic process;oxidation-reduction process;peripheral nervous system development;phytol meta…	3-chloroallyl aldehyde dehydrogenase activity;aldehyde dehydrogenase (NAD) activity;aldehyde dehydrogenase [NAD(P)+] activity;catalytic activity;long-chain-alcohol oxidase activity;long-chain-aldehyde dehydrogenase activity;oxidoreductase activity;oxidoreductase activity, acting on CH-OH group of donors;oxidoreductase activity, acting on the aldehyde or oxo group of donors;oxidoreductase activity…	cell part;cytoplasmic part;endoplasmic reticulum membrane;endoplasmic reticulum part;extracellular membrane-bounded organelle;extracellular organelle;extracellular region part;extracellular vesicular exosome;integral to membrane;intracellular membrane-bounded organelle;intracellular organelle;intracellular organelle part;intracellular part;intrinsic to membrane;membrane;membrane part;membrane-bou…	Arginine and proline metabolism;Ascorbate and aldarate metabolism;beta-Alanine metabolism;Chloroalkane and chloroalkene degradation;Fatty acid metabolism;Glycerolipid metabolism;Glycolysis / Gluconeogenesis;Histidine metabolism;Limonene and pinene degradation;Lysine degradation;Pentose and glucuronate interconversions;Propanoate metabolism;Pyruvate metabolism;Tryptophan metabolism;Valine, leucine…	21	43.7	54.847	0	79.93	2184900000	50	0.0400658	1	-0.409482	-1.11522	2.46138	0.00845614	0.996184	2.86715	3.73884	0.00190476	1.40567	-5.16227	P51648;P51648-2;J3QRD1;I3L1M4;J3QKK9;J3KTG1;C9JGJ2;I3L0X1;J3QS00;J3KTD9;I3L2W1;K7EN73;J3QQV9;I3L4G6	P51648;P51648-2;J3QRD1	Fatty aldehyde dehydrogenase	ALDH3A2			+
22.433	23.7795	23.8796	23.9879	24.694	25.0975	25.1259	25.0619	23.1782	23.3761	23.6807	23.8376	cellular macromolecule metabolic process;cellular metabolic process;cellular process;cellular protein metabolic process;chaperone-mediated protein folding;macromolecule metabolic process;macromolecule modification;metabolic process;peptidyl-amino acid modification;peptidyl-proline modification;primary metabolic process;protein folding;protein metabolic process;protein modification process;protein…	binding;catalytic activity;cis-trans isomerase activity;drug binding;FK506 binding;isomerase activity;macrolide binding;peptidyl-prolyl cis-trans isomerase activity	cell part;cytoplasmic part;endoplasmic reticulum membrane;endoplasmic reticulum part;integral to membrane;intracellular organelle part;intracellular part;intrinsic to membrane;membrane;membrane part;organelle membrane;organelle part		8	57.7	22.18	0	60.047	982610000	26	0.299464	0.760783	-0.00185823	-0.00376289	2.39674	0.00610526	1.47485	3.0818	3.75816	0.00210526	1.47671	-5.28218	Q9NYL4;E9PAR0;F8VU90;Q9NYL4-2	Q9NYL4;E9PAR0;F8VU90;Q9NYL4-2	Peptidyl-prolyl cis-trans isomerase FKBP11;Peptidyl-prolyl cis-trans isomerase	FKBP11		+	+
20.6815	21.9457	22.2782	21.9264	22.7294	24.0082	23.8887	23.4504	21.8705	20.945	22.3413	22.3706	biosynthetic process;carbohydrate metabolic process;cardiolipin biosynthetic process;cardiolipin metabolic process;catabolic process;cellular biosynthetic process;cellular carbohydrate metabolic process;cellular lipid metabolic process;cellular macromolecule metabolic process;cellular metabolic process;cellular process;cellular protein metabolic process;dephosphorylation;glycerolipid biosynthetic…	catalytic activity;hydrolase activity;hydrolase activity, acting on ester bonds;inositol or phosphatidylinositol phosphatase activity;phosphatase activity;phosphatidylglycerophosphatase activity;phosphatidylinositol bisphosphate phosphatase activity;phosphatidylinositol phosphate 5-phosphatase activity;phosphatidylinositol-4,5-bisphosphate 5-phosphatase activity;phosphoprotein phosphatase activit…	cell part;cytoplasmic part;integral to membrane;integral to mitochondrial inner membrane;integral to mitochondrial membrane;integral to organelle membrane;intracellular membrane-bounded organelle;intracellular organelle;intracellular organelle part;intracellular part;intrinsic to membrane;intrinsic to mitochondrial inner membrane;intrinsic to organelle membrane;membrane part;membrane-bounded orga…		5	30.3	22.843	0	24.033	367030000	17	0.436714	0.528782	0.173898	0.297781	2.43791	0.00536842	1.81122	3.2619	2.00339	0.106759	1.63732	-3.02732	Q8WUK0;Q8WUK0-2;E9PQM0;Q8WUK0-3	Q8WUK0;Q8WUK0-2;E9PQM0;Q8WUK0-3	Phosphatidylglycerophosphatase and protein-tyrosine phosphatase 1	PTPMT1		+	+
20.9678	22.0034	20.6569	22.556	22.7895	24.458	23.7999	22.5679	22.8827	21.3679	21.5194	21.0605	biological regulation;catabolic process;cell communication;cell differentiation;cellular catabolic process;cellular developmental process;cellular metabolic process;cellular process;cellular response to chemical stimulus;cellular response to external stimulus;cellular response to extracellular stimulus;cellular response to nutrient;cellular response to nutrient levels;cellular response to stimulu…	1-alpha,25-dihydroxyvitamin D3 24-hydroxylase activity;25-hydroxycholecalciferol-24-hydroxylase activity;binding;catalytic activity;cation binding;heme binding;ion binding;iron ion binding;metal ion binding;monooxygenase activity;oxidoreductase activity;oxidoreductase activity, acting on paired donors, with incorporation or reduction of molecular oxygen;tetrapyrrole binding;transition metal ion b…	cell part;cytoplasmic part;intracellular organelle part;intracellular part;membrane;mitochondrial inner membrane;mitochondrial membrane;mitochondrial part;organelle inner membrane;organelle membrane;organelle part		9	21.2	58.875	0	27.494	271820000	11	NaN	1	0	NaN	1.90322	0.0144654	1.85777	2.55983	1.52646	0.142038	1.69617	-2.42917	Q07973;Q07973-3;Q07973-2	Q07973;Q07973-3;Q07973-2	1,25-dihydroxyvitamin D(3) 24-hydroxylase, mitochondrial	CYP24A1		+	+
25.1599	25.1825	24.4798	24.297	25.1913	24.2025	23.9739	24.7923	23.2337	23.2101	22.3672	22.5276	actin crosslink formation;actin cytoskeleton organization;actin filament bundle assembly;actin filament organization;actin filament-based process;anatomical structure development;anatomical structure morphogenesis;axonogenesis;biological regulation;cell part morphogenesis;cell projection morphogenesis;cell projection organization;cell surface receptor linked signaling pathway;cellular component a…	binding;binding, bridging;cytoskeletal adaptor activity;cytoskeletal protein binding;identical protein binding;proline-rich region binding;protein binding;protein binding, bridging;protein C-terminus binding	cell part;cell projection;cytoplasm;cytoplasmic part;cytoskeleton;cytosol;extracellular membrane-bounded organelle;extracellular organelle;extracellular region part;extracellular vesicular exosome;filopodium;intracellular non-membrane-bounded organelle;intracellular organelle;intracellular organelle part;intracellular part;membrane;membrane-bounded organelle;membrane-bounded vesicle;neuron projec…	Adherens junction;Regulation of actin cytoskeleton	12	34.2	56.625	0	29.431	735230000	31	0.000201534	1	-1.94513	-4.61143	0.133643	1	-0.239762	-0.521635	2.50846	0.0455385	1.70536	-3.7261	Q9UQB8-3;Q9UQB8-5;Q9UQB8-4;Q9UQB8-6;Q9UQB8-2;Q9UQB8;I3L4C2;B4DWA1;I3L3C6;I3L0M4;I3L327;I3L1C8;I3L2M4;I3L113;I3L3C5;I3L526;I3L0Y9;I3L125;I3L3J7;I3L2J6;I3L4A3	Q9UQB8-3;Q9UQB8-5;Q9UQB8-4;Q9UQB8-6;Q9UQB8-2;Q9UQB8;I3L4C2;B4DWA1;I3L3C6	Brain-specific angiogenesis inhibitor 1-associated protein 2	BAIAP2			+
27.8309	27.1086	27.3469	27.0318	28.2136	27.1461	27.0172	27.4292	26.3829	26.3004	24.8505	25.4289	carbohydrate metabolic process;cellular carbohydrate metabolic process;cellular macromolecule metabolic process;cellular metabolic process;cellular process;cellular protein metabolic process;glycosylation;macromolecule glycosylation;macromolecule metabolic process;macromolecule modification;metabolic process;O-glycan processing;post-translational protein modification;primary metabolic process;pro…	acetylgalactosaminyltransferase activity;binding;carbohydrate binding;catalytic activity;cation binding;ion binding;metal ion binding;polypeptide N-acetylgalactosaminyltransferase activity;transferase activity;transferase activity, transferring glycosyl groups;transferase activity, transferring hexosyl groups;UDP-glycosyltransferase activity	cell part;cytoplasmic part;Golgi apparatus part;Golgi membrane;integral to membrane;intracellular organelle part;intracellular part;intrinsic to membrane;membrane;membrane part;organelle membrane;organelle part	Mucin type O-Glycan biosynthesis	34	54	66.938	0	230.87	4674300000	151	0.00176207	1	-1.5889	-3.12346	0.444482	0.571889	0.121994	0.288368	2.02927	0.10321	1.71089	-3.08562	Q8IXK2;Q8IXK2-2	Q8IXK2	Polypeptide N-acetylgalactosaminyltransferase 12	GALNT12			+
24.7037	24.6925	24.2536	24.8835	25.5313	25.8673	26.1042	25.6963	23.7495	23.3178	24.5465	24.618		structural molecule activity	cell part;cytoskeletal part;intermediate filament;intracellular organelle part;intracellular part;lamin filament;macromolecular complex;membrane;nuclear inner membrane;nuclear membrane;nuclear part;organelle inner membrane;organelle membrane;organelle part;protein complex		25	42.2	67.688	0	63.269	1805300000	51	0.0325248	1	-0.575364	-1.29926	3.47478	0.00204878	1.16645	4.14394	2.67263	0.0321778	1.74181	-3.97196	Q03252;J9JID7	Q03252;J9JID7	Lamin-B2	LMNB2		+	+
21.6281	23.002	22.9504	22.9672	24.5846	24.3882	23.1418	23.2996	22.3998	20.5427	22.7744	22.425	alcohol catabolic process;alcohol metabolic process;aldehyde catabolic process;catabolic process;cellular aldehyde metabolic process;cellular catabolic process;cellular metabolic process;cellular process;cellular response to chemical stimulus;cellular response to oxidative stress;cellular response to stimulus;cellular response to stress;ethanol catabolic process;ethanol metabolic process;lipid me…	3-chloroallyl aldehyde dehydrogenase activity;aldehyde dehydrogenase (NAD) activity;aldehyde dehydrogenase [NAD(P)+] activity;catalytic activity;oxidoreductase activity;oxidoreductase activity, acting on the aldehyde or oxo group of donors;oxidoreductase activity, acting on the aldehyde or oxo group of donors, NAD or NADP as acceptor	cell part;cytoplasm;cytoplasmic part;cytosol;extracellular membrane-bounded organelle;extracellular organelle;extracellular region part;extracellular vesicular exosome;intracellular part;membrane;membrane-bounded organelle;membrane-bounded vesicle;organelle;plasma membrane;vesicle	beta-Alanine metabolism;Drug metabolism - cytochrome P450;Glycolysis / Gluconeogenesis;Histidine metabolism;Metabolism of xenobiotics by cytochrome P450;Phenylalanine metabolism;Tyrosine metabolism	8	17.3	51.839	0	28.916	433130000	14	0.0861369	1	-0.601449	-0.851039	1.59594	0.0325882	1.21665	2.03	1.56746	0.133714	1.8181	-2.50654	P43353;P43353-2;A0A087X2D4;Q9BUJ8;A0A087WUF8;A0A087X192;A0A087WTE0;P48448	P43353;P43353-2;A0A087X2D4	Aldehyde dehydrogenase family 3 member B1	ALDH3B1		+	+
25.3928	24.8513	25.2925	25.0862	24.772	23.655	23.4849	24.8328	23.3704	23.2176	22.1928	20.6394	cell cycle;cell cycle process;cellular component assembly;cellular component assembly at cellular level;cellular component organization;cellular component organization at cellular level;cellular component organization or biogenesis;cellular component organization or biogenesis at cellular level;cellular macromolecular complex assembly;cellular macromolecular complex subunit organization;cellular …	binding;catalytic activity;GTP binding;GTPase activity;guanyl nucleotide binding;guanyl ribonucleotide binding;hydrolase activity;hydrolase activity, acting on acid anhydrides;hydrolase activity, acting on acid anhydrides, in phosphorus-containing anhydrides;nucleoside-triphosphatase activity;nucleotide binding;purine nucleotide binding;purine ribonucleoside triphosphate binding;purine ribonucleo…	axon part;cell body;cell part;cell projection;cell projection part;cilium;cytoplasmic part;cytoskeletal part;cytosol;extracellular membrane-bounded organelle;extracellular organelle;extracellular region part;extracellular vesicular exosome;internode region of axon;intracellular membrane-bounded organelle;intracellular organelle;intracellular organelle part;intracellular part;macromolecular comple…	Gap junction;Pathogenic Escherichia coli infection;Phagosome	47	80.9	49.585	0	106.83	601080000	34	0.00102025	1	-2.80067	-3.784	0.00929009	1	-0.969517	-2.03157	1.35061	0.161226	1.83115	-2.22383	P04350;M0R2D3;M0QY85;M0QYM7;M0R278;M0R042;M0R0X0;M0QY37;M0QX14;M0QZL7;M0R1I1;M0R2T4	P04350	Tubulin beta-4A chain	TUBB4A			+
22.2775	22.1265	22.6334	22.9549	24.3945	25.7553	25.8441	24.8754	23.1262	22.3225	24.0612	23.7262	acylglycerol metabolic process;alcohol metabolic process;amine metabolic process;amine transport;amino acid transmembrane transport;amino acid transport;behavior;betaine metabolic process;betaine transport;biological regulation;carbohydrate metabolic process;carboxylic acid catabolic process;carboxylic acid metabolic process;carboxylic acid transport;carnitine metabolic process;carnitine shuttle;…	carnitine O-acyltransferase activity;carnitine O-palmitoyltransferase activity;catalytic activity;O-acyltransferase activity;O-palmitoyltransferase activity;palmitoyltransferase activity;transferase activity;transferase activity, transferring acyl groups;transferase activity, transferring acyl groups other than amino-acyl groups	cell part;cytoplasmic part;integral to membrane;integral to mitochondrial membrane;integral to mitochondrial outer membrane;integral to organelle membrane;intracellular membrane-bounded organelle;intracellular organelle;intracellular organelle part;intracellular part;intrinsic to membrane;intrinsic to mitochondrial outer membrane;intrinsic to organelle membrane;membrane;membrane part;membrane-bou…	Adipocytokine signaling pathway;Fatty acid metabolism;PPAR signaling pathway	13	21.9	88.367	0	55.739	1160200000	35	1.28185	0.0756356	0.810936	1.54677	3.62391	0.00133333	2.71923	5.47285	1.9871	0.1045	1.90829	-3.08675	P50416;P50416-2;Q92523-4;Q92523-3;Q92523	P50416;P50416-2	Carnitine O-palmitoyltransferase 1, liver isoform	CPT1A		+	+
24.2204	23.8103	24.0846	21.3217	23.7867	23.3422	22.9035	24.2646	22.3332	22.8647	20.8658	20.5778	actin cytoskeleton organization;actin filament organization;actin filament-based process;alcohol metabolic process;biological adhesion;biological regulation;biosynthetic process;carbohydrate metabolic process;cell adhesion;cellular biosynthetic process;cellular carbohydrate metabolic process;cellular component organization;cellular component organization at cellular level;cellular component organ…	binding;catalytic activity;hydrolase activity;protein binding;protein domain specific binding;SH2 domain binding	cell part;cell projection;cytoplasm;cytoplasmic part;cytoskeleton;cytosol;filopodium;Golgi apparatus;intracellular membrane-bounded organelle;intracellular non-membrane-bounded organelle;intracellular organelle;intracellular part;lamellipodium;membrane;membrane-bounded organelle;non-membrane-bounded organelle;organelle;plasma membrane	Inositol phosphate metabolism;Phosphatidylinositol signaling system	12	14.9	138.6	0	23.723	333730000	20	NaN	1	0	NaN	0.407581	0.593681	0.214975	0.254615	1.64641	0.137714	1.91388	-2.62918	O15357;O15357-2;A0A0A0MTP6;F5GY16;H7BXR2;H0YFZ4	O15357;O15357-2;A0A0A0MTP6	Phosphatidylinositol 3,4,5-trisphosphate 5-phosphatase 2	INPPL1			+
22.6975	23.4684	23.5785	23.057	23.1387	22.5411	22.5519	23.035	20.7494	22.6621	20.0047	19.9114	amine metabolic process;anatomical structure development;aromatic compound biosynthetic process;biosynthetic process;brainstem development;carboxylic acid metabolic process;cellular amine metabolic process;cellular amino acid metabolic process;cellular aromatic compound metabolic process;cellular biosynthetic process;cellular ketone metabolic process;cellular metabolic process;cellular nitrogen c…	adenyl nucleotide binding;adenyl ribonucleotide binding;ATP binding;binding;catalytic activity;cation binding;cyclo-ligase activity;hydroxymethyl-, formyl- and related transferase activity;ion binding;ligase activity;ligase activity, forming carbon-nitrogen bonds;metal ion binding;methyltransferase activity;nucleotide binding;phosphoribosylamine-glycine ligase activity;phosphoribosylformylglycina…	cell part;cytoplasmic part;cytosol;extracellular membrane-bounded organelle;extracellular organelle;extracellular region part;extracellular vesicular exosome;intracellular part;membrane-bounded organelle;membrane-bounded vesicle;organelle;vesicle	One carbon pool by folate;Purine metabolism	4	7.1	107.77	0	14.629	174350000	6	NaN	1	0	NaN	0.0420049	1	-0.383702	-1.07821	1.63044	0.139567	1.98476	-2.62063	P22102;C9JBJ1;C9JTV6;F8WD69;P22102-2;C9JZG2;C9JKQ7;H7C366	P22102;C9JBJ1;C9JTV6;F8WD69;P22102-2	Trifunctional purine biosynthetic protein adenosine-3;Phosphoribosylamine--glycine ligase;Phosphoribosylformylglycinamidine cyclo-ligase;Phosphoribosylglycinamide formyltransferase	GART			+
23.4665	23.2638	23.8255	23.0171	23.4564	22.6065	23.0597	23.5072	20.6352	21.7371	21.0496	20.8383	adult behavior;adult locomotory behavior;anatomical structure maturation;behavior;cellular component organization;cellular component organization at cellular level;cellular component organization or biogenesis;cellular component organization or biogenesis at cellular level;cellular process;cerebellar Purkinje cell layer maturation;COPI coating of Golgi vesicle;developmental maturation;development…		AP-type membrane coat adaptor complex;cell part;clathrin adaptor complex;COPI vesicle coat;cytoplasm;cytoplasmic part;cytoplasmic vesicle part;cytosol;endoplasmic reticulum;Golgi apparatus;Golgi apparatus part;intracellular membrane-bounded organelle;intracellular organelle;intracellular organelle part;intracellular part;macromolecular complex;membrane;membrane coat;membrane part;membrane-bounded…		6	11.1	61.626	0	8.6768	241230000	11	NaN	1	0	NaN	0.10134	1	-0.235771	-0.637091	3.22873	0.0032	2.09239	-5.00659	B0YIW6;P48444;Q6P1Q5;E9PK34;P48444-2	B0YIW6;P48444;Q6P1Q5	Coatomer subunit delta	ARCN1			+
26.1044	25.3385	25.5012	25.3968	27.0358	25.7469	25.4744	26.4963	24.1135	24.8537	23.0517	24.2172			cell part;contractile fiber part;costamere;cytoplasm;cytoplasmic part;cytoplasmic vesicle membrane;cytoplasmic vesicle part;intracellular membrane-bounded organelle;intracellular organelle;intracellular organelle part;intracellular part;membrane;membrane part;membrane-bounded organelle;nucleus;organelle;organelle membrane;organelle part;plasma membrane;plasma membrane part;sarcolemma;T-tubule;ves…		37	22.3	605.64	0	93.189	1797900000	83	0.00220931	1	-1.52617	-2.97477	1.04711	0.128007	0.603139	1.21374	2.21067	0.074	2.12931	-3.45811	Q8IVF2-3;Q8IVF2;Q8IVF2-2	Q8IVF2-3;Q8IVF2	Protein AHNAK2	AHNAK2			+
24.704	25.2752	25.0137	25.5133	24.3171	25.7731	25.201	24.3742	22.2713	22.2337	23.096	23.04	alcohol catabolic process;alcohol metabolic process;biological regulation;carbohydrate catabolic process;carbohydrate homeostasis;carbohydrate metabolic process;carbohydrate phosphorylation;catabolic process;cellular carbohydrate catabolic process;cellular carbohydrate metabolic process;cellular chemical homeostasis;cellular glucose homeostasis;cellular homeostasis;cellular metabolic process;cell…	adenyl nucleotide binding;adenyl ribonucleotide binding;ATP binding;binding;carbohydrate kinase activity;catalytic activity;fructokinase activity;glucokinase activity;hexokinase activity;kinase activity;mannokinase activity;nucleotide binding;phosphotransferase activity, alcohol group as acceptor;purine nucleotide binding;purine ribonucleoside triphosphate binding;purine ribonucleotide binding;ri…	cell part;cytoplasmic part;cytosol;intracellular part	Amino sugar and nucleotide sugar metabolism;Butirosin and neomycin biosynthesis;Carbohydrate digestion and absorption;Fructose and mannose metabolism;Galactose metabolism;Glycolysis / Gluconeogenesis;Insulin signaling pathway;Starch and sucrose metabolism;Streptomycin biosynthesis;Type II diabetes mellitus	24	26.7	102.54	0	74.161	981170000	48	3.33e-05	1	-2.46631	-6.27545	0.157977	1	-0.210199	-0.42842	2.75755	0.0151351	2.25611	-4.32332	Q2TB90;Q2TB90-2;Q2TB90-3	Q2TB90;Q2TB90-2;Q2TB90-3	Putative hexokinase HKDC1	HKDC1			+
21.7038	21.1827	21.6727	21.5026	23.4089	24.3842	23.5837	22.0995	21.5441	20.771	20.9351	20.9899	amine catabolic process;amine metabolic process;biotin metabolic process;branched chain family amino acid catabolic process;branched chain family amino acid metabolic process;carboxylic acid catabolic process;carboxylic acid metabolic process;catabolic process;cellular amide metabolic process;cellular amine metabolic process;cellular amino acid catabolic process;cellular amino acid metabolic proc…	adenyl nucleotide binding;adenyl ribonucleotide binding;ATP binding;binding;biotin binding;biotin carboxylase activity;carboxylic acid binding;catalytic activity;cation binding;CoA carboxylase activity;ion binding;ligase activity;ligase activity, forming carbon-carbon bonds;ligase activity, forming carbon-nitrogen bonds;metal ion binding;methylcrotonoyl-CoA carboxylase activity;monocarboxylic aci…	cell part;cytoplasmic part;cytosol;intracellular membrane-bounded organelle;intracellular organelle;intracellular organelle lumen;intracellular organelle part;intracellular part;membrane;membrane-bounded organelle;membrane-enclosed lumen;mitochondrial inner membrane;mitochondrial matrix;mitochondrial membrane;mitochondrial part;mitochondrion;organelle;organelle inner membrane;organelle lumen;orga…	Valine, leucine and isoleucine degradation	6	23.5	48.216	0	27.423	347880000	9	NaN	1	0	NaN	2.34633	0.00625287	1.8536	3.15079	2.43101	0.03856	2.30902	-3.8332	G5E9X5;Q96RQ3;F5GYT8;E9PG35;E9PHF7;F8WDI3	G5E9X5;Q96RQ3;F5GYT8;E9PG35;E9PHF7	Methylcrotonoyl-CoA carboxylase subunit alpha, mitochondrial	MCCC1		+	+
23.1145	22.7894	23.3328	22.9403	24.864	23.2933	23.9159	25.383	20.8934	23.0587	20.9464	22.4512	anatomical structure development;biosynthetic process;cell cycle;cell proliferation;cell proliferation in forebrain;cellular aromatic compound metabolic process;cellular biosynthetic process;cellular component assembly;cellular component organization;cellular component organization or biogenesis;cellular macromolecule biosynthetic process;cellular macromolecule metabolic process;cellular metaboli…	adenyl nucleotide binding;adenyl ribonucleotide binding;ATP binding;binding;catalytic activity;nucleotide binding;oxidoreductase activity;oxidoreductase activity, acting on CH or CH2 groups;oxidoreductase activity, acting on CH or CH2 groups, disulfide as acceptor;purine nucleotide binding;purine ribonucleoside triphosphate binding;purine ribonucleotide binding;ribonucleoside-diphosphate reductas…	cell body;cell part;cell projection;cytoplasm;cytoplasmic part;cytosol;envelope;extracellular membrane-bounded organelle;extracellular organelle;extracellular region part;extracellular vesicular exosome;intracellular organelle part;intracellular part;membrane-bounded organelle;membrane-bounded vesicle;neuronal cell body;nuclear envelope;nuclear part;nucleoplasm;organelle;organelle envelope;organe…	Glutathione metabolism;Purine metabolism;Pyrimidine metabolism	9	15.2	90.069	0	84.546	471070000	16	NaN	1	0	NaN	1.76863	0.0226667	1.31981	2.26382	1.90149	0.104709	2.52661	-3.08817	P23921;E9PL69;E9PRY9;E9PJ62;E9PP77;H0YCY7	P23921;E9PL69	Ribonucleoside-diphosphate reductase large subunit	RRM1		+	+
24.9683	23.6052	23.4443	23.4182	24.307	23.3704	24.0059	24.6677	21.5259	21.696	21.1085	21.3025	activation of caspase activity;adult behavior;adult locomotory behavior;aging;alcohol biosynthetic process;alcohol metabolic process;amine biosynthetic process;amine metabolic process;amine transport;ATP synthesis coupled electron transport;behavior;behavioral response to cocaine;benzene-containing compound metabolic process;biological regulation;biosynthetic process;carboxylic acid metabolic pro…	alpha-tubulin binding;binding;calcium ion binding;caspase inhibitor activity;caspase regulator activity;catalytic activity;cation binding;copper ion binding;cysteine-type endopeptidase inhibitor activity;cytoskeletal protein binding;DNA binding;dynein binding;endopeptidase inhibitor activity;endopeptidase regulator activity;enzyme inhibitor activity;enzyme regulator activity;ferrous iron binding;…	actin cytoskeleton;axon;axon part;cell body;cell cortex;cell junction;cell part;cell projection;cell projection part;clathrin-coated vesicle;coated vesicle;cytoplasm;cytoplasmic membrane-bounded vesicle;cytoplasmic part;cytoplasmic vesicle;cytoplasmic vesicle membrane;cytoplasmic vesicle part;cytoskeleton;cytosol;endoplasmic reticulum;extracellular matrix part;extracellular region;extracellular r…	Alzheimer's disease;Parkinson's disease	6	55.7	11.777	0	22.773	331570000	17	NaN	1	0	NaN	0.495901	0.491547	0.228769	0.406692	3.93284	0	2.67953	-6.64507	E7EPV7;P37840-2;P37840;D6RA31;H6UYS7;P37840-3;G4Y816;Q16143	E7EPV7;P37840-2;P37840;D6RA31;H6UYS7;P37840-3	Alpha-synuclein	SNCA			+
22.981	22.7071	23.138	24.5608	26.7429	27.2505	26.8588	26.9707	24.9982	22.8935	24.4985	24.5751	alkaloid metabolic process;arachidonic acid metabolic process;biological regulation;biosynthetic process;carboxylic acid biosynthetic process;carboxylic acid metabolic process;cellular amide metabolic process;cellular biosynthetic process;cellular ketone metabolic process;cellular lipid metabolic process;cellular metabolic process;cellular nitrogen compound metabolic process;cellular process;cell…	binding;catalytic activity;cation binding;heme binding;intramolecular oxidoreductase activity;ion binding;iron ion binding;isomerase activity;metal ion binding;monooxygenase activity;oxidoreductase activity;oxidoreductase activity, acting on paired donors, with incorporation or reduction of molecular oxygen;prostaglandin-I synthase activity;tetrapyrrole binding;transition metal ion binding	caveola;cell part;cytoplasmic part;endoplasmic reticulum;endoplasmic reticulum membrane;endoplasmic reticulum part;extracellular region part;extracellular space;integral to membrane;intracellular membrane-bounded organelle;intracellular organelle;intracellular organelle part;intracellular part;intrinsic to membrane;membrane;membrane part;membrane raft;membrane-bounded organelle;nucleus;organelle;…	Arachidonic acid metabolism	16	30.4	57.103	0	119.56	2813800000	62	1.00055	0.122098	0.894624	1.24086	4.1177	0	3.60901	6.83035	2.90473	0.008	2.71439	-4.71974	Q16647	Q16647	Prostacyclin synthase	PTGIS		+	+
24.0094	24.1631	21.3177	24.7436	24.4831	22.179	23.5471	24.7629	20.1291	21.7545	19.9473	22.1969	apoptosis;biological regulation;cell death;cell differentiation;cellular developmental process;cellular process;death;developmental process;inner ear receptor cell differentiation;mechanoreceptor differentiation;multicellular organismal process;negative regulation of biological process;negative regulation of cell proliferation;negative regulation of cellular process;neurological system process;ne…		cell part;cytoplasm;intracellular part		6	16.1	54.554	0	25.128	386790000	10	NaN	1	0	NaN	0.369613	0.649359	0.184583	0.174081	1.8192	0.107341	2.73608	-2.9953	O60443;H7C3W1;O60443-2;O60443-3	O60443;H7C3W1	Non-syndromic hearing impairment protein 5	DFNA5			+
26.0467	25.0022	25.4429	24.7639	26.3528	25.6103	25.412	26.7866	20.928	23.6958	22.2178	23.7213	3'-phosphoadenosine 5'-phosphosulfate biosynthetic process;3'-phosphoadenosine 5'-phosphosulfate metabolic process;amine metabolic process;aminoglycan metabolic process;anatomical structure development;biological regulation;biosynthetic process;blood coagulation;bone development;carbohydrate metabolic process;cellular biosynthetic process;cellular metabolic process;cellular nitrogen compound bios…	adenyl nucleotide binding;adenyl ribonucleotide binding;adenylylsulfate kinase activity;adenylyltransferase activity;ATP binding;binding;catalytic activity;kinase activity;nucleotide binding;nucleotidyltransferase activity;phosphotransferase activity, alcohol group as acceptor;purine nucleotide binding;purine ribonucleoside triphosphate binding;purine ribonucleotide binding;ribonucleotide binding…	cell part;cytoplasmic part;cytosol;intracellular part	Purine metabolism;Selenocompound metabolism;Sulfur metabolism	17	43.6	69.5	0	93.858	1418000000	63	NaN	1	0	NaN	1.15571	0.0957844	0.726478	1.37864	2.42115	0.0265455	3.3997	-4.03209	O95340;O95340-2	O95340;O95340-2	Bifunctional 3-phosphoadenosine 5-phosphosulfate synthase 2;Sulfate adenylyltransferase;Adenylyl-sulfate kinase	PAPSS2			+
22.8722	21.2955	24.9901	25.6631	20.4684	20.4861	25.3782	21.3726	25.7292	22.0604	27.5528	26.2355	biological regulation;cell redox homeostasis;cellular homeostasis;cellular process;homeostatic process;regulation of biological process;regulation of biological quality;regulation of cellular process	catalytic activity;isomerase activity			15	58.5	13.519	0	18.812	3695200000	35	0.801799	0.178698	1.68924	1.028	NaN	1	0	NaN	1.08884	0.172191	-3.46811	1.97198	H7BZJ3	H7BZJ3		PDIA3
21.9638	22.4731	21.735	21.7372	25.4301	21.7763	22.072	24.2821	27.4761	27.1118	24.277	24.7759	anatomical structure development;antigen processing and presentation;antigen processing and presentation of endogenous antigen;antigen processing and presentation of endogenous peptide antigen;antigen processing and presentation of endogenous peptide antigen via MHC class I;antigen processing and presentation of endogenous peptide antigen via MHC class I via ER pathway;antigen processing and pres…	active transmembrane transporter activity;adenyl nucleotide binding;adenyl ribonucleotide binding;ATP binding;ATPase activity;ATPase activity, coupled;ATPase activity, coupled to movement of substances;ATPase activity, coupled to transmembrane movement of substances;binding;catalytic activity;cation binding;cofactor transporter activity;efflux transmembrane transporter activity;heme binding;heme …	ATP-binding cassette (ABC) transporter complex;cell part;cytoplasmic part;endoplasmic reticulum;endosome;envelope;extracellular membrane-bounded organelle;extracellular organelle;extracellular region part;extracellular vesicular exosome;Golgi apparatus;integral to membrane;integral to mitochondrial membrane;integral to mitochondrial outer membrane;integral to organelle membrane;integral to plasma…	ABC transporters	19	31.6	77.434	0	189.32	1964700000	43	2.80335	0.0022069	3.93288	4.2414	1.07981	0.0905298	1.41285	1.41668	1.09914	0.175658	-2.52003	1.94529	H7BXK9;Q9NP58-4;Q9NP58;Q2M3G0-1;Q2M3G0	H7BXK9;Q9NP58-4;Q9NP58	ATP-binding cassette sub-family B member 6, mitochondrial	ABCB6	+
21.3554	23.2437	22.4609	21.5896	24.1356	21.7012	22.3	21.292	27.9933	24.0089	23.0666	23.8742	alcohol metabolic process;biological regulation;chemical homeostasis;cholesterol efflux;cholesterol homeostasis;cholesterol metabolic process;cholesterol transport;establishment of localization;establishment of localization in cell;glycolipid transport;homeostatic process;intracellular cholesterol transport;intracellular lipid transport;intracellular sterol transport;intracellular transport;lipid…	binding;cholesterol binding;enzyme binding;lipid binding;protein binding;steroid binding;sterol binding	cell part;cytoplasmic part;endoplasmic reticulum;extracellular membrane-bounded organelle;extracellular organelle;extracellular region part;extracellular vesicular exosome;intracellular membrane-bounded organelle;intracellular organelle;intracellular part;lysosome;lytic vacuole;membrane-bounded organelle;membrane-bounded vesicle;organelle;vacuole;vesicle	Lysosome	10	60.1	16.23	0	65.773	2033200000	28	1.43614	0.0391622	2.57333	1.99954	0.394278	0.612431	0.194806	0.225977	0.956347	0.224373	-2.37853	1.73428	J3KMY5;G3V3E8;E7EMS2;G3V3D1;P61916;G3V2V8;H0YIZ1;P61916-2	J3KMY5;G3V3E8;E7EMS2;G3V3D1;P61916;G3V2V8;H0YIZ1;P61916-2	Epididymal secretory protein E1	NPC2	+
25.4397	24.6475	25.1643	21.9364	21.0202	21.387	24.4381	25.2856	25.635	24.8306	25.0547	25.177	biological adhesion;cell adhesion;cellular process		adherens junction;anchoring junction;cell junction;cell part;cell-substrate adherens junction;cell-substrate junction;cytoplasm;focal adhesion;integral to membrane;integral to plasma membrane;intracellular part;intrinsic to membrane;intrinsic to plasma membrane;membrane;membrane part;plasma membrane;plasma membrane part	Cell adhesion molecules (CAMs);Leukocyte transendothelial migration	5	35.5	17.128	0	27.932	1696400000	19	0.786996	0.202732	0.877316	0.952061	NaN	1	0	NaN	1.01731	0.209329	-2.14158	1.80567	P14209-3;P14209;A0A096LP69;A8MQT7;H7C2F2;P14209-2	P14209-3;P14209;A0A096LP69	CD99 antigen	CD99
25.2621	25.9706	21.7754	21.43	23.54	24.1764	20.4606	20.6603	20.1443	25.8465	24.6989	26.4237	biological regulation;cell cycle process;cellular component assembly;cellular component assembly at cellular level;cellular component organization;cellular component organization at cellular level;cellular component organization or biogenesis;cellular component organization or biogenesis at cellular level;cellular process;cytokinesis;cytoskeleton organization;microtubule cytoskeleton organization…		astral microtubule;cell part;cytoplasmic microtubule;cytoplasmic part;cytoskeletal part;intracellular organelle part;intracellular part;macromolecular complex;microtubule;organelle part;protein complex;spindle microtubule		2	3.9	54.694	0.0097671	1.7636	2342600000	15	0.438242	0.499961	0.668784	0.344247	NaN	1	0	NaN	0.562458	0.442567	-2.06899	1.13794	A2VCS9;E7ETZ8;Q49MG5;A0A0C4DG83;Q49MG5-2	A2VCS9;E7ETZ8;Q49MG5;A0A0C4DG83;Q49MG5-2	Microtubule-associated protein 9	MAP9
26.5132	26.2047	26.2493	26.6873	25.5568	25.4049	25.3134	20.424	26.3503	26.8977	25.3502	25.8147	biological regulation;cellular component organization;cellular component organization or biogenesis;cellular macromolecule metabolic process;cellular membrane fusion;cellular membrane organization;cellular metabolic process;cellular process;cellular process involved in reproduction;cellular process involved in reproduction in multicellular organism;cellular protein metabolic process;fusion of spe…	catalytic activity;protein-tyrosine sulfotransferase activity;sulfotransferase activity;transferase activity;transferase activity, transferring sulfur-containing groups	cell part;cytoplasmic part;endoplasmic reticulum;extracellular membrane-bounded organelle;extracellular organelle;extracellular region part;extracellular vesicular exosome;Golgi apparatus part;Golgi membrane;integral to membrane;intracellular membrane-bounded organelle;intracellular organelle;intracellular organelle part;intracellular part;intrinsic to membrane;membrane;membrane part;membrane-bou…		7	23.9	41.911	0	25.994	2308700000	22	0.100573	1	-0.310417	-0.684755	0.0280391	1	-2.23884	-1.65055	0.727958	0.345434	-1.92843	1.38219	O60704;B1AHJ7;B1AHJ6;B1AHK0;B1AHJ9;B1AHJ8;B1AHJ5	O60704;B1AHJ7;B1AHJ6	Protein-tyrosine sulfotransferase 2	TPST2
21.6435	21.998	21.4038	22.1022	22.0293	21.6732	21.3117	22.3436	26.1096	24.8342	22.951	20.7875	anatomical structure development;cellular lipid metabolic process;cellular metabolic process;cellular process;ceramide metabolic process;developmental process;glycolipid metabolic process;glycosphingolipid metabolic process;lipid metabolic process;lung development;membrane lipid metabolic process;metabolic process;organ development;primary metabolic process;response to chemical stimulus;response …	catalytic activity;ceramidase activity;hydrolase activity;hydrolase activity, acting on carbon-nitrogen (but not peptide) bonds;hydrolase activity, acting on carbon-nitrogen (but not peptide) bonds, in linear amides	cell part;cytoplasmic part;extracellular membrane-bounded organelle;extracellular organelle;extracellular region part;extracellular vesicular exosome;intracellular organelle lumen;intracellular organelle part;intracellular part;lysosomal lumen;membrane-bounded organelle;membrane-bounded vesicle;membrane-enclosed lumen;organelle;organelle lumen;organelle part;vacuolar lumen;vacuolar part;vesicle	Lysosome;Sphingolipid metabolism	11	45.4	41.796	0	80.477	635870000	14	1.10045	0.0826667	1.88373	1.48254	NaN	1	0	NaN	0.764708	0.327748	-1.83116	1.4298	E7EMM4;Q13510;Q13510-2;Q13510-3	E7EMM4;Q13510;Q13510-2;Q13510-3	Acid ceramidase;Acid ceramidase subunit alpha;Acid ceramidase subunit beta	ASAH1
21.5674	20.941	23.208	21.8446	24.9113	24.246	23.9386	24.1741	28.089	26.4638	24.7713	25.0235	amine metabolic process;carboxylic acid metabolic process;cellular amine metabolic process;cellular amino acid metabolic process;cellular ketone metabolic process;cellular metabolic process;cellular nitrogen compound metabolic process;cellular process;glutamine family amino acid metabolic process;glutamine metabolic process;macromolecule metabolic process;metabolic process;nitrogen compound metab…	catalytic activity;exopeptidase activity;gamma-glutamyl-peptidase activity;hydrolase activity;omega peptidase activity;peptidase activity;peptidase activity, acting on L-amino acid peptides	cell part;cytoplasmic membrane-bounded vesicle;cytoplasmic part;cytoplasmic vesicle;cytosol;extracellular membrane-bounded organelle;extracellular organelle;extracellular region part;extracellular space;extracellular vesicular exosome;intracellular membrane-bounded organelle;intracellular organelle;intracellular part;lysosome;lytic vacuole;melanosome;membrane-bounded organelle;membrane-bounded ve…	Folate biosynthesis	13	40.6	35.964	0	144.1	2681600000	56	2.75848	0.00213333	4.19663	4.1897	2.7578	0.00235294	2.42725	3.90441	1.17404	0.173551	-1.76938	1.98283	Q92820	Q92820	Gamma-glutamyl hydrolase	GGH	+	+
21.8908	21.5923	21.0131	21.0455	22.9984	22.6873	21.971	22.2327	25.884	25.0446	23.3863	22.6145	biological adhesion;cell adhesion;cell-matrix adhesion;cell-substrate adhesion;cellular process	binding;calcium ion binding;cation binding;ion binding;metal ion binding	cell part;cytoplasmic part;extracellular membrane-bounded organelle;extracellular organelle;extracellular region;extracellular region part;extracellular vesicular exosome;intracellular membrane-bounded organelle;intracellular organelle;intracellular part;lysosome;lytic vacuole;membrane-bounded organelle;membrane-bounded vesicle;organelle;vacuole;vesicle		6	21	25.437	0	27.19	673470000	16	2.27484	0.00624	2.84692	3.24046	2.17168	0.0131081	1.08693	2.62446	1.18317	0.173794	-1.76	1.99367	Q9UM22;Q9UM22-3;Q9UM22-2;D6RIH7	Q9UM22;Q9UM22-3	Mammalian ependymin-related protein 1	EPDR1	+	+
24.3846	25.5065	25.4127	25.3064	20.9525	23.9292	23.7705	24.5743	26.037	25.8265	24.2531	24.149	actin cytoskeleton organization;actin filament-based process;activation of adenylate cyclase activity;ameboidal cell migration;axon guidance;biological regulation;blood coagulation;cell activation;cell migration;cell motility;cellular component movement;cellular component organization;cellular component organization at cellular level;cellular component organization or biogenesis;cellular componen…		adherens junction;anchoring junction;cell cortex part;cell junction;cell part;cell-substrate adherens junction;cell-substrate junction;cortical actin cytoskeleton;cortical cytoskeleton;cytoplasmic part;cytoskeletal part;cytoskeleton;extracellular membrane-bounded organelle;extracellular organelle;extracellular region part;extracellular vesicular exosome;focal adhesion;intracellular non-membrane-b…		19	46.2	51.83	0	105.43	1317400000	42	0.253295	0.851992	-0.0861297	-0.129536	0.0158072	1	-1.84592	-1.95439	0.948203	0.235491	-1.75979	1.67987	Q01518-2;Q01518;Q5T0R1;Q5T0R9;Q5T0R7;Q5T0R6;Q5T0R5;Q5T0R4;Q5T0R3;Q5T0R2;Q5T0S3;Q5T0R8	Q01518-2;Q01518;Q5T0R1;Q5T0R9;Q5T0R7;Q5T0R6;Q5T0R5;Q5T0R4;Q5T0R3;Q5T0R2	Adenylyl cyclase-associated protein 1;Adenylyl cyclase-associated protein	CAP1
23.1061	23.1984	23.6515	23.5446	21.1329	23.7501	23.543	23.0967	24.0906	23.6715	25.6233	25.0451	biological regulation;cellular metabolic process;cellular nitrogen compound metabolic process;cellular process;cellular response to stimulus;metabolic process;nitrogen compound metabolic process;nucleobase-containing compound metabolic process;nucleobase-containing small molecule metabolic process;nucleoside phosphate metabolic process;nucleotide metabolic process;nucleotide phosphorylation;phosp…	catalytic activity;guanylate kinase activity;kinase activity;nucleobase-containing compound kinase activity;nucleotide kinase activity;phosphotransferase activity, phosphate group as acceptor;transferase activity;transferase activity, transferring phosphorus-containing groups	cell part;integral to membrane;integral to plasma membrane;intrinsic to membrane;intrinsic to plasma membrane;membrane;membrane part;plasma membrane part		9	25	60.516	0	44.529	1245900000	20	1.727	0.032	1.23249	2.18814	0.110818	1	-0.494477	-0.693822	1.22449	0.171579	-1.72696	2.04346	B4DZ84;D3DX48;A0A0A0MRU0;A0A0D9SFF8;D3DX49;A0A0C4DH75;Q14168-5;Q14168-6;Q14168-2;Q14168-3;Q14168;Q14168-4;A0A087WVY2;E5RI47	B4DZ84;D3DX48;A0A0A0MRU0;A0A0D9SFF8;D3DX49;A0A0C4DH75;Q14168-5;Q14168-6;Q14168-2;Q14168-3;Q14168;Q14168-4	MAGUK p55 subfamily member 2	MPP2	+
23.2149	22.6147	22.9079	21.4346	23.9057	21.6052	20.9447	23.1925	24.51	24.5702	23.4403	23.8737	carbohydrate metabolic process;cellular carbohydrate metabolic process;cellular macromolecule metabolic process;cellular metabolic process;cellular process;cellular protein metabolic process;glycosylation;macromolecule glycosylation;macromolecule metabolic process;macromolecule modification;metabolic process;O-glycan processing;post-translational protein modification;primary metabolic process;pro…	acetylgalactosaminyltransferase activity;binding;carbohydrate binding;catalytic activity;cation binding;ion binding;metal ion binding;polypeptide N-acetylgalactosaminyltransferase activity;transferase activity;transferase activity, transferring glycosyl groups;transferase activity, transferring hexosyl groups;UDP-glycosyltransferase activity	cell part;cytoplasmic part;Golgi apparatus part;Golgi membrane;integral to membrane;intracellular organelle part;intracellular part;intrinsic to membrane;membrane;membrane part;organelle membrane;organelle part	Mucin type O-Glycan biosynthesis	8	18.7	61.947	0	15.619	573670000	17	2.0768	0.0141649	1.55553	2.71091	NaN	1	0	NaN	1.20681	0.171815	-1.68651	2.01468	Q86SR1-2;Q86SR1;Q86SR1-4;Q86SR1-3;A0A087X115;Q49A17-2;Q49A17	Q86SR1-2;Q86SR1;Q86SR1-4	Polypeptide N-acetylgalactosaminyltransferase 10	GALNT10	+
23.5945	23.6812	24.3212	24.304	20.852	23.4987	23.3275	22.7207	23.7872	23.4458	24.9002	24.9869	actin cytoskeleton organization;actin filament-based process;cellular component organization;cellular component organization at cellular level;cellular component organization or biogenesis;cellular component organization or biogenesis at cellular level;cellular process;cortical actin cytoskeleton organization;cortical cytoskeleton organization;cytoskeleton organization;organelle organization	structural molecule activity	adherens junction;anchoring junction;cell cortex part;cell junction;cell part;cell-substrate adherens junction;cell-substrate junction;cytoplasm;cytoplasmic part;cytoskeletal part;cytoskeleton;extracellular membrane-bounded organelle;extracellular organelle;extracellular region part;extracellular vesicular exosome;extrinsic to membrane;focal adhesion;intracellular membrane-bounded organelle;intra…	Tight junction	20	28.9	112.59	0	75.462	989860000	26	0.592817	0.36573	0.304823	0.568576	0.0163912	1	-1.3755	-1.86684	1.233	0.171345	-1.68033	2.04781	O43491;E9PHY5;O43491-3;O43491-4;E9PII3;E9PK52;O43491-2;I6L9B1;Q6ZSX4;Q6R5J7;E9PPC9;E9PN54;H0Y5B0;E9PJP4;E9PQN0;E9PRG1;E9PIG0;E9PQD2;E9PMV8;J3QS83;E9PMG5	O43491;E9PHY5;O43491-3;O43491-4;E9PII3;E9PK52;O43491-2;I6L9B1	Band 4.1-like protein 2	EPB41L2
26.3978	27.036	25.6046	26.0164	24.5129	23.3872	22.6174	24.8628	25.9638	26.3747	24.2828	25.2893	3'-UTR-mediated mRNA stabilization;anatomical structure development;apoptosis;biological adhesion;biological regulation;catabolic process;cell activation;cell adhesion;cell death;cell differentiation;cell proliferation;cell-cell adhesion;cellular catabolic process;cellular developmental process;cellular macromolecule catabolic process;cellular macromolecule metabolic process;cellular metabolic pr…	14-3-3 protein binding;AU-rich element binding;binding;cation binding;C-C chemokine binding;chemokine binding;cytokine binding;DNA binding;enzyme binding;ion binding;kinase binding;metal ion binding;mRNA 3'-UTR AU-rich region binding;mRNA 3'-UTR binding;mRNA binding;nucleic acid binding;nucleic acid binding transcription factor activity;protein binding;protein kinase binding;RNA binding;sequence-…	cell part;cytoplasm;cytoplasmic part;cytosol;intracellular membrane-bounded organelle;intracellular non-membrane-bounded organelle;intracellular organelle;intracellular part;macromolecular complex;membrane-bounded organelle;non-membrane-bounded organelle;nucleus;organelle;ribonucleoprotein complex;RNA granule;stress granule		11	38.8	36.313	0	126.42	1787500000	71	0.0462511	1	-0.786039	-1.2115	0.00148589	1	-2.41862	-3.45906	1.25448	0.171574	-1.63258	2.06819	Q07352;G3V2D5;G3V2P5;G3V515;M0QZ04;M0QY76;M0R0H3;P26651	Q07352;G3V2D5;G3V2P5;G3V515	Zinc finger protein 36, C3H1 type-like 1	ZFP36L1
21.6671	22.6299	20.7434	22.705	22.3395	21.757	23.0873	20.1946	24.0234	23.6661	22.903	23.1173	adenosine biosynthetic process;adenosine metabolic process;AMP catabolic process;AMP metabolic process;biological adhesion;biological regulation;biosynthetic process;catabolic process;cell adhesion;cell-cell adhesion;cellular aromatic compound metabolic process;cellular biosynthetic process;cellular catabolic process;cellular macromolecule metabolic process;cellular metabolic process;cellular nit…	5'-nucleotidase activity;binding;catalytic activity;cation binding;hydrolase activity;hydrolase activity, acting on ester bonds;ion binding;metal ion binding;nucleotidase activity;nucleotide binding;phosphatase activity;phosphoric ester hydrolase activity	anchored to membrane;cell part;cell surface;cytoplasm;extracellular membrane-bounded organelle;extracellular organelle;extracellular region part;extracellular vesicular exosome;intracellular part;intrinsic to membrane;membrane;membrane part;membrane-bounded organelle;membrane-bounded vesicle;organelle;plasma membrane;vesicle	Nicotinate and nicotinamide metabolism;Purine metabolism;Pyrimidine metabolism	8	18.3	57.948	0	22.219	395620000	7	1.81987	0.0243187	1.49109	2.37281	NaN	1	0	NaN	1.26217	0.171926	-1.58286	2.0698	P21589-2;P21589;Q96B60;H0Y3X5;H0Y7R7	P21589-2;P21589;Q96B60	5-nucleotidase	NT5E	+
21.7173	21.5269	20.2708	21.1669	23.6782	22.688	22.4089	23.3176	26.4044	25.3156	23.4099	23.2895	alcohol metabolic process;carbohydrate metabolic process;cellular carbohydrate metabolic process;cellular macromolecule metabolic process;cellular metabolic process;cellular process;cellular protein metabolic process;hexose metabolic process;macromolecule metabolic process;macromolecule modification;mannose metabolic process;metabolic process;monosaccharide metabolic process;primary metabolic pro…	alpha-mannosidase activity;binding;carbohydrate binding;catalytic activity;cation binding;hydrolase activity;hydrolase activity, acting on glycosyl bonds;hydrolase activity, hydrolyzing O-glycosyl compounds;ion binding;mannosidase activity;metal ion binding;transition metal ion binding;zinc ion binding	cell part;cytoplasmic part;extracellular membrane-bounded organelle;extracellular organelle;extracellular region part;extracellular vesicular exosome;intracellular membrane-bounded organelle;intracellular organelle;intracellular part;lysosome;lytic vacuole;membrane-bounded organelle;membrane-bounded vesicle;organelle;vacuole;vesicle	Lysosome;Other glycan degradation	16	18.6	113.61	0	70.799	917670000	19	2.53207	0.00268293	3.4344	3.71901	2.588	0.00394366	1.85269	3.48157	1.00323	0.225097	-1.58171	1.73482	O00754-2;O00754;M0QZ24;M0R174;M0R2P5;M0QZG6	O00754-2;O00754	Lysosomal alpha-mannosidase;Lysosomal alpha-mannosidase A peptide;Lysosomal alpha-mannosidase B peptide;Lysosomal alpha-mannosidase C peptide;Lysosomal alpha-mannosidase D peptide;Lysosomal alpha-mannosidase E peptide	MAN2B1	+	+
21.7768	22.335	21.6966	21.9286	25.415	25.3405	25.2558	25.146	28.7126	27.044	25.3189	26.1646	activation of caspase activity;adaptive immune response;adaptive immune response based on somatic recombination of immune receptors built from immunoglobulin superfamily domains;aging;biological regulation;cell killing;developmental process;immune effector process;immune response;immune system process;induction of apoptosis;induction of programmed cell death;leukocyte mediated cytotoxicity;leukoc…	anion binding;apoptotic protease activator activity;binding;caspase activator activity;caspase regulator activity;catalytic activity;chaperone binding;chloride ion binding;cysteine-type endopeptidase activity;cysteine-type peptidase activity;endopeptidase activity;enzyme activator activity;enzyme binding;enzyme regulator activity;hydrolase activity;ion binding;peptidase activator activity;peptida…	cell part;cytoplasmic part;endoplasmic reticulum;extracellular membrane-bounded organelle;extracellular organelle;extracellular region part;extracellular space;extracellular vesicular exosome;Golgi apparatus;intracellular membrane-bounded organelle;intracellular organelle;intracellular part;lysosome;lytic vacuole;membrane;membrane-bounded organelle;membrane-bounded vesicle;organelle;vacuole;vesic…	Lysosome	18	44.1	51.853	0	304.33	4466300000	87	3.53502	0	4.87578	5.81022	6.52709	0	3.35505	13.2461	1.08817	0.198776	-1.52073	1.83727	P53634;H0YCY8;P53634-2;P53634-3	P53634	Dipeptidyl peptidase 1;Dipeptidyl peptidase 1 exclusion domain chain;Dipeptidyl peptidase 1 heavy chain;Dipeptidyl peptidase 1 light chain	CTSC	+	+
21.562	21.4451	21.9371	21.6698	25.5257	25.1242	24.5392	24.7297	28.3031	26.8956	25.2379	25.3847	amine metabolic process;aminoglycan catabolic process;aminoglycan metabolic process;anatomical structure development;astrocyte cell migration;axon ensheathment;behavior;biological regulation;biosynthetic process;calcium ion homeostasis;carbohydrate catabolic process;carbohydrate metabolic process;catabolic process;cation homeostasis;cell migration;cell motility;cellular biosynthetic process;cellu…	beta-N-acetylhexosaminidase activity;binding;catalytic activity;hexosaminidase activity;hydrolase activity;hydrolase activity, acting on glycosyl bonds;hydrolase activity, hydrolyzing O-glycosyl compounds;identical protein binding;protein binding;protein dimerization activity;protein heterodimerization activity;protein homodimerization activity	acrosomal vesicle;cell part;cytoplasmic membrane-bounded vesicle;cytoplasmic part;cytoplasmic vesicle;extracellular membrane-bounded organelle;extracellular organelle;extracellular region part;extracellular vesicular exosome;intracellular membrane-bounded organelle;intracellular organelle;intracellular organelle lumen;intracellular organelle part;intracellular part;lysosomal lumen;membrane;membra…	Amino sugar and nucleotide sugar metabolism;Glycosaminoglycan degradation;Glycosphingolipid biosynthesis - ganglio series;Glycosphingolipid biosynthesis - globo series;Lysosome;Other glycan degradation	27	51.4	63.111	0	178.55	3601200000	76	3.53318	0	4.80183	5.79554	5.32656	0	3.32621	9.69965	1.00921	0.224409	-1.47562	1.729	P07686;Q5URX0;H0YA83;H0Y9B6;H0Y9M3;D6REQ8	P07686;Q5URX0;H0YA83	Beta-hexosaminidase subunit beta;Beta-hexosaminidase subunit beta chain B;Beta-hexosaminidase subunit beta chain A	HEXB	+	+
22.1238	21.5823	21.4126	19.9233	22.1817	21.4716	21.5509	21.6727	23.5295	21.2838	24.0212	23.7861	apoptosis;biological regulation;cell death;cell differentiation;cell proliferation;cellular developmental process;cellular macromolecule metabolic process;cellular metabolic process;cellular process;cellular protein metabolic process;death;developmental process;macromolecule metabolic process;macromolecule modification;metabolic process;negative regulation of biological process;negative regulatio…	binding;cation binding;enzyme activator activity;enzyme regulator activity;fibronectin binding;growth factor binding;insulin-like growth factor binding;insulin-like growth factor I binding;insulin-like growth factor II binding;ion binding;metal ion binding;phosphatase activator activity;phosphatase regulator activity;protein binding;protein phosphatase activator activity;protein phosphatase regul…	cell part;extracellular membrane-bounded organelle;extracellular organelle;extracellular region;extracellular region part;extracellular space;extracellular vesicular exosome;insulin-like growth factor binding protein complex;intracellular membrane-bounded organelle;intracellular organelle;intracellular part;macromolecular complex;membrane-bounded organelle;membrane-bounded vesicle;nucleus;organel…	p53 signaling pathway	4	27	28.98	0	38.489	417000000	13	1.57702	0.0333729	1.89464	2.13373	NaN	1	0	NaN	1.15635	0.182251	-1.43592	1.91033	A6XND1;A6XND0;P17936;P17936-2;H0Y485;H0Y5K2;B3KWK7;C9JMX4	A6XND1;A6XND0;P17936;P17936-2;H0Y485;H0Y5K2;B3KWK7;C9JMX4	Insulin-like growth factor-binding protein 3	IGFBP3	+
23.4761	21.8437	23.1921	23.4843	23.7781	22.0878	23.2657	23.5151	25.7032	25.075	23.4857	24.0538	biological regulation;cellular component organization;cellular component organization or biogenesis;cellular membrane organization;cellular process;cellular response to stimulus;endocytosis;endosome to lysosome transport;endosome transport;establishment of localization;establishment of localization in cell;intracellular transport;lysosomal transport;membrane invagination;membrane organization;rec…	binding;carbohydrate binding;carbohydrate transmembrane transporter activity;hexose transmembrane transporter activity;mannose binding;mannose transmembrane transporter activity;molecular transducer activity;monosaccharide binding;monosaccharide transmembrane transporter activity;receptor activity;signal transducer activity;signaling receptor activity;substrate-specific transmembrane transporter …	cell part;cytoplasmic part;endosome;integral to membrane;integral to plasma membrane;intracellular membrane-bounded organelle;intracellular organelle;intracellular organelle part;intracellular part;intrinsic to membrane;intrinsic to plasma membrane;late endosome;lysosomal membrane;lytic vacuole;membrane;membrane part;membrane-bounded organelle;organelle;organelle membrane;organelle part;perinucle…	Lysosome;Phagosome	5	31	30.993	0	43.019	916570000	15	1.63015	0.0331903	1.58041	2.15453	0.412509	0.5935	0.162626	0.253955	1.20059	0.173375	-1.41778	1.96233	P20645;F5GX30;F5GXE0;F5GXU0;F5H883;H0YGE9;H0YGT2;H0YF90	P20645;F5GX30;F5GXE0;F5GXU0;F5H883	Cation-dependent mannose-6-phosphate receptor	M6PR	+
27.6495	27.2209	26.1552	26.1993	25.1215	21.8396	22.4199	24.2352	23.9557	26.4938	23.6219	25.1745	anatomical structure development;anatomical structure morphogenesis;apoptosis;biological regulation;biosynthetic process;camera-type eye development;cardiac chamber morphogenesis;cardiac muscle contraction;cardiac muscle tissue development;cardiac right ventricle morphogenesis;cardiac ventricle morphogenesis;cell death;cellular biosynthetic process;cellular macromolecule biosynthetic process;cell…	binding;identical protein binding;protein binding;protein binding transcription factor activity;transcription cofactor activity;transcription corepressor activity;transcription factor binding;transcription factor binding transcription factor activity	cell junction;cell part;cytoplasm;extracellular region part;intercellular bridge;intracellular membrane-bounded organelle;intracellular organelle;intracellular part;membrane-bounded organelle;nucleus;organelle		23	29.5	89.09	0	110.44	1711800000	73	0.00830495	1	-1.99478	-2.34149	0.00156925	1	-3.4022	-3.56991	0.674334	0.389744	-1.40742	1.2715	Q8WUF5;K7EN03;A0A087WUG2;K7EPP1	Q8WUF5	RelA-associated inhibitor	PPP1R13L
21.4989	23.629	23.5846	21.7058	22.0319	23.8423	23.7351	22.4425	23.8801	23.7043	24.9154	25.0447	cellular component organization;cellular component organization at cellular level;cellular component organization or biogenesis;cellular component organization or biogenesis at cellular level;cellular process;lipid particle organization;organelle organization		cell part;cell surface;cytoplasmic part;endoplasmic reticulum membrane;endoplasmic reticulum part;Golgi apparatus;integral to membrane;intracellular membrane-bounded organelle;intracellular organelle;intracellular organelle part;intracellular part;intrinsic to membrane;membrane;membrane part;membrane-bounded organelle;organelle;organelle membrane;organelle part		9	16.8	98.555	0	15.408	928590000	11	1.71365	0.0282923	1.78156	2.29737	NaN	1	0	NaN	1.27265	0.170435	-1.37318	2.04212	Q9P2B2	Q9P2B2	Prostaglandin F2 receptor negative regulator	PTGFRN	+
21.053	22.8591	22.9764	22.9035	21.1365	24.6322	24.682	23.5914	24.9362	23.4924	25.8345	25.2415	biological regulation;cell redox homeostasis;cellular homeostasis;cellular process;homeostatic process;regulation of biological process;regulation of biological quality;regulation of cellular process	catalytic activity;oxidoreductase activity;oxidoreductase activity, acting on a sulfur group of donors;oxidoreductase activity, acting on a sulfur group of donors, disulfide as acceptor;protein-disulfide reductase (glutathione) activity	cell part;cytoplasmic part;endoplasmic reticulum lumen;endoplasmic reticulum part;intracellular organelle lumen;intracellular organelle part;intracellular part;membrane-enclosed lumen;organelle lumen;organelle part	Glutathione metabolism	9	66.3	19.206	0	113.67	1482300000	31	2.22625	0.00656934	2.42814	3.10735	0.813804	0.19033	1.06252	1.01003	0.681969	0.387836	-1.36562	1.27871	O95881;V9GY50;V9GYV4	O95881	Thioredoxin domain-containing protein 12	TXNDC12	+
25.4043	24.9015	24.8077	24.6905	24.8898	21.828	21.774	25.1279	24.9278	25.3207	24.0006	24.7791	cellular component organization;cellular component organization at cellular level;cellular component organization or biogenesis;cellular component organization or biogenesis at cellular level;cellular process;cytoskeleton organization;organelle organization	actinin binding;alpha-actinin binding;binding;cytoskeletal protein binding;muscle alpha-actinin binding;protein binding	actin cytoskeleton;actin filament;adherens junction;anchoring junction;cell junction;cell part;cell projection;cell-substrate adherens junction;cell-substrate junction;contractile fiber part;cytoplasm;cytoplasmic part;cytoskeletal part;cytoskeleton;focal adhesion;intracellular membrane-bounded organelle;intracellular non-membrane-bounded organelle;intracellular organelle;intracellular organelle p…		16	19.6	108.63	0	42.524	993340000	27	0.14406	1	-0.193976	-0.463714	NaN	1	0	NaN	0.67394	0.392131	-1.35212	1.26627	Q8WX93-3;Q8WX93;Q8WX93-4;Q8WX93-8;Q8WX93-5;Q8WX93-2;Q8WX93-9;Q8WX93-7;H0YA05;F8WA26;D6R9F5;D6RBB1;H0Y952;Q8WX93-6	Q8WX93-3;Q8WX93;Q8WX93-4;Q8WX93-8;Q8WX93-5;Q8WX93-2;Q8WX93-9;Q8WX93-7	Palladin	PALLD
22.1979	21.8383	20.98	22.3654	21.0071	21.6684	22.2763	21.1223	23.3299	20.4197	23.802	23.8225	adaptive immune response;antibacterial humoral response;antigen processing and presentation;antigen processing and presentation of endogenous antigen;antigen processing and presentation of endogenous peptide antigen;antigen processing and presentation of endogenous peptide antigen via MHC class I;antigen processing and presentation of endogenous peptide antigen via MHC class I via ER pathway;anti…	antigen binding;beta-2-microglobulin binding;binding;MHC class I protein binding;MHC protein binding;natural killer cell lectin-like receptor binding;peptide antigen binding;peptide binding;protein binding;receptor binding	cell part;cell surface;coated vesicle membrane;cytoplasmic part;cytoplasmic vesicle membrane;cytoplasmic vesicle part;early endosome membrane;endocytic vesicle membrane;endoplasmic reticulum;endoplasmic reticulum part;endosomal part;endosome membrane;ER to Golgi transport vesicle membrane;extracellular membrane-bounded organelle;extracellular organelle;extracellular region part;extracellular vesi…	Allograft rejection;Antigen processing and presentation;Autoimmune thyroid disease;Cell adhesion molecules (CAMs);Endocytosis;Graft-versus-host disease;Natural killer cell mediated cytotoxicity;Phagosome;Type I diabetes mellitus;Viral myocarditis	15	54.1	40.46	0	18.692	372310000	5	0.829539	0.178731	0.998138	1.0265	NaN	1	0	NaN	0.752095	0.349039	-1.32502	1.37135	P01889;Q29836;F6U0H7;Q29718;Q31610;P30486;P03989;Q04826;P30485;P30461;P30481;Q6DU44;P13747	P01889;Q29836;F6U0H7;Q29718;Q31610;P30486;P03989	HLA class I histocompatibility antigen, B-7 alpha chain;HLA class I histocompatibility antigen, B-67 alpha chain;HLA class I histocompatibility antigen, B-82 alpha chain;HLA class I histocompatibility antigen, B-81 alpha chain;HLA class I histocompatibility antigen, B-48 alpha chain;HLA class I histocompatibility antigen, B-27 alpha chain	HLA-B
20.9167	23.5509	23.4122	23.7013	20.4462	23.9996	23.9246	23.9959	24.6246	23.6643	24.9529	24.4105	anatomical structure development;biological regulation;cell surface receptor linked signaling pathway;cellular localization;cellular macromolecule localization;cellular macromolecule metabolic process;cellular metabolic process;cellular process;cellular protein localization;cellular protein metabolic process;cellular response to stimulus;developmental process;localization;macromolecule localizati…		cell part;cytoplasmic part;endoplasmic reticulum;intracellular membrane-bounded organelle;intracellular organelle;intracellular part;membrane;membrane-bounded organelle;organelle;plasma membrane		7	29.9	26.076	0	34.086	893810000	9	1.40655	0.047117	1.51778	1.85914	0.36422	0.658196	0.196298	0.16319	0.693918	0.380174	-1.32149	1.29132	Q14696;H0YLI4;Q14696-2	Q14696	LDLR chaperone MESD	MESDC2	+
20.8565	22.6665	20.0301	21.7295	22.9778	22.165	21.3788	20.8895	23.7646	24.2363	22.3384	22.3255	cation transport;cellular process;cellular response to chemical stimulus;cellular response to inorganic substance;cellular response to manganese ion;cellular response to metal ion;cellular response to stimulus;establishment of localization;ion transport;metabolic process;response to chemical stimulus;response to inorganic substance;response to manganese ion;response to metal ion;response to stimu…	adenyl nucleotide binding;adenyl ribonucleotide binding;ATP binding;ATPase activity;binding;catalytic activity;cation binding;hydrolase activity;hydrolase activity, acting on acid anhydrides;hydrolase activity, acting on acid anhydrides, in phosphorus-containing anhydrides;ion binding;metal ion binding;nucleoside-triphosphatase activity;nucleotide binding;purine nucleotide binding;purine ribonucl…	cell part;cytoplasmic part;integral to membrane;intracellular membrane-bounded organelle;intracellular organelle;intracellular organelle part;intracellular part;intrinsic to membrane;lysosomal membrane;lysosome;lytic vacuole;membrane;membrane part;membrane-bounded organelle;organelle;organelle membrane;organelle part;vacuolar membrane;vacuolar part;vacuole		5	5	128.32	0	22.291	288180000	7	1.60973	0.0325552	1.84555	2.1706	NaN	1	0	NaN	1.00771	0.230167	-1.31343	1.70245	Q9NQ11-3;Q9NQ11;Q9NQ11-2;H0Y8I1;H0Y953	Q9NQ11-3;Q9NQ11;Q9NQ11-2	Probable cation-transporting ATPase 13A2	ATP13A2	+
21.5767	21.2644	21.1828	20.3582	22.9458	21.1919	20.764	21.1961	23.0564	23.5919	23.111	21.5876	anatomical structure development;biological regulation;biosynthetic process;catabolic process;cell communication;cell cycle arrest;cell cycle process;cell development;cell growth;cell projection organization;cell surface receptor linked signaling pathway;cellular biosynthetic process;cellular component organization;cellular component organization at cellular level;cellular component organization …	5S rDNA binding;adenyl nucleotide binding;adenyl ribonucleotide binding;ATP binding;binding;catalytic activity;DNA binding;drug binding;kinase activity;nucleic acid binding;nucleotide binding;phosphoprotein binding;phosphotransferase activity, alcohol group as acceptor;protein binding;protein dimerization activity;protein kinase activity;protein serine/threonine kinase activity;purine nucleotide …	cell body;cell part;cell projection;cytoplasm;cytoplasmic part;cytosol;cytosolic part;dendrite;endomembrane system;endoplasmic reticulum membrane;endoplasmic reticulum part;Golgi apparatus part;Golgi membrane;intracellular membrane-bounded organelle;intracellular organelle;intracellular organelle part;intracellular part;lysosomal membrane;lysosome;lytic vacuole;macromolecular complex;membrane;mem…	Acute myeloid leukemia;Adipocytokine signaling pathway;ErbB signaling pathway;Glioma;Insulin signaling pathway;mTOR signaling pathway;Pathways in cancer;Prostate cancer;Type II diabetes mellitus	8	4.2	288.89	0	16.064	171590000	6	2.16386	0.0100698	1.74124	2.87609	NaN	1	0	NaN	1.04547	0.222171	-1.3123	1.74959	P42345;B1AKP8	P42345	Serine/threonine-protein kinase mTOR	MTOR	+
22.5549	21.3577	22.9	22.9673	21.2794	21.4235	20.4711	21.3348	23.0235	20.4006	23.2273	23.1029	anatomical structure formation involved in morphogenesis;anatomical structure morphogenesis;apoptosis;autophagy;biological regulation;blastocyst formation;blood coagulation;camera-type eye morphogenesis;catabolic process;cell death;cellular catabolic process;cellular component organization;cellular component organization at cellular level;cellular component organization or biogenesis;cellular com…	binding;catalytic activity;enzyme binding;GTP binding;GTPase activity;guanyl nucleotide binding;guanyl ribonucleotide binding;hydrolase activity;hydrolase activity, acting on acid anhydrides;hydrolase activity, acting on acid anhydrides, in phosphorus-containing anhydrides;nucleoside-triphosphatase activity;nucleotide binding;protein binding;purine nucleotide binding;purine ribonucleoside triphos…	cell part;cytoplasmic part;cytoskeleton;cytosol;integral to membrane;intracellular membrane-bounded organelle;intracellular non-membrane-bounded organelle;intracellular organelle;intracellular organelle part;intracellular part;intrinsic to membrane;intrinsic to mitochondrial outer membrane;intrinsic to organelle membrane;membrane;membrane part;membrane-bounded organelle;microtubule cytoskeleton;m…		6	9.1	86.401	0	16.682	310230000	12	0.298294	0.761923	-0.00640917	-0.00731327	NaN	1	0	NaN	0.933526	0.261722	-1.31138	1.60803	O95140;O95140-2;Q5JXC5	O95140;O95140-2	Mitofusin-2	MFN2
22.8937	23.3776	24.6925	24.7293	22.8062	25.4053	25.4536	24.465	25.2174	24.3805	27.2849	26.4745	alcohol biosynthetic process;alcohol metabolic process;alditol biosynthetic process;alditol metabolic process;biological regulation;biosynthetic process;carbohydrate biosynthetic process;carbohydrate homeostasis;carbohydrate metabolic process;carboxylic acid metabolic process;cellular biosynthetic process;cellular carbohydrate biosynthetic process;cellular carbohydrate metabolic process;cellular …	binding;carbon-carbon lyase activity;carboxylic acid binding;carboxy-lyase activity;catalytic activity;cation binding;GDP binding;GTP binding;guanyl nucleotide binding;guanyl ribonucleotide binding;ion binding;kinase activity;lyase activity;magnesium ion binding;manganese ion binding;metal ion binding;nucleotide binding;phosphoenolpyruvate carboxykinase (GTP) activity;phosphoenolpyruvate carboxyk…	cell part;cytoplasm;cytoplasmic part;cytosol;extracellular membrane-bounded organelle;extracellular organelle;extracellular region part;extracellular vesicular exosome;intracellular membrane-bounded organelle;intracellular organelle;intracellular organelle lumen;intracellular organelle part;intracellular part;membrane-bounded organelle;membrane-bounded vesicle;membrane-enclosed lumen;mitochondria…	Adipocytokine signaling pathway;Citrate cycle (TCA cycle);Glycolysis / Gluconeogenesis;Insulin signaling pathway;PPAR signaling pathway;Proximal tubule bicarbonate reclamation;Pyruvate metabolism	26	49.7	70.729	0	210.75	3173300000	63	1.57817	0.0335251	1.91605	2.13795	0.637055	0.319474	0.609271	0.69688	0.711352	0.375023	-1.30678	1.3139	Q16822;B4DW73;H0YML5;Q16822-2;H0YNG4;H0YMA5;H0YMU6;P35558;P35558-2	Q16822;B4DW73;H0YML5;Q16822-2	Phosphoenolpyruvate carboxykinase [GTP], mitochondrial	PCK2	+
24.8447	24.1207	24.2525	23.6686	21.0222	20.72	23.3471	24.2017	23.7163	23.66	23.4962	23.563		binding;cation binding;ion binding;metal ion binding;transition metal ion binding;zinc ion binding	actin cytoskeleton;adherens junction;anchoring junction;cell junction;cell part;cell-substrate adherens junction;cell-substrate junction;cytoplasm;cytoskeleton;focal adhesion;intracellular non-membrane-bounded organelle;intracellular organelle;intracellular part;membrane;non-membrane-bounded organelle;organelle;plasma membrane		10	19.4	73.612	0	42.987	586050000	15	0.0105463	1	-0.612736	-1.76406	NaN	1	0	NaN	0.732175	0.363356	-1.28613	1.34015	O15231-3;H0Y704;O15231;O15231-6;O15231-5;O15231-4;O15231-7;O15231-8;H7BZT5	O15231-3;H0Y704;O15231;O15231-6;O15231-5;O15231-4;O15231-7;O15231-8;H7BZT5	Zinc finger protein 185	ZNF185
21.7063	21.4355	22.7164	23.6576	22.6788	21.2669	24.1777	23.6478	24.4337	23.5177	24.1404	24.7233		binding;calcium ion binding;cation binding;ion binding;metal ion binding	cell part;cytoplasmic part;endoplasmic reticulum;endoplasmic reticulum lumen;endoplasmic reticulum part;intracellular membrane-bounded organelle;intracellular non-membrane-bounded organelle;intracellular organelle;intracellular organelle lumen;intracellular organelle part;intracellular part;membrane-bounded organelle;membrane-enclosed lumen;non-membrane-bounded organelle;nuclear part;nucleolus;or…		6	26.8	36.876	0	36.164	766500000	17	2.03452	0.0143874	1.82483	2.72654	NaN	1	0	NaN	0.931867	0.267673	-1.26099	1.59809	Q14257;Q14257-2;H0YL43;A8MXP8	Q14257;Q14257-2;H0YL43;A8MXP8	Reticulocalbin-2	RCN2	+
22.2124	22.2006	20.8456	21.7649	22.1466	22.0386	21.4701	21.0133	23.8538	23.4011	21.7512	22.6003			cell part;integral to membrane;intrinsic to membrane;membrane part		3	6.8	63.429	0	12.561	215250000	9	1.35606	0.0593	1.14571	1.72779	NaN	1	0	NaN	1.22441	0.174828	-1.23442	1.95123	Q8NBN3;Q8NBN3-2;Q8NBN3-3	Q8NBN3;Q8NBN3-2;Q8NBN3-3	Transmembrane protein 87A	TMEM87A	+
24.5431	24.382	24.4736	24.9931	24.4503	22.4486	23.7261	24.2757	26.0842	24.232	24.5475	24.9635	acylglycerol metabolic process;anatomical structure development;anatomical structure formation involved in morphogenesis;angiogenesis;biological regulation;blood coagulation;body fluid secretion;calcium ion homeostasis;calcium ion transport;cation homeostasis;cation transport;caveola assembly;caveolin-mediated endocytosis;cell communication;cell differentiation;cell migration;cell motility;cell s…	binding;channel inhibitor activity;channel regulator activity;cholesterol binding;enzyme activator activity;enzyme binding;enzyme regulator activity;identical protein binding;inward rectifier potassium channel inhibitor activity;ion channel binding;ion channel inhibitor activity;kinase binding;lipid binding;nitric-oxide synthase binding;patched binding;peptidase activator activity;peptidase regul…	acrosomal membrane;adherens junction;anchoring junction;apical plasma membrane;basolateral plasma membrane;caveola;cell cortex;cell junction;cell part;cell projection;cell-substrate adherens junction;cell-substrate junction;cilium;cytoplasmic part;cytoplasmic vesicle;cytoplasmic vesicle membrane;cytoplasmic vesicle part;early endosome membrane;endocytic vesicle membrane;endoplasmic reticulum;endo…	Bacterial invasion of epithelial cells;Endocytosis;Focal adhesion;Viral myocarditis	5	39.9	20.471	0	35.796	1325600000	26	0.664896	0.310924	0.35882	0.681229	0.0255512	1	-0.87278	-1.52436	1.05152	0.223935	-1.2316	1.74185	Q03135;E9PCT5	Q03135;E9PCT5	Caveolin-1;Caveolin	CAV1
22.2668	21.235	22.0515	21.7712	20.7298	21.9988	23.2309	22.6274	24.1423	23.0377	23.2303	23.0504	biosynthetic process;catabolic process;cell differentiation;cellular biosynthetic process;cellular catabolic process;cellular component assembly;cellular component assembly at cellular level;cellular component biogenesis;cellular component biogenesis at cellular level;cellular component disassembly;cellular component disassembly at cellular level;cellular component organization;cellular component…	binding;DNA binding;nucleic acid binding;RNA binding;structural constituent of ribosome;structural molecule activity	adherens junction;anchoring junction;cell junction;cell part;cell-substrate adherens junction;cell-substrate junction;cytoplasm;cytoplasmic part;cytosol;cytosolic small ribosomal subunit;focal adhesion;intracellular membrane-bounded organelle;intracellular non-membrane-bounded organelle;intracellular organelle;intracellular organelle part;intracellular part;macromolecular complex;membrane;membran…	Ribosome	6	54.6	17.723	0	104	455170000	14	2.66485	0.0048972	1.53405	3.44969	NaN	1	0	NaN	1.06066	0.222284	-1.21846	1.75036	K7ELC2;P62841;K7EQJ5;K7EM56;A0A0B4J2B4;K7EJ78;S4R417;S4R456	K7ELC2;P62841;K7EQJ5;K7EM56;A0A0B4J2B4;K7EJ78;S4R417	40S ribosomal protein S15	RPS15	+
22.9904	23.2574	23.6717	23.9384	22.0066	23.852	24.6158	23.9049	24.0757	24.4265	25.588	25.1575	4-hydroxyproline metabolic process;amine metabolic process;carboxylic acid metabolic process;cellular amine metabolic process;cellular amino acid metabolic process;cellular component organization;cellular component organization at cellular level;cellular component organization or biogenesis;cellular component organization or biogenesis at cellular level;cellular ketone metabolic process;cellular …	binding;carboxylic acid binding;catalytic activity;cation binding;dioxygenase activity;ion binding;iron ion binding;L-ascorbic acid binding;metal ion binding;oxidoreductase activity;oxidoreductase activity, acting on paired donors, with incorporation or reduction of molecular oxygen;oxidoreductase activity, acting on paired donors, with incorporation or reduction of molecular oxygen, 2-oxoglutara…	cell part;cytoplasmic part;endoplasmic reticulum;endoplasmic reticulum lumen;endoplasmic reticulum part;intracellular membrane-bounded organelle;intracellular organelle;intracellular organelle lumen;intracellular organelle part;intracellular part;macromolecular complex;membrane;membrane-bounded organelle;membrane-enclosed lumen;mitochondrion;organelle;organelle lumen;organelle part;procollagen-pr…	Arginine and proline metabolism	38	68.2	60.966	0	53.334	1263800000	25	2.11011	0.0146332	1.34744	2.67956	0.379777	0.641996	0.130316	0.187239	0.94979	0.259818	-1.21713	1.61328	P13674-2;P13674-3	P13674-2;P13674-3	Prolyl 4-hydroxylase subunit alpha-1	P4HA1	+
28.9388	29.4383	28.0179	28.1171	26.633	25.1632	25.8616	26.7517	28.0002	28.3117	26.2006	26.6724		binding;nucleic acid binding;nucleotide binding	cell part;cytoplasm;intracellular membrane-bounded organelle;intracellular organelle;intracellular part;membrane-bounded organelle;nucleus;organelle		39	69.4	77.843	0	323.31	7180900000	269	0.0160683	1	-1.33181	-1.86903	0.000519011	1	-2.52565	-4.19215	0.97135	0.250756	-1.19383	1.63586	A0A087WZ13;E9PAU2;Q8IY67-2;Q8IY67;K7EQG2;K7EKR9;Q8IY67-3	A0A087WZ13;E9PAU2;Q8IY67-2;Q8IY67	Ribonucleoprotein PTB-binding 1	RAVER1
26.8393	26.7624	26.8105	26.5742	29.4383	28.7511	28.2277	28.4354	31.222	30.1386	29.2326	28.9775	antigen processing and presentation;antigen processing and presentation of exogenous antigen;antigen processing and presentation of exogenous peptide antigen;antigen processing and presentation of exogenous peptide antigen via MHC class II;antigen processing and presentation of peptide antigen;antigen processing and presentation of peptide antigen via MHC class II;antigen processing and presentat…	aspartic-type endopeptidase activity;aspartic-type peptidase activity;catalytic activity;endopeptidase activity;hydrolase activity;peptidase activity;peptidase activity, acting on L-amino acid peptides	cell part;cytoplasmic membrane-bounded vesicle;cytoplasmic part;cytoplasmic vesicle;extracellular membrane-bounded organelle;extracellular organelle;extracellular region;extracellular region part;extracellular space;extracellular vesicular exosome;intracellular membrane-bounded organelle;intracellular organelle;intracellular organelle lumen;intracellular organelle part;intracellular part;lysosoma…	ko05152;Lysosome	34	69.9	44.552	0	323.31	36912000000	382	3.37199	0	3.14605	5.14219	3.75716	0.00103704	1.96649	5.2971	1.06927	0.222291	-1.17956	1.7525	P07339;C9JH19;F8WD96;H7C469;H7C1V0;F8W787	P07339;C9JH19;F8WD96	Cathepsin D;Cathepsin D light chain;Cathepsin D heavy chain	CTSD	+	+
20.6924	22.1473	20.5557	22.0663	24.8202	22.7133	22.4736	23.7286	25.869	25.3133	23.3851	23.8738	acylglycerol transport;calcium ion-dependent exocytosis;cell activation;cell activation involved in immune response;cellular component assembly;cellular component assembly at cellular level;cellular component organization;cellular component organization at cellular level;cellular component organization or biogenesis;cellular component organization or biogenesis at cellular level;cellular macromol…	binding;protein binding;SNAP receptor activity;SNARE binding	apical part of cell;azurophil granule membrane;cell junction;cell part;cell projection;cell surface;cytoplasm;cytoplasmic membrane-bounded vesicle;cytoplasmic part;cytoplasmic vesicle;cytoplasmic vesicle membrane;cytoplasmic vesicle part;endocytic vesicle;endocytic vesicle membrane;endoplasmic reticulum membrane;endoplasmic reticulum part;endosomal part;endosome membrane;extracellular membrane-bo…	SNARE interactions in vesicular transport	10	43.6	24.935	0	56.413	922940000	45	2.67233	0.00227778	3.24488	3.92613	1.92712	0.0129524	2.0685	2.62879	0.723222	0.37534	-1.17638	1.31531	P51809;P51809-3;P51809-2;E5RH06	P51809;P51809-3;P51809-2	Vesicle-associated membrane protein 7	VAMP7	+	+
21.2912	21.8348	21.6099	20.5395	22.096	23.3731	23.2564	20.7457	23.5666	23.3966	23.6392	23.497	activation of immune response;activation of innate immune response;activation of phospholipase C activity;apoptosis;apoptosis in response to endoplasmic reticulum stress;behavior;biological regulation;blood coagulation;calcium ion homeostasis;calcium ion transport;calcium ion transport into cytosol;cation homeostasis;cation transport;cell activation;cell death;cell surface receptor linked signali…	alcohol binding;binding;calcium channel activity;calcium channel inhibitor activity;calcium channel regulator activity;calcium ion transmembrane transporter activity;calcium-release channel activity;cation channel activity;cation transmembrane transporter activity;channel activity;channel inhibitor activity;channel regulator activity;divalent inorganic cation transmembrane transporter activity;ga…	apical part of cell;brush border;calcineurin complex;cell body;cell cortex;cell part;cell projection;cytoplasm;cytoplasmic part;cytoplasmic vesicle membrane;cytoplasmic vesicle part;cytoskeletal part;endoplasmic reticulum;endoplasmic reticulum membrane;endoplasmic reticulum part;integral to membrane;integral to plasma membrane;intracellular membrane-bounded organelle;intracellular non-membrane-bo…	Alzheimer's disease;Calcium signaling pathway;Gap junction;Gastric acid secretion;GnRH signaling pathway;Huntington's disease;Long-term depression;Long-term potentiation;Oocyte meiosis;Pancreatic secretion;Phosphatidylinositol signaling system;Salivary secretion;Taste transduction;Vascular smooth muscle contraction	14	6	304.1	0	19.288	504500000	11	3.89328	0	2.20602	5.69464	NaN	1	0	NaN	0.963016	0.259621	-1.15709	1.61854	Q14573;B7ZMI3;Q14643-4;Q14571;Q14643-3;Q14643-8;Q14643-7;Q14643-5;Q14643-6;Q14643-2;Q14643	Q14573	Inositol 1,4,5-trisphosphate receptor type 3	ITPR3	+
23.5401	23.1551	23.4004	22.935	22.0087	21.4458	22.6342	21.2047	23.7374	24.3512	20.7119	23.0568	actin cytoskeleton organization;actin filament-based process;biological regulation;blood coagulation;cellular component organization;cellular component organization at cellular level;cellular component organization or biogenesis;cellular component organization or biogenesis at cellular level;cellular localization;cellular macromolecule localization;cellular membrane organization;cellular process;…	adenyl nucleotide binding;adenyl ribonucleotide binding;ATP binding;binding;calcium ion binding;catalytic activity;cation binding;GTP binding;guanyl nucleotide binding;guanyl ribonucleotide binding;hydrolase activity;ion binding;metal ion binding;nucleic acid binding;nucleotide binding;purine nucleotide binding;purine ribonucleoside triphosphate binding;purine ribonucleotide binding;ribonucleotid…	caveola;cell part;cytoplasmic part;endosomal part;endosome membrane;extracellular membrane-bounded organelle;extracellular organelle;extracellular region part;extracellular vesicular exosome;intracellular membrane-bounded organelle;intracellular organelle;intracellular organelle part;intracellular part;membrane;membrane part;membrane raft;membrane-bounded organelle;membrane-bounded vesicle;nucleu…	Endocytosis	7	18.4	61.161	0	12.622	414060000	9	0.196801	0.983099	-0.293335	-0.323355	NaN	1	0	NaN	0.635295	0.422782	-1.14097	1.19182	Q9NZN4;Q9NZN4-2	Q9NZN4;Q9NZN4-2	EH domain-containing protein 2	EHD2
20.8686	22.2335	21.7764	21.5416	22.69	22.591	22.2647	22.3616	24.835	24.3973	22.5352	22.6601					5	31.1	21.666	0	44.826	467190000	6	1.95211	0.0148431	2.00188	2.65147	1.86208	0.026303	0.87178	2.17388	0.967423	0.258877	-1.1301	1.61853	Q5W111;Q5W111-2	Q5W111;Q5W111-2	SPRY domain-containing protein 7	SPRYD7	+
21.6302	22.2029	21.6227	21.8708	22.2329	23.3054	23.2465	21.0013	23.9508	22.2226	24.2031	23.9035	anatomical structure development;anatomical structure morphogenesis;biological adhesion;biological regulation;blood vessel morphogenesis;cell adhesion;cell differentiation;cell migration;cell motility;cell surface receptor linked signaling pathway;cell-cell adhesion;cell-matrix adhesion;cell-substrate adhesion;cellular component movement;cellular component organization;cellular component organiza…	binding;cation binding;ion binding;metal ion binding	adherens junction;alpha7-beta1 integrin complex;anchoring junction;cell junction;cell part;cell surface;cell-substrate adherens junction;cell-substrate junction;cytoplasm;integrin complex;intracellular part;macromolecular complex;membrane;membrane part;muscle tendon junction;neuromuscular junction;plasma membrane;plasma membrane part;protein complex;receptor complex;sarcolemma;synapse	Arrhythmogenic right ventricular cardiomyopathy (ARVC);Dilated cardiomyopathy;ECM-receptor interaction;Focal adhesion;Hypertrophic cardiomyopathy (HCM);Regulation of actin cytoskeleton	6	9.5	123.63	0	31.65	586640000	6	2.28035	0.00736111	1.73836	3.02843	NaN	1	0	NaN	0.788528	0.341444	-1.12349	1.39358	J3KNV4;Q13683-13;Q13683-9;Q13683-7;Q13683-3;Q13683;Q13683-10;G3V2I4;G3V2C6;H0YJ98	J3KNV4;Q13683-13;Q13683-9;Q13683-7;Q13683-3;Q13683;Q13683-10	Integrin alpha-7;Integrin alpha-7 heavy chain;Integrin alpha-7 light chain;Integrin alpha-7 70 kDa form	ITGA7	+
22.1518	20.5999	22.1567	20.6354	21.6929	22.0222	23.9122	20.6981	24.3065	23.8572	21.5551	23.0808	ATP hydrolysis coupled proton transport;biological regulation;cation homeostasis;cation transport;cell surface receptor linked signaling pathway;cellular cation homeostasis;cellular chemical homeostasis;cellular component organization;cellular component organization at cellular level;cellular component organization or biogenesis;cellular component organization or biogenesis at cellular level;cell…	active transmembrane transporter activity;ATPase activity;ATPase activity, coupled;ATPase activity, coupled to movement of substances;ATPase activity, coupled to transmembrane movement of ions;ATPase activity, coupled to transmembrane movement of substances;ATPase activity, uncoupled;catalytic activity;cation transmembrane transporter activity;cation-transporting ATPase activity;hydrogen ion tran…	cell part;cytoplasmic part;cytosol;extracellular membrane-bounded organelle;extracellular organelle;extracellular region part;extracellular vesicular exosome;intracellular organelle part;intracellular part;macromolecular complex;membrane;membrane part;membrane-bounded organelle;membrane-bounded vesicle;organelle;organelle part;protein complex;proton-transporting two-sector ATPase complex;proton-t…	Collecting duct acid secretion;Epithelial cell signaling in Helicobacter pylori infection;Oxidative phosphorylation;Phagosome;Rheumatoid arthritis;Vibrio cholerae infection	3	36.1	13.37	0	15.331	372800000	5	1.58664	0.0335415	1.81395	2.13577	NaN	1	0	NaN	0.581768	0.452254	-1.11854	1.11463	Q16864;Q16864-2	Q16864;Q16864-2	V-type proton ATPase subunit F	ATP6V1F	+
21.5699	21.8498	21.645	21.8285	24.058	23.0618	22.5025	23.3499	26.3578	25.321	22.5999	23.1382	ATP hydrolysis coupled proton transport;biological regulation;cation homeostasis;cation transport;cell surface receptor linked signaling pathway;cellular cation homeostasis;cellular chemical homeostasis;cellular component organization;cellular component organization at cellular level;cellular component organization or biogenesis;cellular component organization or biogenesis at cellular level;cell…	active transmembrane transporter activity;ATPase activity;ATPase activity, coupled;ATPase activity, coupled to movement of substances;ATPase activity, coupled to transmembrane movement of ions;ATPase activity, coupled to transmembrane movement of ions, phosphorylative mechanism;ATPase activity, coupled to transmembrane movement of substances;catalytic activity;cation transmembrane transporter act…	apical part of cell;cell part;cytoplasmic part;cytoplasmic vesicle;cytosol;extracellular membrane-bounded organelle;extracellular organelle;extracellular region part;extracellular vesicular exosome;intracellular organelle;intracellular organelle part;intracellular part;lysosomal membrane;macromolecular complex;membrane;membrane part;membrane-bounded organelle;membrane-bounded vesicle;organelle;or…	Collecting duct acid secretion;Epithelial cell signaling in Helicobacter pylori infection;Oxidative phosphorylation;Phagosome;Rheumatoid arthritis;Vibrio cholerae infection	16	43.5	43.941	0	70.586	761670000	22	1.89105	0.0147707	2.63094	2.6504	2.73081	0.0041791	1.51975	3.52736	0.544976	0.481298	-1.11119	1.06129	P21283;E7EV59	P21283;E7EV59	V-type proton ATPase subunit C 1	ATP6V1C1	+	+
25.3093	24.7601	25.5361	25.2072	26.9401	26.4239	25.5155	25.5082	28.3395	27.6379	26.2113	26.6281	anatomical structure development;biological adhesion;biological regulation;biomineral tissue development;bone mineralization;cell adhesion;cell differentiation;cellular developmental process;cellular process;developmental process;negative regulation of biological process;negative regulation of cell proliferation;negative regulation of cellular process;osteoblast differentiation;regulation of biol…	binding;carbohydrate binding;glycosaminoglycan binding;heparin binding;pattern binding;polysaccharide binding	cell part;cytoplasmic membrane-bounded vesicle;cytoplasmic part;cytoplasmic vesicle;integral to membrane;integral to plasma membrane;intracellular membrane-bounded organelle;intracellular organelle;intracellular part;intrinsic to membrane;intrinsic to plasma membrane;melanosome;membrane part;membrane-bounded organelle;membrane-bounded vesicle;organelle;pigment granule;plasma membrane part;vesicle		8	13.8	62.642	0	183.43	5811900000	65	2.41314	0.0065	2.00103	3.28391	1.51158	0.0436457	0.893736	1.82563	0.944107	0.270534	-1.10729	1.58542	Q14956-2;Q14956	Q14956-2;Q14956	Transmembrane glycoprotein NMB	GPNMB	+
24.6264	24.9502	24.6003	24.4232	28.7802	27.1856	26.71	27.8483	30.4157	29.1783	27.521	27.8281	autophagic cell death;autophagy;biological regulation;catabolic process;cell death;cellular catabolic process;cellular metabolic process;cellular process;death;establishment of localization;establishment of localization in cell;establishment of protein localization;establishment of protein localization to organelle;Golgi to lysosome transport;Golgi vesicle transport;induction of apoptosis;inducti…	binding;enzyme binding;protein binding	cell body;cell part;cell projection;cytolytic granule;cytoplasm;cytoplasmic membrane-bounded vesicle;cytoplasmic part;cytoplasmic vesicle;dendrite;endosomal part;endosome;endosome membrane;external side of plasma membrane;extracellular membrane-bounded organelle;extracellular organelle;extracellular region part;extracellular vesicular exosome;integral to membrane;integral to plasma membrane;intra…	ko05152;Lysosome;Phagosome	13	18.9	44.882	0	127.61	16321000000	101	3.33791	0	4.08573	5.27423	3.4848	0.00107692	2.98101	5.30617	0.661748	0.408389	-1.10472	1.2238	P11279;P11279-2	P11279;P11279-2	Lysosome-associated membrane glycoprotein 1	LAMP1	+	+
26.5782	25.6268	25.9944	25.7447	27.6559	26.9685	26.8142	27.2695	29.9548	27.8277	27.5644	27.7238	activation of immune response;activation of innate immune response;anatomical structure development;biological regulation;cell differentiation;cellular component disassembly;cellular component disassembly at cellular level;cellular component organization;cellular component organization at cellular level;cellular component organization or biogenesis;cellular component organization or biogenesis at…	binding;catalytic activity;collagen binding;cysteine-type endopeptidase activity;cysteine-type peptidase activity;endopeptidase activity;glycoprotein binding;hydrolase activity;peptidase activity;peptidase activity, acting on L-amino acid peptides;protein binding;proteoglycan binding	cell part;cytoplasmic membrane-bounded vesicle;cytoplasmic part;cytoplasmic vesicle;extracellular membrane-bounded organelle;extracellular organelle;extracellular region;extracellular region part;extracellular space;extracellular vesicular exosome;intracellular;intracellular membrane-bounded organelle;intracellular non-membrane-bounded organelle;intracellular organelle;intracellular organelle par…	Antigen processing and presentation;Lysosome	16	41.6	37.821	0	234.99	14586000000	168	2.33902	0.00629032	2.28164	3.244	2.5611	0.00604444	1.19102	3.12191	0.934301	0.27693	-1.09062	1.57003	P07858;E9PKQ7;E9PNL5;E9PHZ5;E9PLY3;E9PSG5;E9PQM1;E9PJ67;E9PCB3;E9PR54;R4GMQ5;E9PS78	P07858	Cathepsin B;Cathepsin B light chain;Cathepsin B heavy chain	CTSB	+	+
26.3111	26.356	25.3738	25.9351	25.6276	23.7428	23.7284	24.6727	26.5604	26.4219	24.3916	24.7427	anatomical structure morphogenesis;biological regulation;cell migration;cell migration in hindbrain;cell motility;cell part morphogenesis;cell projection morphogenesis;cell projection organization;cellular component morphogenesis;cellular component movement;cellular component organization;cellular component organization at cellular level;cellular component organization or biogenesis;cellular comp…	binding;DNA binding;mRNA binding;nucleic acid binding;nucleotide binding;protein binding;protein binding transcription factor activity;protein C-terminus binding;RNA binding;transcription cofactor activity;transcription corepressor activity;transcription factor binding;transcription factor binding transcription factor activity	cell part;cytoplasm;cytoplasmic part;Golgi apparatus part;intracellular membrane-bounded organelle;intracellular organelle;intracellular organelle part;intracellular part;membrane-bounded organelle;nuclear part;nucleoplasm;nucleus;organelle;organelle part;perikaryon;trans-Golgi network		14	35.3	37.865	0	58.3	2005500000	45	0.116752	1	-0.46484	-0.659324	0.00483221	1	-1.55112	-2.55814	0.739029	0.371308	-1.08628	1.32388	B0QYV1;O43251-5;O43251-10;O43251-2;O43251;O43251-6;O43251-8;S4R469;F8VR27;F8VZY7;B0QYY4;A0A087X2B1;J3KNW3;B7Z1U7;F8VZG9;O43251-9;Q9NWB1-3;O43251-4;Q9NWB1-4;Q9NWB1-5;Q9NWB1;O43251-7;Q9NWB1-2;S4R3K7;I3L1D4;O43251-3;B0QYY7;J3QRF4;F8VRS4;A6NFN3;A6NFN3-2;J3QQZ2;B0QYY6;F5H0M1	B0QYV1;O43251-5;O43251-10;O43251-2;O43251;O43251-6;O43251-8;S4R469;F8VR27;F8VZY7;B0QYY4;A0A087X2B1;J3KNW3;B7Z1U7;F8VZG9;O43251-9;Q9NWB1-3;O43251-4;Q9NWB1-4;Q9NWB1-5;Q9NWB1;O43251-7;Q9NWB1-2;S4R3K7;I3L1D4;O43251-3;B0QYY7	RNA binding protein fox-1 homolog;RNA binding protein fox-1 homolog 2;RNA binding protein fox-1 homolog 1	RBFOX2;RBFOX1
21.512	22.8138	22.9325	22.5998	21.7654	23.467	23.3133	23.3719	24.6883	23.2137	24.3076	23.9923	antigen processing and presentation;antigen processing and presentation of exogenous antigen;antigen processing and presentation of exogenous peptide antigen;antigen processing and presentation of exogenous peptide antigen via MHC class I;antigen processing and presentation of exogenous peptide antigen via MHC class I, TAP-dependent;antigen processing and presentation of exogenous peptide antigen…	antigen binding;binding;peptide antigen binding;peptide binding	cell part;cell surface;coated vesicle membrane;cytoplasmic part;cytoplasmic vesicle membrane;cytoplasmic vesicle part;early endosome membrane;endocytic vesicle membrane;endoplasmic reticulum;endoplasmic reticulum part;endosomal part;endosome membrane;ER to Golgi transport vesicle membrane;extracellular membrane-bounded organelle;extracellular organelle;extracellular region part;extracellular vesi…	Allograft rejection;Antigen processing and presentation;Autoimmune thyroid disease;Cell adhesion molecules (CAMs);Endocytosis;Graft-versus-host disease;Natural killer cell mediated cytotoxicity;Phagosome;Type I diabetes mellitus;Viral myocarditis	14	46.8	41.301	0	34.499	664500000	9	2.20075	0.0101287	1.58594	2.87718	0.744367	0.257324	0.514836	0.830495	1.08794	0.221778	-1.07111	1.74833	A2AEA2;P10321;F8W9Z8	A2AEA2;P10321	HLA class I histocompatibility antigen, Cw-7 alpha chain	HLA-C	+
24.7845	24.7392	24.6241	25.1365	21.3897	25.4615	25.0096	25.3332	25.1457	25.325	25.5491	25.4527	acidic amino acid transport;amine transport;amino acid transport;anion transport;carboxylic acid transport;establishment of localization;establishment of protein localization;ion transport;L-glutamate transport;nitrogen compound transport;organic acid transport;organic anion transport;organic substance transport;protein transport;transport		cell part;cytoplasmic part;endosomal part;endosome membrane;integral to membrane;intracellular organelle part;intracellular part;intrinsic to membrane;membrane;membrane part;organelle membrane;organelle part		5	21.3	19.258	0	60.014	1871300000	22	2.39309	0.0289771	0.547067	2.27296	0.159022	1	-0.522558	-0.483629	0.500158	0.508657	-1.06963	0.992094	O60831;A6NP52;A6NM71	O60831;A6NP52	PRA1 family protein 2	PRAF2
26.1638	25.2056	25.4208	25.2303	27.0941	26.611	26.0275	26.5441	28.6277	28.2733	26.7321	26.9173	anatomical structure development;anatomical structure homeostasis;biological regulation;bone resorption;catabolic process;cell differentiation;cellular catabolic process;cellular component organization;cellular component organization at cellular level;cellular component organization or biogenesis;cellular component organization or biogenesis at cellular level;cellular developmental process;cellul…	binding;catalytic activity;cation binding;endopeptidase activity;exopeptidase activity;hydrolase activity;ion binding;metal ion binding;peptidase activity;peptidase activity, acting on L-amino acid peptides;peptide binding;serine hydrolase activity;serine-type endopeptidase activity;serine-type peptidase activity;tripeptidyl-peptidase activity	cell part;cytoplasmic membrane-bounded vesicle;cytoplasmic part;cytoplasmic vesicle;extracellular membrane-bounded organelle;extracellular organelle;extracellular region part;extracellular vesicular exosome;intracellular membrane-bounded organelle;intracellular organelle;intracellular organelle lumen;intracellular organelle part;intracellular part;lysosomal lumen;lysosome;lytic vacuole;melanosome…	Lysosome	6	33.8	34.463	0	171.57	7062400000	67	2.4725	0.00536937	2.13248	3.40249	2.13798	0.0135897	1.06405	2.57473	1.05772	0.2278	-1.06843	1.7123	O14773-2;O14773;A0A0C4DGZ9	O14773-2;O14773;A0A0C4DGZ9	Tripeptidyl-peptidase 1	TPP1	+	+
22.1757	22.6528	20.1671	21.3636	21.2753	21.0017	19.6831	22.1947	21.6664	22.5747	21.7611	22.4142	anatomical structure development;biological regulation;brown fat cell differentiation;cell differentiation;cellular developmental process;cellular lipid metabolic process;cellular metabolic process;cellular process;chemotaxis;chordate embryonic development;defense response;developmental process;digestive tract development;diterpenoid metabolic process;embryo development;embryo development ending …	binding;protein binding;receptor binding	extracellular matrix;extracellular membrane-bounded organelle;extracellular organelle;extracellular region;extracellular region part;extracellular vesicular exosome;membrane-bounded organelle;membrane-bounded vesicle;organelle;vesicle		2	18.4	18.617	0	3.8674	144960000	5	0.681116	0.281584	0.514304	0.745508	NaN	1	0	NaN	0.961317	0.266353	-1.06541	1.59725	Q99969;C9J8S2	Q99969;C9J8S2	Retinoic acid receptor responder protein 2	RARRES2
22.436	21.1461	19.9463	21.8627	21.4289	22.5088	22.2103	22.1584	24.866	22.9622	22.3877	22.3448	amine metabolic process;aminoglycan catabolic process;aminoglycan metabolic process;anatomical structure morphogenesis;appendage morphogenesis;biological regulation;carbohydrate catabolic process;carbohydrate metabolic process;catabolic process;cell morphogenesis;cellular carbohydrate metabolic process;cellular catabolic process;cellular component morphogenesis;cellular component organization;cel…	catalytic activity;hydrolase activity;hydrolase activity, acting on glycosyl bonds;hydrolase activity, hydrolyzing O-glycosyl compounds;L-iduronidase activity	cell part;coated vesicle;cytoplasmic membrane-bounded vesicle;cytoplasmic part;cytoplasmic vesicle;extracellular membrane-bounded organelle;extracellular organelle;extracellular region part;extracellular vesicular exosome;intracellular membrane-bounded organelle;intracellular organelle;intracellular organelle lumen;intracellular organelle part;intracellular part;lysosomal lumen;membrane-bounded o…	Glycosaminoglycan degradation;Lysosome	9	16.5	72.669	0	18.272	283270000	7	1.48098	0.0395308	1.79241	1.99351	NaN	1	0	NaN	0.838608	0.321308	-1.0636	1.4469	P35475;D6REB5;P35475-2;H0Y9B3;D6R9D5;D6RBD5	P35475;D6REB5;P35475-2	Alpha-L-iduronidase	IDUA	+
22.6606	21.4105	22.8854	23.4701	25.5452	24.0799	24.1954	24.8998	26.8546	26.1772	24.6254	25.3056	cell proliferation;cellular component organization;cellular component organization at cellular level;cellular component organization or biogenesis;cellular component organization or biogenesis at cellular level;cellular membrane fusion;cellular membrane organization;cellular process;endosome transport;ER to Golgi vesicle-mediated transport;establishment of localization;establishment of localizati…	binding;channel inhibitor activity;channel regulator activity;chloride channel inhibitor activity;chloride channel regulator activity;ion channel inhibitor activity;protein binding;SNAP receptor activity;SNARE binding	cell body;cell part;clathrin-coated vesicle;coated vesicle;coated vesicle membrane;cytoplasm;cytoplasmic membrane-bounded vesicle;cytoplasmic part;cytoplasmic vesicle;cytoplasmic vesicle membrane;cytoplasmic vesicle part;endoplasmic reticulum membrane;endoplasmic reticulum part;endosomal part;endosome;endosome membrane;ER to Golgi transport vesicle membrane;Golgi apparatus;integral to membrane;in…	SNARE interactions in vesicular transport	13	64.2	26.688	0	103.2	1981200000	46	2.82263	0.00268853	3.13407	4.16052	2.32801	0.00564706	2.07342	3.18287	0.902327	0.290338	-1.06065	1.52487	Q9UEU0;Q9UEU0-2;H0YJL5;H0YJJ5;J3KMW2;G3V5I2	Q9UEU0;Q9UEU0-2;H0YJL5	Vesicle transport through interaction with t-SNAREs homolog 1B	VTI1B	+	+
23.767	22.6952	23.2008	22.6195	22.0744	22.385	20.6145	20.3723	22.913	23.2204	20.9527	22.6012	cellular macromolecule metabolic process;cellular metabolic process;cellular nitrogen compound metabolic process;cellular process;gene expression;macromolecule metabolic process;metabolic process;mRNA metabolic process;mRNA processing;nitrogen compound metabolic process;nuclear mRNA splicing, via spliceosome;nucleic acid metabolic process;nucleobase-containing compound metabolic process;primary m…	binding;nucleic acid binding;nucleotide binding;RNA binding	cell part;intracellular membrane-bounded organelle;intracellular organelle;intracellular organelle part;intracellular part;macromolecular complex;membrane;membrane-bounded organelle;nuclear part;nucleoplasm;nucleus;organelle;organelle part;ribonucleoprotein complex		13	36.5	49.263	0	16.456	252980000	8	0.0704181	1	-0.648816	-0.966594	NaN	1	0	NaN	0.722481	0.378339	-1.06026	1.29844	P55795	P55795	Heterogeneous nuclear ribonucleoprotein H2	HNRNPH2
22.307	22.01	22.1544	21.9447	25.7434	24.3121	24.127	25.0712	27.537	26.9927	24.2564	24.6464	ATP biosynthetic process;ATP hydrolysis coupled proton transport;ATP metabolic process;ATP synthesis coupled proton transport;biological regulation;biosynthetic process;cation homeostasis;cation transport;cell surface receptor linked signaling pathway;cellular biosynthetic process;cellular cation homeostasis;cellular chemical homeostasis;cellular component assembly;cellular component assembly at …	active transmembrane transporter activity;ATPase activity;ATPase activity, coupled;ATPase activity, coupled to movement of substances;ATPase activity, coupled to transmembrane movement of ions;ATPase activity, coupled to transmembrane movement of substances;ATPase binding;binding;catalytic activity;cation transmembrane transporter activity;cation-transporting ATPase activity;enzyme binding;hydrog…	apical part of cell;apical plasma membrane;brush border membrane;cell part;cell projection membrane;cell projection part;cytoplasm;cytoplasmic membrane-bounded vesicle;cytoplasmic part;cytoplasmic vesicle;cytoplasmic vesicle membrane;cytoplasmic vesicle part;endocytic vesicle membrane;endosomal part;endosome;endosome membrane;extracellular membrane-bounded organelle;extracellular organelle;extrac…	Collecting duct acid secretion;Epithelial cell signaling in Helicobacter pylori infection;ko05152;Lysosome;Oxidative phosphorylation;Phagosome;Rheumatoid arthritis;Vibrio cholerae infection	26	30.2	96.599	0	142.57	2273400000	65	2.70462	0.0025625	3.75407	4.04732	3.71829	0.00155556	2.70937	5.64583	0.535394	0.49176	-1.0447	1.04115	Q93050-3;Q93050-1;Q93050;B7Z641;B7Z2A9;K7EPG4;K7EM24;K7EN36;K7ELZ6;K7EQW2;F5H1T6;Q9HBG4	Q93050-3;Q93050-1;Q93050;B7Z641;B7Z2A9	V-type proton ATPase 116 kDa subunit a isoform 1;V-type proton ATPase subunit a	ATP6V0A1	+	+
22.1382	23.046	23.9328	23.5778	20.9042	24.5867	24.533	24.0056	23.9865	23.6164	25.2967	25.2779	alcohol metabolic process;biological regulation;biosynthetic process;cation homeostasis;cell differentiation;cellular aromatic compound metabolic process;cellular biosynthetic process;cellular component assembly;cellular component organization;cellular component organization or biogenesis;cellular developmental process;cellular metabolic process;cellular nitrogen compound biosynthetic process;cel…	2 iron, 2 sulfur cluster binding;binding;catalytic activity;cation binding;ferrochelatase activity;ferrous iron binding;heme binding;ion binding;iron ion binding;iron-responsive element binding;iron-sulfur cluster binding;lyase activity;metal cluster binding;metal ion binding;mRNA binding;nucleic acid binding;RNA binding;tetrapyrrole binding;transition metal ion binding	cell part;cytoplasmic part;intracellular membrane-bounded organelle;intracellular organelle;intracellular organelle lumen;intracellular organelle part;intracellular part;membrane;membrane-bounded organelle;membrane-enclosed lumen;mitochondrial inner membrane;mitochondrial matrix;mitochondrial membrane;mitochondrial part;mitochondrion;organelle;organelle inner membrane;organelle lumen;organelle me…	Porphyrin and chlorophyll metabolism	12	42.6	47.862	0	86.17	1339400000	33	1.54091	0.0393095	1.37068	2.0014	0.431706	0.550894	0.333658	0.314634	0.480731	0.515222	-1.03702	0.960455	P22830;P22830-2;K7ELX4;K7EKP7;K7EPN2;K7EJX5;K7EJM8	P22830;P22830-2;K7ELX4	Ferrochelatase, mitochondrial	FECH	+
27.2031	26.4469	26.8596	26.6611	28.2209	27.4283	27.047	27.2361	29.7014	28.6796	27.8005	27.8229	biological regulation;blood coagulation;cell activation;cell differentiation;cellular developmental process;cellular lipid metabolic process;cellular metabolic process;cellular process;cellular process involved in reproduction;cellular response to chemical stimulus;cellular response to organic substance;cellular response to stimulus;coagulation;developmental growth;developmental process;developme…	binding;enzyme activator activity;enzyme regulator activity;lipid binding	cell part;cytoplasmic part;extracellular membrane-bounded organelle;extracellular organelle;extracellular region;extracellular region part;extracellular space;extracellular vesicular exosome;Golgi apparatus;integral to membrane;intracellular membrane-bounded organelle;intracellular non-membrane-bounded organelle;intracellular organelle;intracellular organelle lumen;intracellular organelle part;in…	Lysosome	35	60.5	58.112	0	259.92	15006000000	198	2.23476	0.00892903	1.7084	2.95952	1.49808	0.0559483	0.690392	1.70923	1.01291	0.248529	-1.01801	1.64681	P07602;C9JIZ6;P07602-2;P07602-3;Q5BJH1	P07602;C9JIZ6;P07602-2;P07602-3	Prosaposin;Saposin-A;Saposin-B-Val;Saposin-B;Saposin-C;Saposin-D	PSAP	+
22.5058	22.8067	23.5804	24.3451	22.5955	23.91	23.6894	22.894	23.9813	23.143	25.1792	24.8431	amine catabolic process;amine metabolic process;branched chain family amino acid catabolic process;branched chain family amino acid metabolic process;carboxylic acid catabolic process;carboxylic acid metabolic process;catabolic process;cellular amine metabolic process;cellular amino acid catabolic process;cellular amino acid metabolic process;cellular catabolic process;cellular ketone metabolic p…	3-methyl-2-oxobutanoate dehydrogenase (2-methylpropanoyl-transferring) activity;alpha-ketoacid dehydrogenase activity;carbon-carbon lyase activity;carboxy-lyase activity;catalytic activity;lyase activity;oxidoreductase activity;oxidoreductase activity, acting on the aldehyde or oxo group of donors;oxidoreductase activity, acting on the aldehyde or oxo group of donors, disulfide as acceptor	cell part;cytoplasmic part;dihydrolipoyl dehydrogenase complex;intracellular membrane-bounded organelle;intracellular organelle;intracellular organelle lumen;intracellular organelle part;intracellular part;macromolecular complex;membrane-bounded organelle;membrane-enclosed lumen;mitochondrial alpha-ketoglutarate dehydrogenase complex;mitochondrial matrix;mitochondrial part;mitochondrial tricarbox…	Valine, leucine and isoleucine degradation	8	28.6	43.122	0	58.743	996010000	21	1.08693	0.100345	0.977135	1.3649	0.277787	0.836302	-0.0372791	-0.0602708	0.931536	0.284868	-1.01441	1.54994	P21953;P21953-2	P21953	2-oxoisovalerate dehydrogenase subunit beta, mitochondrial	BCKDHB
25.3875	24.5259	24.6677	24.6063	26.2088	25.1132	24.3188	24.5247	26.6252	26.2291	25.4891	25.7979	establishment of localization;transport		cell part;cytoplasmic part;endosomal part;endosome;endosome membrane;extracellular membrane-bounded organelle;extracellular organelle;extracellular region part;extracellular vesicular exosome;integral to membrane;integral to plasma membrane;intracellular membrane-bounded organelle;intracellular organelle;intracellular organelle part;intracellular part;intrinsic to membrane;intrinsic to plasma mem…		12	21.9	75.775	0	70.775	2303000000	43	2.39452	0.00898701	1.23848	2.96105	0.508447	0.475098	0.244552	0.430282	1.04793	0.236036	-0.993929	1.68075	Q99805	Q99805	Transmembrane 9 superfamily member 2	TM9SF2	+
22.238	23.7871	24.0555	24.3562	22.5252	24.4185	24.1692	23.2697	24.079	23.9878	25.1308	25.1496	arachidonic acid metabolic process;carboxylic acid metabolic process;cellular alkene metabolic process;cellular ketone metabolic process;cellular lipid metabolic process;cellular metabolic process;cellular process;cobalamin metabolic process;cofactor metabolic process;establishment of localization;fatty acid metabolic process;heterocycle metabolic process;icosanoid metabolic process;leukotriene m…	active transmembrane transporter activity;adenyl nucleotide binding;adenyl ribonucleotide binding;ATP binding;ATPase activity;ATPase activity, coupled;ATPase activity, coupled to movement of substances;ATPase activity, coupled to transmembrane movement of substances;binding;catalytic activity;hydrolase activity;hydrolase activity, acting on acid anhydrides;hydrolase activity, acting on acid anhyd…	basolateral plasma membrane;cell part;extracellular membrane-bounded organelle;extracellular organelle;extracellular region part;extracellular vesicular exosome;integral to membrane;integral to plasma membrane;intrinsic to membrane;intrinsic to plasma membrane;membrane;membrane part;membrane-bounded organelle;membrane-bounded vesicle;organelle;plasma membrane;plasma membrane part;vesicle	ABC transporters;Vitamin digestion and absorption	16	16.5	134.99	0	77.918	1289600000	38	1.16393	0.0853804	0.977622	1.45924	0.294082	0.804772	-0.0135007	-0.0182252	0.936987	0.284966	-0.991122	1.55084	A0A0A0MS99;I3L4X2;P33527;P33527-9;P33527-4;P33527-2;P33527-6;P33527-3;P33527-5;P33527-7;P33527-8	A0A0A0MS99;I3L4X2;P33527;P33527-9;P33527-4;P33527-2;P33527-6;P33527-3;P33527-5;P33527-7;P33527-8	Multidrug resistance-associated protein 1	ABCC1
21.4595	20.39	21.3183	21.4822	22.4546	22.3006	21.9284	22.305	26.0585	23.6026	22.8	20.4579	catabolic process;cell differentiation;cellular catabolic process;cellular developmental process;cellular macromolecule catabolic process;cellular macromolecule metabolic process;cellular metabolic process;cellular nitrogen compound metabolic process;cellular process;developmental process;DNA catabolic process;DNA catabolic process, endonucleolytic;DNA fragmentation involved in apoptotic nuclear …	binding;catalytic activity;deoxyribonuclease activity;deoxyribonuclease II activity;DNA binding;endodeoxyribonuclease activity;endodeoxyribonuclease activity, producing 3'-phosphomonoesters;endonuclease activity;endonuclease activity, active with either ribo- or deoxyribonucleic acids and producing 3'-phosphomonoesters;hydrolase activity;hydrolase activity, acting on ester bonds;nuclease activity…	cell part;cytoplasmic part;extracellular membrane-bounded organelle;extracellular organelle;extracellular region part;extracellular vesicular exosome;intracellular;intracellular membrane-bounded organelle;intracellular organelle;intracellular part;lysosome;lytic vacuole;membrane-bounded organelle;membrane-bounded vesicle;organelle;vacuole;vesicle	Lysosome	4	12.8	33.615	0	15.199	580360000	5	1.18244	0.069027	2.06726	1.6101	2.36358	0.00907317	1.08464	2.83054	0.36693	0.60782	-0.98262	0.779576	O00115-2;O00115;K7ENE5	O00115-2;O00115;K7ENE5	Deoxyribonuclease-2-alpha	DNASE2		+
22.1592	21.6206	22.2349	21.1105	23.2398	20.3874	20.3358	22.5721	23.2938	23.5965	21.2058	22.3624	ATP hydrolysis coupled proton transport;biological regulation;cation homeostasis;cation transport;cell surface receptor linked signaling pathway;cellular cation homeostasis;cellular chemical homeostasis;cellular component organization;cellular component organization at cellular level;cellular component organization or biogenesis;cellular component organization or biogenesis at cellular level;cell…	cation transmembrane transporter activity;hydrogen ion transmembrane transporter activity;inorganic cation transmembrane transporter activity;ion transmembrane transporter activity;monovalent inorganic cation transmembrane transporter activity;substrate-specific transmembrane transporter activity;substrate-specific transporter activity;transmembrane transporter activity;transporter activity	apical plasma membrane;cell part;cytoplasmic part;cytoplasmic vesicle membrane;cytoplasmic vesicle part;early endosome;endocytic vesicle membrane;endosomal part;endosome;endosome membrane;extracellular membrane-bounded organelle;extracellular organelle;extracellular region part;extracellular vesicular exosome;intracellular membrane-bounded organelle;intracellular organelle;intracellular organelle…	Collecting duct acid secretion;Epithelial cell signaling in Helicobacter pylori infection;ko05152;Lysosome;Oxidative phosphorylation;Phagosome;Rheumatoid arthritis;Vibrio cholerae infection	2	5.1	40.426	0	30.191	238450000	6	0.972185	0.1327	0.833307	1.19301	NaN	1	0	NaN	0.484524	0.516498	-0.980827	0.960971	Q8N8Y2	Q8N8Y2	V-type proton ATPase subunit d 2	ATP6V0D2
29.0595	29.1378	29.1524	29.3053	29.1162	29.5259	29.2835	29.0822	30.3394	29.7278	30.51	30.343	actin cytoskeleton organization;actin filament-based process;actomyosin structure organization;anatomical structure homeostasis;anatomical structure morphogenesis;associative learning;axon extension;axon guidance;B cell activation;B cell differentiation;behavior;biological adhesion;biological regulation;blood coagulation;blood vessel endothelial cell migration;calcium ion homeostasis;calcium-inde…	actin binding;binding;cation binding;cell adhesion molecule binding;cytoskeletal protein binding;enzyme binding;ion binding;metal ion binding;peptide binding;protease binding;protein binding;protein dimerization activity;protein heterodimerization activity;receptor activity;viral receptor activity	acrosomal vesicle;adherens junction;alpha10-beta1 integrin complex;alpha11-beta1 integrin complex;alpha1-beta1 integrin complex;alpha2-beta1 integrin complex;alpha3-beta1 integrin complex;alpha7-beta1 integrin complex;alpha8-beta1 integrin complex;alpha9-beta1 integrin complex;anchoring junction;basement membrane;cell division site part;cell junction;cell part;cell projection;cell projection memb…	Arrhythmogenic right ventricular cardiomyopathy (ARVC);Axon guidance;Bacterial invasion of epithelial cells;Cell adhesion molecules (CAMs);Dilated cardiomyopathy;ECM-receptor interaction;Focal adhesion;Hypertrophic cardiomyopathy (HCM);Leishmaniasis;Leukocyte transendothelial migration;Pathogenic Escherichia coli infection;Pathways in cancer;Phagosome;Regulation of actin cytoskeleton;Shigellosis;…	44	50.1	88.414	0	323.31	50240000000	527	3.29288	0.00232911	1.06633	3.81387	0.631715	0.486359	0.0882401	0.413011	2.5658	0.0906866	-0.97809	3.26344	P05556;P05556-2;P05556-5;P05556-4;P05556-3;E7EQW5;C9JPK5;Q5T3E6;E9PLR6;E7EUI6;E7ERX5;C9JJP8;Q5T3E5;E9PQJ2;H7C4N8	P05556;P05556-2;P05556-5;P05556-4;P05556-3	Integrin beta-1	ITGB1	+
25.1276	25.3178	24.6813	25.124	24.0178	23.3719	24.4105	24.4717	25.2113	24.8506	24.7852	25.2922	anatomical structure development;anatomical structure morphogenesis;anterior/posterior pattern specification;biological regulation;cell differentiation;cell differentiation involved in kidney development;cell morphogenesis;cell morphogenesis involved in differentiation;cellular component morphogenesis;cellular component organization;cellular component organization or biogenesis;cellular developme…	binding;DNA binding;nucleic acid binding;protein binding;protein binding transcription factor activity;protein domain specific binding;regulatory region DNA binding;regulatory region nucleic acid binding;transcription cofactor activity;transcription corepressor activity;transcription factor binding transcription factor activity;transcription regulatory region DNA binding	cell junction;cell part;cell projection part;cytoplasm;cytoskeleton;extracellular membrane-bounded organelle;extracellular organelle;extracellular region part;extracellular vesicular exosome;growth cone;intracellular membrane-bounded organelle;intracellular non-membrane-bounded organelle;intracellular organelle;intracellular organelle part;intracellular part;membrane;membrane-bounded organelle;me…		7	60.8	22.693	0	100.9	1387200000	58	0.253978	0.827205	-0.0278268	-0.0975229	0.00289763	1	-0.994709	-2.57271	1.84757	0.133762	-0.966882	2.52448	P80723;P80723-2;U3KQP0	P80723;P80723-2	Brain acid soluble protein 1	BASP1
31.2705	31.0131	31.4113	31.2012	29.4393	28.6169	28.5832	29.4494	30.3281	30.755	29.197	29.6666	cellular component assembly;cellular component assembly at cellular level;cellular component organization;cellular component organization at cellular level;cellular component organization or biogenesis;cellular component organization or biogenesis at cellular level;cellular macromolecular complex assembly;cellular macromolecular complex subunit organization;cellular macromolecule metabolic proces…	binding;catalytic activity;GTP binding;GTPase activity;guanyl nucleotide binding;guanyl ribonucleotide binding;hydrolase activity;hydrolase activity, acting on acid anhydrides;hydrolase activity, acting on acid anhydrides, in phosphorus-containing anhydrides;nucleoside-triphosphatase activity;nucleotide binding;purine nucleotide binding;purine ribonucleoside triphosphate binding;purine ribonucleo…	cell part;cytoplasm;cytoskeletal part;extracellular membrane-bounded organelle;extracellular organelle;extracellular region part;extracellular vesicular exosome;intracellular membrane-bounded organelle;intracellular organelle;intracellular organelle part;intracellular part;macromolecular complex;membrane-bounded organelle;membrane-bounded vesicle;microtubule;nucleus;organelle;organelle part;prote…	Gap junction;Pathogenic Escherichia coli infection;Phagosome	50	87.7	49.857	0	323.31	54253000000	1005	0.00285559	1	-1.23735	-2.71744	3.05e-05	1	-2.2018	-6.15888	1.20231	0.197439	-0.964452	1.84435	Q9BUF5;K7ESM5;K7EL29;K7EN98;K7ES63;K7ESQ3;K7EQT3;K7EJ64;K7ERA8;K7EJZ4;K7EPE5	Q9BUF5;K7ESM5	Tubulin beta-6 chain	TUBB6
23.1776	22.9904	21.4746	23.763	23.223	24.346	25.0113	24.1112	24.6521	24.0619	25.8005	26.0193	anatomical structure development;biological regulation;bone development;cell growth;cellular component organization;cellular component organization at cellular level;cellular component organization or biogenesis;cellular component organization or biogenesis at cellular level;cellular macromolecule metabolic process;cellular metabolic process;cellular process;cellular protein metabolic process;cha…	binding;carboxylic acid binding;catalytic activity;cation binding;ion binding;iron ion binding;L-ascorbic acid binding;metal ion binding;oxidoreductase activity;oxidoreductase activity, acting on paired donors, with incorporation or reduction of molecular oxygen;oxidoreductase activity, acting on paired donors, with incorporation or reduction of molecular oxygen, 2-oxoglutarate as one donor, and …	cell part;cytoplasmic part;endoplasmic reticulum;endoplasmic reticulum lumen;endoplasmic reticulum part;extracellular matrix;extracellular membrane-bounded organelle;extracellular organelle;extracellular region part;extracellular vesicular exosome;intracellular membrane-bounded organelle;intracellular organelle;intracellular organelle lumen;intracellular organelle part;intracellular part;macromol…		16	35.1	83.393	0	157.68	1828600000	32	2.13041	0.00898734	2.28204	2.94585	1.43137	0.041816	1.3215	1.85657	0.802466	0.344159	-0.96054	1.38202	Q32P28;Q32P28-4;Q32P28-3;H7C2W6;Q32P28-2;E2QRI1	Q32P28;Q32P28-4;Q32P28-3	Prolyl 3-hydroxylase 1	LEPRE1	+	+
24.2199	23.9817	23.6149	23.2693	23.3333	20.6947	22.6048	23.6493	24.0402	23.6611	23.0586	23.3582	activation of immune response;activation of innate immune response;anaphase-promoting complex-dependent proteasomal ubiquitin-dependent protein catabolic process;biological regulation;catabolic process;cell cycle;cell cycle process;cell surface receptor linked signaling pathway;cellular catabolic process;cellular component organization;cellular component organization at cellular level;cellular co…	acid-amino acid ligase activity;catalytic activity;ligase activity;ligase activity, forming carbon-nitrogen bonds;small conjugating protein ligase activity;ubiquitin-protein ligase activity	cell part;Cul7-RING ubiquitin ligase complex;cullin-RING ubiquitin ligase complex;cytoplasmic part;cytosol;extracellular membrane-bounded organelle;extracellular organelle;extracellular region part;extracellular vesicular exosome;intracellular organelle part;intracellular part;macromolecular complex;membrane-bounded organelle;membrane-bounded vesicle;nuclear part;nucleoplasm;organelle;organelle p…	Cell cycle;Cell cycle - yeast;Circadian rhythm - mammal;Oocyte meiosis;Protein processing in endoplasmic reticulum;TGF-beta signaling pathway;Ubiquitin mediated proteolysis;Wnt signaling pathway	7	75.4	16.034	0	33.203	434690000	17	0.10929	1	-0.241901	-0.610924	0.0302342	1	-1.20089	-1.51157	0.663959	0.417247	-0.958993	1.20643	E7ERH2;F8W8N3;P63208-2;P63208;E5RJR5;E5RGM3;E5RI56	E7ERH2;F8W8N3;P63208-2;P63208;E5RJR5	S-phase kinase-associated protein 1	SKP1
22.0136	26.6636	27.2354	27.2881	26.6748	27.0335	26.8749	26.7949	27.7922	27.4356	27.8755	28.1072	actin cytoskeleton organization;actin filament-based process;actomyosin structure organization;adrenal gland development;amine metabolic process;aminoglycan biosynthetic process;aminoglycan metabolic process;anatomical structure development;anatomical structure formation involved in morphogenesis;anatomical structure homeostasis;anatomical structure morphogenesis;aorta morphogenesis;artery morpho…	adenyl nucleotide binding;adenyl ribonucleotide binding;ATP binding;binding;catalytic activity;enzyme binding;G-protein coupled receptor activity;growth factor binding;growth factor receptor binding;kinase activity;kinase binding;molecular transducer activity;nucleotide binding;phosphotransferase activity, alcohol group as acceptor;platelet activating factor receptor activity;platelet-derived gro…	adherens junction;anchoring junction;apical plasma membrane;cell junction;cell part;cell surface;cell-substrate adherens junction;cell-substrate junction;cytoplasm;cytoplasmic membrane-bounded vesicle;cytoplasmic part;cytoplasmic vesicle;extracellular membrane-bounded organelle;extracellular organelle;extracellular region part;extracellular vesicular exosome;focal adhesion;integral to membrane;in…	Calcium signaling pathway;Cytokine-cytokine receptor interaction;Focal adhesion;Gap junction;Glioma;MAPK signaling pathway;Melanoma;Pathways in cancer;Prostate cancer;Regulation of actin cytoskeleton	12	15.6	123.97	0	58.513	8764500000	37	1.07545	0.0859184	2.00247	1.45347	0.654503	0.285384	1.04436	0.761017	3.03507	0.0453333	-0.958111	3.70881	P09619;P09619-2;E5RJ14;E5RH16;E5RII0	P09619	Platelet-derived growth factor receptor beta	PDGFRB
21.2053	21.842	23.3664	23.269	23.6562	23.4727	23.6163	23.1766	24.189	24.04	25.0954	24.4284	biological regulation;catabolic process;cellular catabolic process;cellular component organization;cellular component organization at cellular level;cellular component organization or biogenesis;cellular component organization or biogenesis at cellular level;cellular metabolic process;cellular process;cellular response to chemical stimulus;cellular response to hydrogen peroxide;cellular response …	antioxidant activity;binding;catalytic activity;cation binding;cytokine receptor binding;extracellular matrix structural constituent;heme binding;interleukin-1 receptor antagonist activity;ion binding;iron ion binding;metal ion binding;oxidoreductase activity;oxidoreductase activity, acting on peroxide as acceptor;peroxidase activity;protein binding;receptor antagonist activity;receptor binding;r…	cell part;cytoplasmic part;endoplasmic reticulum;extracellular matrix;extracellular membrane-bounded organelle;extracellular organelle;extracellular region part;extracellular space;extracellular vesicular exosome;intracellular membrane-bounded organelle;intracellular organelle;intracellular part;membrane-bounded organelle;membrane-bounded vesicle;organelle;proteinaceous extracellular matrix;vesic…		15	15.6	165.27	0	74.137	935350000	24	2.17208	0.0088718	2.01754	2.95394	1.3013	0.0614083	1.05978	1.64241	2.00772	0.1345	-0.95776	2.6806	Q92626;H7C1W1;Q92626-2;H7C300;C9J4I9;H7C3W2	Q92626	Peroxidasin homolog	PXDN	+	+
24.3834	24.2666	24.4186	24.7758	24.4444	24.7906	24.2171	23.9913	25.3872	25.0876	25.3987	25.4007	anatomical structure development;biological adhesion;biological regulation;cell adhesion;cellular process;cellular response to chemical stimulus;cellular response to endogenous stimulus;cellular response to hormone stimulus;cellular response to organic substance;cellular response to stimulus;developmental process;embryo implantation;inner ear development;negative regulation of biological process;…		extracellular membrane-bounded organelle;extracellular organelle;extracellular region;extracellular region part;extracellular space;extracellular vesicular exosome;membrane-bounded organelle;membrane-bounded vesicle;organelle;vesicle		9	37.2	29.13	0	53.081	1653200000	41	3.46206	0.00331818	0.857462	3.66211	0.167098	1	-0.100224	-0.330968	2.66102	0.0875556	-0.957686	3.33545	Q16270;Q16270-2	Q16270;Q16270-2	Insulin-like growth factor-binding protein 7	IGFBP7
21.5183	22.3635	22.2437	22.3493	21.7853	20.4365	21.3603	20.9927	21.5967	22.2624	22.0527	22.4532	anatomical structure development;anatomical structure formation involved in morphogenesis;anterior/posterior pattern specification;biological regulation;cardiovascular system development;cellular process;developmental process;establishment or maintenance of apical/basal cell polarity;establishment or maintenance of bipolar cell polarity;establishment or maintenance of cell polarity;establishment …	binding;calcium ion binding;cation binding;enzyme binding;ion binding;metal ion binding;protein binding	cell part;extracellular membrane-bounded organelle;extracellular organelle;extracellular region part;extracellular vesicular exosome;integral to membrane;intrinsic to membrane;macromolecular complex;membrane;membrane part;membrane raft;membrane-bounded organelle;membrane-bounded vesicle;organelle;plasma membrane;protein complex;vesicle		4	6.2	99.829	0	21.17	127600000	7	0.268925	0.808432	-0.0274377	-0.0735202	NaN	1	0	NaN	1.49846	0.16298	-0.947548	2.15311	Q5IJ48-3;Q5IJ48;Q5IJ48-2	Q5IJ48-3;Q5IJ48;Q5IJ48-2	Protein crumbs homolog 2	CRB2
23.641	24.8362	25.3592	25.5419	24.9152	24.9704	24.8375	24.9626	25.6619	24.8981	26.899	25.9756	aromatic compound biosynthetic process;biosynthetic process;carboxylic acid metabolic process;cellular aromatic compound metabolic process;cellular biosynthetic process;cellular ketone metabolic process;cellular metabolic process;cellular nitrogen compound biosynthetic process;cellular nitrogen compound metabolic process;cellular process;coenzyme biosynthetic process;coenzyme metabolic process;co…	adenyl nucleotide binding;adenyl ribonucleotide binding;ATP binding;binding;catalytic activity;formate-tetrahydrofolate ligase activity;identical protein binding;ligase activity;ligase activity, forming carbon-nitrogen bonds;methylenetetrahydrofolate dehydrogenase (NADP+) activity;nucleotide binding;oxidoreductase activity;oxidoreductase activity, acting on the CH-NH group of donors;oxidoreductas…	cell part;cytoplasmic part;intracellular membrane-bounded organelle;intracellular organelle;intracellular part;membrane;membrane-bounded organelle;mitochondrion;organelle	One carbon pool by folate	36	46.5	99.31	0	151.28	3117100000	66	1.15634	0.0856797	1.01409	1.45783	0.364608	0.672574	0.0768414	0.145191	1.18862	0.205597	-0.937246	1.81929	A0A087WVM4;B7ZM99;Q6UB35;H0Y327;Q6UB35-2;Q5JYA8;Q5JYA3;Q4VXM0;Q4VXV2;Q4VXM1	A0A087WVM4;B7ZM99;Q6UB35	Monofunctional C1-tetrahydrofolate synthase, mitochondrial	MTHFD1L
23.0799	23.2529	22.944	23.0414	21.4783	22.5006	22.8175	23.0581	23.3291	23.5892	23.3372	23.3295	cellular process;establishment of localization;establishment of localization in cell;establishment of protein localization;Golgi vesicle transport;intracellular transport;post-Golgi vesicle-mediated transport;protein transport;transport;vesicle-mediated transport		cell part;cytoplasmic membrane-bounded vesicle;cytoplasmic part;cytoplasmic vesicle;endosomal part;endosome membrane;extracellular membrane-bounded organelle;extracellular organelle;extracellular region part;extracellular vesicular exosome;Golgi apparatus;Golgi apparatus part;Golgi membrane;integral to membrane;intracellular membrane-bounded organelle;intracellular organelle;intracellular organel…		3	8.8	36.648	0	19.992	454990000	12	2.1808	0.0648037	0.316695	1.65739	0.0296979	1	-0.615947	-1.35779	1.41258	0.170321	-0.932642	2.056	O15127;H3BV04;H3BN93;H3BUB6;H3BPL9	O15127	Secretory carrier-associated membrane protein 2	SCAMP2
23.9987	23.3481	24.0351	23.2037	21.618	22.3825	21.4483	22.596	22.8812	23.4238	22.7911	22.6462	alcohol metabolic process;amine metabolic process;aminoglycan biosynthetic process;aminoglycan metabolic process;anatomical structure morphogenesis;biosynthetic process;carbohydrate biosynthetic process;carbohydrate metabolic process;carboxylic acid biosynthetic process;carboxylic acid metabolic process;cellular biosynthetic process;cellular carbohydrate metabolic process;cellular glucuronidation…	binding;catalytic activity;coenzyme binding;cofactor binding;electron carrier activity;NAD binding;nucleotide binding;oxidoreductase activity;oxidoreductase activity, acting on CH-OH group of donors;oxidoreductase activity, acting on the CH-OH group of donors, NAD or NADP as acceptor;UDP-glucose 6-dehydrogenase activity	cell part;cytoplasmic part;cytosol;extracellular membrane-bounded organelle;extracellular organelle;extracellular region part;extracellular vesicular exosome;intracellular organelle part;intracellular part;membrane-bounded organelle;membrane-bounded vesicle;nuclear part;nucleoplasm;organelle;organelle part;vesicle	Amino sugar and nucleotide sugar metabolism;Ascorbate and aldarate metabolism;Pentose and glucuronate interconversions;Starch and sucrose metabolism	8	22.1	55.023	0	20.859	302710000	15	0.00908221	1	-0.710802	-1.89657	NaN	1	0	NaN	1.51292	0.163317	-0.92437	2.1558	O60701;O60701-3;O60701-2;E7ETF4;E7EV97;D6RHF4;E9PBD2;E7ER95;E7ER83	O60701;O60701-3;O60701-2	UDP-glucose 6-dehydrogenase	UGDH
27.5519	26.5536	26.8899	26.4753	28.1959	27.8291	27.4979	27.3546	29.0165	28.8206	28.5734	28.1397	apoptosis;B cell activation;B cell activation involved in immune response;B cell differentiation;biological regulation;carbohydrate homeostasis;cell activation;cell activation involved in immune response;cell death;cell differentiation;cellular chemical homeostasis;cellular developmental process;cellular glucose homeostasis;cellular homeostasis;cellular process;cellular response to carbohydrate s…	binding;carbohydrate binding;disaccharide binding;galactoside binding;lactose binding;molecular transducer activity;monosaccharide binding;signal transducer activity;sugar binding	cell part;cell surface;cytoplasm;extracellular matrix;extracellular membrane-bounded organelle;extracellular organelle;extracellular region part;extracellular space;extracellular vesicular exosome;intracellular;intracellular membrane-bounded organelle;intracellular organelle;intracellular part;membrane-bounded organelle;membrane-bounded vesicle;nucleus;organelle;proteinaceous extracellular matrix…		11	74.8	14.716	0	215.51	14135000000	145	3.20693	0.001	1.76986	4.32066	1.78457	0.0296031	0.851684	2.08462	1.865	0.134356	-0.918179	2.50733	P09382;F8WEI7	P09382	Galectin-1	LGALS1	+
28.7288	28.2107	28.1784	28.2504	28.87	28.3871	28.088	28.3631	30.3522	29.7176	28.5783	28.6899	alcohol biosynthetic process;alcohol metabolic process;apoptosis;behavior;biological regulation;biosynthetic process;calcium ion homeostasis;carbohydrate biosynthetic process;carbohydrate metabolic process;cardiolipin acyl-chain remodeling;cardiolipin biosynthetic process;cardiolipin metabolic process;catabolic process;cation homeostasis;cell death;cellular biosynthetic process;cellular calcium i…	binding;calcium-independent phospholipase A2 activity;carboxylic ester hydrolase activity;catalytic activity;coenzyme binding;cofactor binding;cytoskeletal protein binding;glyceraldehyde-3-phosphate dehydrogenase (NAD+) (phosphorylating) activity;hydrolase activity;hydrolase activity, acting on ester bonds;identical protein binding;lipase activity;microtubule binding;NAD binding;NADP binding;nucl…	cell part;cytoplasm;cytoplasmic part;cytoskeletal part;cytoskeleton;cytosol;extracellular membrane-bounded organelle;extracellular organelle;extracellular region part;extracellular vesicular exosome;intracellular membrane-bounded organelle;intracellular non-membrane-bounded organelle;intracellular organelle;intracellular organelle part;intracellular part;lipid particle;macromolecular complex;memb…	alpha-Linolenic acid metabolism;Alzheimer's disease;Arachidonic acid metabolism;Ether lipid metabolism;Fat digestion and absorption;Fc epsilon RI signaling pathway;Glycerophospholipid metabolism;Glycolysis / Gluconeogenesis;GnRH signaling pathway;Linoleic acid metabolism;Long-term depression;MAPK signaling pathway;Pancreatic secretion;Toxoplasmosis;Vascular smooth muscle contraction;VEGF signalin…	32	95.5	36.053	0	323.31	26094000000	339	1.47461	0.0505722	0.992424	1.82239	0.457805	0.578085	0.0849729	0.275939	1.03027	0.251096	-0.907451	1.63442	P04406;P04406-2;E7EUT5;H0Y4M7;E7EX67;H0Y6T3;O60733-4;O60733-3;O60733	P04406;P04406-2;E7EUT5	Glyceraldehyde-3-phosphate dehydrogenase	GAPDH
22.2462	22.2503	22.0916	22.4245	22.9995	22.2538	22.1767	22.9822	26.1669	23.6312	21.3169	22.8996	activation of immune response;activation of innate immune response;adaptive immune response;aging;anatomical structure development;anatomical structure morphogenesis;antigen processing and presentation;antigen processing and presentation of exogenous antigen;antigen processing and presentation of exogenous peptide antigen;antigen processing and presentation of exogenous peptide antigen via MHC cl…	aminopeptidase activity;binding;carboxypeptidase activity;catalytic activity;collagen binding;cysteine-type carboxypeptidase activity;cysteine-type endopeptidase activity;cysteine-type exopeptidase activity;cysteine-type peptidase activity;endopeptidase activity;exopeptidase activity;fibronectin binding;glycoprotein binding;histone binding;hydrolase activity;peptidase activity;peptidase activity,…	apical part of cell;cell part;cell projection;cytoplasmic membrane-bounded vesicle;cytoplasmic part;cytoplasmic vesicle;external side of plasma membrane;extracellular membrane-bounded organelle;extracellular organelle;extracellular region;extracellular region part;extracellular space;extracellular vesicular exosome;intracellular membrane-bounded organelle;intracellular non-membrane-bounded organe…	Antigen processing and presentation;Lysosome;Phagosome;Rheumatoid arthritis	5	19.5	37.564	0	16.291	618510000	5	0.880835	0.148118	1.25048	1.12364	1.03062	0.178345	0.349882	1.04581	0.379065	0.598542	-0.900599	0.793317	P07711;Q5T8F0;Q5NE16;O60911	P07711	Cathepsin L1;Cathepsin L1 heavy chain;Cathepsin L1 light chain	CTSL
20.8441	22.4496	21.5128	22.3142	23.6348	22.5922	20.6358	21.4833	23.8428	22.5513	22.6618	22.887	actin cytoskeleton organization;actin cytoskeleton reorganization;actin filament-based process;biological adhesion;biological regulation;cell activation;cell adhesion;cell projection assembly;cell projection organization;cell-cell adhesion;cellular component assembly;cellular component assembly at cellular level;cellular component organization;cellular component organization at cellular level;cel…	binding;catalytic activity;GDP binding;GTP binding;GTPase activity;guanyl nucleotide binding;guanyl ribonucleotide binding;hydrolase activity;hydrolase activity, acting on acid anhydrides;hydrolase activity, acting on acid anhydrides, in phosphorus-containing anhydrides;nucleoside-triphosphatase activity;nucleotide binding;protein binding transcription factor activity;purine nucleotide binding;pu…	cell junction;cell part;cell-cell contact zone;cell-cell junction;cytoplasm;cytoplasmic part;cytosol;endosomal part;endosome;endosome membrane;extracellular membrane-bounded organelle;extracellular organelle;extracellular region part;extracellular vesicular exosome;intracellular membrane-bounded organelle;intracellular organelle;intracellular organelle part;intracellular part;membrane;membrane pa…		2	20.4	12.286	0	6.2318	354280000	9	1.65249	0.0351282	1.20556	2.09298	NaN	1	0	NaN	0.591611	0.459209	-0.899247	1.10143	F6U784;Q9Y3L5;P61225;P10114	F6U784;Q9Y3L5;P61225;P10114	Ras-related protein Rap-2c;Ras-related protein Rap-2b;Ras-related protein Rap-2a	RAP2A;RAP2C;RAP2B	+
21.6363	21.3397	20.3687	22.4144	21.4691	20.5673	21.0325	21.8298	22.1975	21.5506	22.4228	22.3157	anatomical structure formation involved in morphogenesis;apoptosis;biological regulation;blastocyst formation;carbohydrate homeostasis;cell death;cell junction assembly;cell junction organization;cell-cell junction assembly;cell-cell junction organization;cellular chemical homeostasis;cellular component assembly;cellular component assembly at cellular level;cellular component disassembly;cellular…		adherens junction;anchoring junction;apical junction complex;apical part of cell;apical plasma membrane;apicolateral plasma membrane;basolateral plasma membrane;cell junction;cell part;cell-cell adherens junction;cell-cell contact zone;cell-cell junction;cytoplasm;cytoplasmic part;cytosol;gap junction;intercalated disc;intercellular canaliculus;intracellular membrane-bounded organelle;intracellul…	Adherens junction;Epithelial cell signaling in Helicobacter pylori infection;Gap junction;Tight junction;Vibrio cholerae infection	5	4.4	187.85	0	13.643	168790000	4	1.01384	0.129072	0.681864	1.20473	NaN	1	0	NaN	1.43108	0.170439	-0.896992	2.05713	A0A087X0K9;G5E9E7;G3V1L9;Q07157-2;Q07157;H0Y3R8;H0YKB1	A0A087X0K9;G5E9E7;G3V1L9;Q07157-2;Q07157	Tight junction protein ZO-1	TJP1
23.2513	23.467	23.6024	23.2247	20.5785	22.4306	21.9445	22.7784	23.6374	22.9271	22.0219	22.7257	activation of immune response;activation of innate immune response;anaphase-promoting complex-dependent proteasomal ubiquitin-dependent protein catabolic process;antigen processing and presentation;antigen processing and presentation of exogenous antigen;antigen processing and presentation of exogenous peptide antigen;antigen processing and presentation of exogenous peptide antigen via MHC class …		cell part;cytoplasmic part;cytosol;extracellular membrane-bounded organelle;extracellular organelle;extracellular region part;extracellular vesicular exosome;intracellular membrane-bounded organelle;intracellular organelle;intracellular organelle part;intracellular part;macromolecular complex;membrane;membrane-bounded organelle;membrane-bounded vesicle;nuclear part;nucleoplasm;nucleus;organelle;o…	Proteasome	6	19.4	42.945	0	14.955	318890000	12	0.0352814	1	-0.558324	-1.25652	0.00553161	1	-1.45334	-2.45853	0.750532	0.381089	-0.895012	1.30446	Q9UNM6;Q9UNM6-2;J3KNQ3;A0A087WUL9;E9PL38;H0YD73;E9PQG3	Q9UNM6;Q9UNM6-2;J3KNQ3;A0A087WUL9;E9PL38	26S proteasome non-ATPase regulatory subunit 13	PSMD13
27.4847	27.5646	28.0382	28.2357	26.6742	27.5841	27.8964	27.4209	28.1643	27.5466	28.7312	28.6983	activation of caspase activity;apoptosis;biological regulation;cell death;cellular process;cellular response to chemical stimulus;cellular response to hypoxia;cellular response to oxygen levels;cellular response to stimulus;cellular response to stress;death;neuron apoptosis;neuron death;positive regulation of apoptosis;positive regulation of biological process;positive regulation of caspase activ…		cell part;cytoplasm;cytoplasmic part;extracellular membrane-bounded organelle;extracellular organelle;extracellular region part;extracellular vesicular exosome;integral to membrane;intracellular membrane-bounded organelle;intracellular organelle;intracellular part;intrinsic to membrane;membrane part;membrane-bounded organelle;membrane-bounded vesicle;mitochondrion;nucleus;organelle;vesicle		17	64.6	16.515	0	173.37	14793000000	200	0.956817	0.171434	0.454306	1.05025	0.0499296	1	-0.436862	-1.04792	1.23916	0.194551	-0.891168	1.85485	F8W7Q4;Q96A26;E9PH05	F8W7Q4;Q96A26;E9PH05	Protein FAM162A	FAM162A
21.989	23.2092	24.4478	24.486	21.168	25.7075	25.4272	24.7669	24.4844	24.1118	26.2516	25.7591	amine biosynthetic process;amine catabolic process;amine metabolic process;biological regulation;biosynthetic process;branched chain family amino acid biosynthetic process;branched chain family amino acid catabolic process;branched chain family amino acid metabolic process;carboxylic acid biosynthetic process;carboxylic acid catabolic process;carboxylic acid metabolic process;catabolic process;ce…	branched-chain-amino-acid transaminase activity;catalytic activity;L-isoleucine transaminase activity;L-leucine transaminase activity;L-valine transaminase activity;transaminase activity;transferase activity;transferase activity, transferring nitrogenous groups	cell part;cytoplasmic part;intracellular membrane-bounded organelle;intracellular organelle;intracellular organelle lumen;intracellular organelle part;intracellular part;membrane-bounded organelle;membrane-enclosed lumen;mitochondrial matrix;mitochondrial part;mitochondrion;organelle;organelle lumen;organelle part	Pantothenate and CoA biosynthesis;Valine, leucine and isoleucine biosynthesis;Valine, leucine and isoleucine degradation	14	52	39.915	0	119.59	2194600000	59	1.37723	0.0491398	1.61873	1.83517	0.548615	0.391995	0.734415	0.561512	0.32078	0.64806	-0.884313	0.697219	B3KSI3;O15382;M0QXF9;M0QZ10;O15382-2;M0QZP4;M0R2K7	B3KSI3;O15382;M0QXF9;M0QZ10;O15382-2;M0QZP4	Branched-chain-amino-acid aminotransferase;Branched-chain-amino-acid aminotransferase, mitochondrial	BCAT2	+
27.0465	27.2359	26.9466	26.7647	26.7305	26.4469	26.4732	26.5484	27.7369	27.7645	27.1564	27.0751	aging;alcohol biosynthetic process;alcohol catabolic process;alcohol metabolic process;anatomical structure development;anatomical structure morphogenesis;biological regulation;biosynthetic process;carbohydrate biosynthetic process;carbohydrate catabolic process;carbohydrate metabolic process;catabolic process;cellular biosynthetic process;cellular carbohydrate biosynthetic process;cellular carbo…	binding;carbon-oxygen lyase activity;catalytic activity;cation binding;DNA binding;enzyme binding;GTPase binding;hydro-lyase activity;ion binding;lyase activity;magnesium ion binding;metal ion binding;nucleic acid binding;nucleic acid binding transcription factor activity;phosphopyruvate hydratase activity;protein binding;protein binding transcription factor activity;sequence-specific DNA binding…	cell part;contractile fiber part;cytoplasm;cytoplasmic part;cytosol;cytosolic part;extracellular membrane-bounded organelle;extracellular organelle;extracellular region part;extracellular space;extracellular vesicular exosome;intracellular membrane-bounded organelle;intracellular organelle;intracellular part;M band;macromolecular complex;membrane;membrane-bounded organelle;membrane-bounded vesicl…	Glycolysis / Gluconeogenesis;Methane metabolism;RNA degradation	33	77	47.168	0	241.22	6453600000	164	1.38524	0.0929173	0.434818	1.40841	0.0018963	1	-0.448651	-2.0646	2.40177	0.108533	-0.883469	2.99561	P06733;P06733-2;K7EM90;P13929-3;P13929-2;P13929	P06733;P06733-2	Alpha-enolase	ENO1
24.2883	24.4306	24.3321	24.8555	24.5074	24.7642	24.6903	24.7786	26.1307	24.4192	25.8846	25.8209	biological adhesion;biological regulation;calcium ion homeostasis;cation homeostasis;cell adhesion;cell surface receptor linked signaling pathway;cell-cell adhesion;cellular calcium ion homeostasis;cellular cation homeostasis;cellular chemical homeostasis;cellular divalent inorganic cation homeostasis;cellular homeostasis;cellular ion homeostasis;cellular metal ion homeostasis;cellular process;ce…	binding;catalytic activity;cell adhesion molecule binding;fibroblast growth factor receptor binding;growth factor receptor binding;kinase activity;molecular transducer activity;phosphotransferase activity, alcohol group as acceptor;protein binding;protein kinase activity;protein tyrosine kinase activity;receptor activity;receptor binding;signal transducer activity;signaling receptor activity;tran…	cell part;cell surface;integral to membrane;intrinsic to membrane;membrane;membrane part;presynaptic membrane;synapse part;synaptic membrane		7	21.1	34.815	0	106.88	2001200000	35	1.72759	0.0336376	1.08724	2.1381	1.00519	0.247188	0.208509	0.85475	1.17802	0.21372	-0.878736	1.78482	Q9UFM8;Q9Y639-3;Q9Y639-1;Q9Y639-4;Q9Y639-5;Q9Y639;H3BU51;H3BQ94	Q9UFM8;Q9Y639-3;Q9Y639-1;Q9Y639-4;Q9Y639-5;Q9Y639	Neuroplastin	DKFZp566H1924;NPTN	+
26.8504	27.0576	27.6535	27.7421	26.6693	28.0717	28.0956	27.3499	28.0606	27.4521	29.4071	28.7694	ADP biosynthetic process;ADP metabolic process;AMP metabolic process;anatomical structure development;ATP metabolic process;biosynthetic process;brain development;cellular biosynthetic process;cellular metabolic process;cellular nitrogen compound biosynthetic process;cellular nitrogen compound metabolic process;cellular process;developmental process;GTP metabolic process;heterocycle biosynthetic …	adenyl nucleotide binding;adenyl ribonucleotide binding;adenylate kinase activity;ATP binding;binding;catalytic activity;GTP binding;guanyl nucleotide binding;guanyl ribonucleotide binding;kinase activity;nucleobase-containing compound kinase activity;nucleoside diphosphate kinase activity;nucleoside triphosphate adenylate kinase activity;nucleotide binding;nucleotide kinase activity;phosphotrans…	cell part;cytoplasmic part;extracellular membrane-bounded organelle;extracellular organelle;extracellular region part;extracellular vesicular exosome;intracellular membrane-bounded organelle;intracellular organelle;intracellular organelle lumen;intracellular organelle part;intracellular part;membrane-bounded organelle;membrane-bounded vesicle;membrane-enclosed lumen;mitochondrial matrix;mitochond…	Purine metabolism	26	91	25.268	0	276.79	18167000000	212	1.51146	0.0446027	1.09643	1.89714	0.519242	0.469393	0.220719	0.437434	0.800203	0.352378	-0.875711	1.36032	P27144;D3DQ64	P27144;D3DQ64	Adenylate kinase 4, mitochondrial	AK4	+
26.083	26.2642	26.4294	26.2738	25.2388	26.1259	26.0152	25.6259	26.4393	26.0406	26.9789	27.0403	actin cytoskeleton organization;actin filament organization;actin filament-based process;activation of protein kinase activity;adaptive immune response;adaptive immune response based on somatic recombination of immune receptors built from immunoglobulin superfamily domains;alpha-amino-3-hydroxy-5-methyl-4-isoxazole propionate receptor clustering;amyloid precursor protein metabolic process;anatomi…	acetylcholine receptor binding;adrenergic receptor binding;beta-1 adrenergic receptor binding;binding;catalytic activity;channel regulator activity;cytoskeletal protein binding;D1 dopamine receptor binding;dopamine receptor binding;enzyme binding;glutamate receptor binding;G-protein-coupled receptor binding;guanylate kinase activity;hydrolase activity;hydrolase activity, acting on ester bonds;ion…	alpha-amino-3-hydroxy-5-methyl-4-isoxazolepropionic acid selective glutamate receptor complex;axon;axon part;basal lamina;basolateral plasma membrane;cell body;cell cortex part;cell junction;cell part;cell projection;cell projection cytoplasm;cell projection membrane;cell projection part;cell-cell contact zone;cell-cell junction;cerebellar mossy fiber;clathrin-coated vesicle;coated vesicle;cortic…	Huntington's disease;T cell receptor signaling pathway	31	50.1	99.813	0	228.44	4753300000	103	1.01446	0.174675	0.362148	1.0427	0.0118779	1	-0.511172	-1.62899	1.50999	0.167373	-0.87332	2.12387	A0A0C4DFT3;Q12959-5;Q12959-3;Q12959-6;Q12959-4;Q12959;Q12959-7;Q12959-2;E7EQD7;Q12959-8;Q12959-9;B4E2H8;H7C166;C9JCP6;A8MUT6;C9JN61;B7Z264;E9PIW2;B7Z2T4;E9PN83;Q15700-3;Q15700;Q15700-4;Q15700-2;C9IYP1;C9JUA9;A8MUT9;Q6ZSU2;F2Z2L0;C9J110;C9JWP9;C9JYG3;O14909;P78352-3;P78352;P78352-2;K7EKU8;K7EKP9;H7C325;B5MCC5;Q5JUW8;Q15700-5;Q92796-3;Q92796-2;Q92796	A0A0C4DFT3;Q12959-5;Q12959-3;Q12959-6;Q12959-4;Q12959;Q12959-7;Q12959-2;E7EQD7;Q12959-8;Q12959-9;B4E2H8	Disks large homolog 1	DLG1
26.3807	25.7311	26.0293	25.5458	25.7487	24.9604	24.9715	25.7829	26.3401	26.5062	25.717	26.385	actin cytoskeleton organization;actin filament-based process;biological regulation;cell differentiation;cellular component organization;cellular component organization at cellular level;cellular component organization or biogenesis;cellular component organization or biogenesis at cellular level;cellular developmental process;cellular membrane organization;cellular process;cytoskeleton organizatio…	binding;cation binding;ion binding;metal ion binding;transition metal ion binding;zinc ion binding	actin cytoskeleton;actin filament bundle;actomyosin;adherens junction;anchoring junction;cell junction;cell part;cell projection;cell-substrate adherens junction;cell-substrate junction;cytoplasm;cytoskeletal part;cytoskeleton;focal adhesion;intracellular membrane-bounded organelle;intracellular non-membrane-bounded organelle;intracellular organelle;intracellular organelle part;intracellular part…		20	56	49.844	0	149.9	2849300000	91	0.884333	0.225208	0.315347	0.890378	0.0241012	1	-0.555858	-1.40926	1.61646	0.162196	-0.871205	2.22842	Q9NR12;Q9NR12-2;D6RH06;Q9NR12-5;Q9NR12-6;Q9NR12-4;D6RF83;H7BYK4;Q9NR12-3;D6RAN1;H0Y8W6	Q9NR12;Q9NR12-2;D6RH06;Q9NR12-5;Q9NR12-6;Q9NR12-4	PDZ and LIM domain protein 7	PDLIM7
22.6964	21.7335	21.3161	22.0013	25.7149	21.4886	21.8721	23.7449	25.7888	24.4378	23.7873	22.2825	biological regulation;cell communication;cell-cell signaling;cellular process;establishment of localization;establishment of localization in cell;exocytosis;negative regulation of apoptosis;negative regulation of biological process;negative regulation of cell death;negative regulation of cellular process;negative regulation of neuron apoptosis;negative regulation of programmed cell death;neurotra…		cell part;clathrin coated vesicle membrane;clathrin sculpted gamma-aminobutyric acid transport vesicle membrane;clathrin-coated vesicle;coated vesicle;coated vesicle membrane;cytoplasmic membrane-bounded vesicle;cytoplasmic part;cytoplasmic vesicle;cytoplasmic vesicle membrane;cytoplasmic vesicle part;extracellular membrane-bounded organelle;extracellular organelle;extracellular region part;extra…	Protein processing in endoplasmic reticulum	5	38.9	22.149	0	81.784	883670000	35	1.76534	0.0220163	2.13731	2.41828	0.890622	0.147839	1.26832	1.13923	0.300225	0.667022	-0.868982	0.661448	Q9H3Z4;Q9H3Z4-2	Q9H3Z4;Q9H3Z4-2	DnaJ homolog subfamily C member 5	DNAJC5	+
21.8372	21.1629	20.8414	21.882	22.8566	22.7201	22.7382	21.1963	24.2607	23.5782	22.4872	22.6568	amine metabolic process;anatomical structure development;biological regulation;carboxylic acid metabolic process;cell proliferation;cellular amine metabolic process;cellular amino acid metabolic process;cellular ketone metabolic process;cellular metabolic process;cellular modified amino acid metabolic process;cellular nitrogen compound metabolic process;cellular process;cellular response to bioti…	binding;catalytic activity;dinitrosyl-iron complex binding;enzyme binding;enzyme regulator activity;glutathione transferase activity;JUN kinase binding;kinase binding;kinase regulator activity;nitric oxide binding;protein binding;protein kinase binding;S-nitrosoglutathione binding;transferase activity;transferase activity, transferring alkyl or aryl (other than methyl) groups	cell part;cytoplasm;cytoplasmic part;cytosol;extracellular membrane-bounded organelle;extracellular organelle;extracellular region part;extracellular space;extracellular vesicular exosome;intracellular;intracellular membrane-bounded organelle;intracellular organelle;intracellular part;macromolecular complex;membrane;membrane-bounded organelle;membrane-bounded vesicle;mitochondrion;nucleus;organel…	Drug metabolism - cytochrome P450;Glutathione metabolism;Metabolism of xenobiotics by cytochrome P450	5	42.9	23.356	0	38.755	388650000	17	2.30926	0.00678261	1.81486	3.08958	1.342	0.0606783	0.946943	1.6589	0.743776	0.3803	-0.867912	1.2903	P09211;A8MX94;A0A087X2E9;A0A087X243	P09211;A8MX94	Glutathione S-transferase P	GSTP1	+
22.8268	22.423	22.0913	22.32	22.3412	21.7508	21.8631	22.1355	24.1596	23.7252	21.4774	22.1775	macromolecule metabolic process;metabolic process;primary metabolic process;protein metabolic process;proteolysis	aminopeptidase activity;binding;catalytic activity;exopeptidase activity;hydrolase activity;identical protein binding;peptidase activity;peptidase activity, acting on L-amino acid peptides;protein binding;serine hydrolase activity;serine-type peptidase activity	cell part;cytoplasm;cytoplasmic part;cytosol;intracellular membrane-bounded organelle;intracellular organelle;intracellular part;membrane;membrane-bounded organelle;nucleus;organelle		7	9.1	95.012	0	17.101	269370000	16	0.603638	0.339221	0.469658	0.624837	0.0227188	1	-0.39265	-1.29368	0.636227	0.435355	-0.862308	1.15411	Q86TI2-4;Q86TI2;Q86TI2-2;M0R2A8;M0QXI5	Q86TI2-4;Q86TI2;Q86TI2-2;M0R2A8	Dipeptidyl peptidase 9	DPP9
21.9674	23.4428	24.0799	24.4049	21.9305	24.5398	24.3861	24.1097	24.2845	23.5914	25.3847	25.1437	amine catabolic process;amine metabolic process;branched chain family amino acid catabolic process;branched chain family amino acid metabolic process;carboxylic acid catabolic process;carboxylic acid metabolic process;catabolic process;cellular amine metabolic process;cellular amino acid catabolic process;cellular amino acid metabolic process;cellular catabolic process;cellular ketone metabolic p…	3-methyl-2-oxobutanoate dehydrogenase (2-methylpropanoyl-transferring) activity;alpha-ketoacid dehydrogenase activity;binding;carbon-carbon lyase activity;carboxy-lyase activity;catalytic activity;cation binding;ion binding;lyase activity;metal ion binding;oxidoreductase activity;oxidoreductase activity, acting on the aldehyde or oxo group of donors;oxidoreductase activity, acting on the aldehyde…	cell part;cytoplasmic part;dihydrolipoyl dehydrogenase complex;intracellular membrane-bounded organelle;intracellular organelle;intracellular organelle lumen;intracellular organelle part;intracellular part;macromolecular complex;membrane-bounded organelle;membrane-enclosed lumen;mitochondrial alpha-ketoglutarate dehydrogenase complex;mitochondrial matrix;mitochondrial part;mitochondrial tricarbox…	Valine, leucine and isoleucine degradation	10	24.8	54.202	0	50.316	1366300000	26	1.13096	0.0860883	1.12732	1.44711	0.423844	0.568423	0.267782	0.292624	0.542065	0.497152	-0.859538	1.02844	F5H5P2;P12694;P12694-2;H0YH31;M0R0C8;F5GXU9	F5H5P2;P12694;P12694-2;H0YH31;M0R0C8	2-oxoisovalerate dehydrogenase subunit alpha, mitochondrial	BCKDHA
22.8801	22.4799	22.18	22.7951	22.1101	21.0668	20.7634	21.0446	21.8224	22.5018	22.0333	22.0459	antigen processing and presentation;antigen processing and presentation of exogenous antigen;antigen processing and presentation of exogenous peptide antigen;antigen processing and presentation of exogenous peptide antigen via MHC class II;antigen processing and presentation of peptide antigen;antigen processing and presentation of peptide antigen via MHC class II;antigen processing and presentat…	catalytic activity;hydrolase activity;hydrolase activity, acting on acid anhydrides;hydrolase activity, acting on acid anhydrides, in phosphorus-containing anhydrides;microtubule motor activity;motor activity;nucleoside-triphosphatase activity;pyrophosphatase activity	cell part;centrosome;cytoplasm;cytoplasmic dynein complex;cytoplasmic part;cytoskeletal part;cytosol;dynein complex;intracellular non-membrane-bounded organelle;intracellular organelle;intracellular organelle part;intracellular part;macromolecular complex;microtubule;microtubule associated complex;microtubule organizing center;non-membrane-bounded organelle;organelle;organelle part;protein comple…	Phagosome;Vasopressin-regulated water reabsorption	3	7.4	68.297	0	8.5869	124850000	8	0.0144226	1	-0.482936	-1.53548	NaN	1	0	NaN	1.38993	0.173082	-0.854625	1.99263	Q13409-6;Q13409-3;Q13409-7;Q13409-2;Q13409-5;Q13409;E7EQL5;E9PGG1;E7EU01;E7EUM4;E7ERR6;E7ERH4;E7ET01;E7ETL8;E7EQU2;E7ESD3;E7EMU4;E7EV09	Q13409-6;Q13409-3;Q13409-7;Q13409-2;Q13409-5;Q13409;E7EQL5	Cytoplasmic dynein 1 intermediate chain 2	DYNC1I2
20.9625	21.902	21.1329	22.968	22.2236	23.1161	23.0916	20.4975	22.9258	22.0067	23.8655	23.5367	amine metabolic process;amino acid activation;biosynthetic process;bis(5'-nucleosidyl) oligophosphate biosynthetic process;bis(5'-nucleosidyl) oligophosphate metabolic process;carboxylic acid metabolic process;cellular amine metabolic process;cellular amino acid metabolic process;cellular biosynthetic process;cellular ketone metabolic process;cellular macromolecule metabolic process;cellular meta…	adenyl nucleotide binding;adenyl ribonucleotide binding;aminoacyl-tRNA ligase activity;ATP binding;binding;catalytic activity;glycine-tRNA ligase activity;ligase activity;ligase activity, forming aminoacyl-tRNA and related compounds;ligase activity, forming carbon-oxygen bonds;nucleotide binding;protein binding;protein dimerization activity;purine nucleotide binding;purine ribonucleoside triphosp…	axon;cell part;cell projection;cytoplasm;cytoplasmic membrane-bounded vesicle;cytoplasmic part;cytoplasmic vesicle;cytosol;extracellular membrane-bounded organelle;extracellular organelle;extracellular region part;extracellular vesicular exosome;intracellular membrane-bounded organelle;intracellular organelle;intracellular organelle lumen;intracellular organelle part;intracellular part;membrane-b…	Aminoacyl-tRNA biosynthesis	6	11.8	83.165	0	22.788	437890000	7	1.44923	0.0455176	1.34233	1.88271	NaN	1	0	NaN	0.534169	0.497888	-0.85148	1.01644	P41250	P41250	Glycine--tRNA ligase	GARS	+
21.4694	20.9358	23.8761	24.2481	22.6377	25.0994	24.8119	23.0471	24.4268	23.853	25.5284	25.1933	aerobic respiration;carboxylic acid metabolic process;cellular ketone metabolic process;cellular metabolic process;cellular process;cellular respiration;dicarboxylic acid metabolic process;energy derivation by oxidation of organic compounds;generation of precursor metabolites and energy;malate metabolic process;metabolic process;monocarboxylic acid metabolic process;organic acid metabolic process…	binding;carbon-carbon lyase activity;carboxy-lyase activity;catalytic activity;cation binding;coenzyme binding;cofactor binding;ion binding;lyase activity;malate dehydrogenase (decarboxylating) activity;malate dehydrogenase (oxaloacetate-decarboxylating) (NADP+) activity;malate dehydrogenase activity;malic enzyme activity;metal ion binding;NAD binding;nucleotide binding;oxaloacetate decarboxylase…	cell part;cytoplasmic part;intracellular membrane-bounded organelle;intracellular organelle;intracellular organelle lumen;intracellular organelle part;intracellular part;membrane-bounded organelle;membrane-enclosed lumen;mitochondrial matrix;mitochondrial part;mitochondrion;organelle;organelle lumen;organelle part	Carbon fixation in photosynthetic organisms;Pyruvate metabolism	18	45.4	67.068	0	136.08	1457300000	31	1.52019	0.035571	2.11805	2.08181	0.871362	0.157719	1.26669	1.11114	0.545782	0.495708	-0.851357	1.03233	Q16798;E9PMB9;Q16798-2;Q6TCH8;E9PNN2	Q16798;E9PMB9	NADP-dependent malic enzyme, mitochondrial;Malic enzyme	ME3	+
21.8434	20.5056	21.2387	20.9644	21.1901	22.5448	21.0275	22.3886	23.806	22.6788	22.0813	21.9835	antigen processing and presentation;antigen processing and presentation of exogenous antigen;antigen processing and presentation of exogenous peptide antigen;antigen processing and presentation of exogenous peptide antigen via MHC class I;antigen processing and presentation of exogenous peptide antigen via MHC class I, TAP-independent;antigen processing and presentation of peptide antigen;antigen…	aminopeptidase activity;binding;catalytic activity;cation binding;exopeptidase activity;hydrolase activity;ion binding;metal ion binding;metallopeptidase activity;peptidase activity;peptidase activity, acting on L-amino acid peptides;transition metal ion binding;zinc ion binding	cell part;cytoplasmic part;cytoplasmic vesicle membrane;cytoplasmic vesicle part;cytosol;early endosome lumen;endosomal part;endosome lumen;extracellular region;integral to membrane;integral to plasma membrane;intracellular;intracellular organelle lumen;intracellular organelle part;intracellular part;intrinsic to membrane;intrinsic to plasma membrane;lysosomal membrane;membrane;membrane part;memb…	Renin-angiotensin system	8	10.9	117.35	0	43.577	178770000	7	1.90841	0.0194087	1.4994	2.48464	NaN	1	0	NaN	0.72071	0.392205	-0.849679	1.25801	Q9UIQ6;Q9UIQ6-3;Q9UIQ6-2	Q9UIQ6;Q9UIQ6-3;Q9UIQ6-2	Leucyl-cystinyl aminopeptidase;Leucyl-cystinyl aminopeptidase, pregnancy serum form	LNPEP	+
26.6995	26.8552	26.9896	27.2392	26.6688	26.6058	26.4272	26.4137	27.9465	26.8917	27.2725	27.4007	biological regulation;biosynthetic process;cell death;cell projection organization;cellular biosynthetic process;cellular component organization;cellular component organization at cellular level;cellular component organization or biogenesis;cellular component organization or biogenesis at cellular level;cellular lipid metabolic process;cellular localization;cellular macromolecule localization;cel…	binding;cytoskeletal protein binding;FFAT motif binding;microtubule binding;molecular transducer activity;protein binding;protein dimerization activity;protein domain specific binding;protein heterodimerization activity;signal transducer activity;tubulin binding	cell part;cytoplasmic part;cytoskeleton;endoplasmic reticulum;endoplasmic reticulum membrane;endoplasmic reticulum part;Golgi apparatus part;Golgi membrane;integral to membrane;intracellular membrane-bounded organelle;intracellular non-membrane-bounded organelle;intracellular organelle;intracellular organelle part;intracellular part;intrinsic to membrane;membrane;membrane part;membrane-bounded or…	Tight junction	18	71.5	27.893	0	200.03	7621200000	152	1.18697	0.121649	0.431989	1.2473	0.00414899	1	-0.416955	-1.80488	2.0134	0.138889	-0.848943	2.59312	Q9P0L0;Q9P0L0-2;J3QKM9	Q9P0L0;Q9P0L0-2	Vesicle-associated membrane protein-associated protein A	VAPA
24.7346	24.4713	23.9594	24.0119	23.9756	23.5796	23.3158	21.3355	24.679	23.7286	23.4695	23.713	biological regulation;biosynthetic process;carbohydrate metabolic process;carbohydrate transport;cell cycle;cell cycle process;cell surface receptor linked signaling pathway;cellular biosynthetic process;cellular component disassembly;cellular component disassembly at cellular level;cellular component organization;cellular component organization at cellular level;cellular component organization o…	nucleocytoplasmic transporter activity;transporter activity	cell part;cytoplasm;envelope;intracellular organelle part;intracellular part;macromolecular complex;membrane;membrane part;nuclear envelope;nuclear membrane;nuclear part;nuclear pore;nucleoplasm;organelle envelope;organelle membrane;organelle part;pore complex;protein complex	RNA transport	8	21.4	50.775	0	14.519	682770000	13	0.0627196	1	-0.396783	-0.931921	0.0201186	1	-1.2427	-1.7338	0.623202	0.444425	-0.845916	1.13431	Q7Z3B4-3;Q7Z3B4;Q7Z3B4-2	Q7Z3B4-3;Q7Z3B4;Q7Z3B4-2	Nucleoporin p54	NUP54
23.8325	21.3792	21.6512	22.0372	23.3905	23.314	20.9497	23.4475	23.6765	24.1155	23.1844	23.4942	actin cytoskeleton organization;actin filament bundle assembly;actin filament organization;actin filament-based process;anatomical structure development;anatomical structure morphogenesis;biological regulation;bone development;cell activation;cell activation involved in immune response;cell migration;cell motility;cellular component assembly;cellular component assembly at cellular level;cellular …	actin binding;actin filament binding;binding;calcium ion binding;cation binding;cytoskeletal protein binding;enzyme binding;GTPase binding;ion binding;metal ion binding;protein binding;structural constituent of cytoskeleton;structural molecule activity	actin cytoskeleton;actin filament;actin filament bundle;adherens junction;anchoring junction;brush border;cell junction;cell part;cell projection;cell projection membrane;cell projection part;cell-substrate adherens junction;cell-substrate junction;cytoplasm;cytoplasmic part;cytoskeletal part;cytoskeleton;cytosol;extracellular membrane-bounded organelle;extracellular organelle;extracellular regio…		6	11.7	69.334	0	18.442	403460000	12	1.56089	0.038439	1.39262	2.03063	0.57818	0.372108	0.55038	0.596654	0.62731	0.441917	-0.842244	1.13896	A0A0A0MSQ0;P13797-3;P13797-2;P13797;H7C4N2;U3KQI3;Q5TBN3;P13796;C9JAM8;Q14651	A0A0A0MSQ0;P13797-3;P13797-2;P13797;H7C4N2	Plastin-3	PLS3	+
21.6727	21.5116	21.7971	20.4675	24.1105	21.6751	21.0545	23.3576	24.3487	24.104	21.7668	23.3269	biological regulation;cellular component assembly;cellular component organization;cellular component organization or biogenesis;macromolecular complex assembly;macromolecular complex subunit organization;positive regulation of defense response to virus by host;protein complex assembly;protein complex subunit organization;protein homooligomerization;protein oligomerization;regulation of biological…	binding;enzyme binding;protein binding;RNA polymerase binding	blood microparticle;cell part;cytoplasm;cytoplasmic membrane-bounded vesicle;cytoplasmic part;cytoplasmic vesicle;cytoskeleton;endoplasmic reticulum;extracellular membrane-bounded organelle;extracellular organelle;extracellular region part;extracellular space;extracellular vesicular exosome;integral to membrane;integral to plasma membrane;intracellular membrane-bounded organelle;intracellular non…		7	23.3	31.73	0	20.302	415370000	7	1.96665	0.0147065	2.0244	2.67509	NaN	1	0	NaN	0.400216	0.586692	-0.837197	0.820775	P27105;P27105-2	P27105	Erythrocyte band 7 integral membrane protein	STOM	+
26.9413	26.9466	26.6413	26.315	26.067	25.9917	25.9608	26.3217	27.1726	27.3798	26.6075	26.5242	adherens junction assembly;adherens junction organization;anatomical structure morphogenesis;apical junction assembly;axon extension;biological adhesion;biological regulation;blood coagulation;cell activation;cell adhesion;cell growth;cell junction assembly;cell junction organization;cell projection assembly;cell projection organization;cell-cell adhesion;cell-cell junction assembly;cell-cell jun…	actin binding;alpha-catenin binding;beta-catenin binding;binding;cadherin binding;cell adhesion molecule binding;cytoskeletal protein binding;dystroglycan binding;enzyme binding;glycoprotein binding;protein binding;structural molecule activity;ubiquitin protein ligase binding	actin cytoskeleton;adherens junction;anchoring junction;cell junction;cell part;cell-cell adherens junction;cell-cell junction;cell-substrate adherens junction;cell-substrate junction;contractile fiber part;costamere;cytoplasmic part;cytoskeleton;cytosol;extracellular membrane-bounded organelle;extracellular organelle;extracellular region;extracellular region part;extracellular vesicular exosome;…	Adherens junction;Amoebiasis;Bacterial invasion of epithelial cells;Focal adhesion;Leukocyte transendothelial migration;Regulation of actin cytoskeleton;Shigellosis	48	56.5	116.72	0	306.36	4842800000	175	0.650631	0.359393	0.209968	0.586243	0.002303	1	-0.625757	-2.30936	1.99961	0.132147	-0.835724	2.56779	P18206-2;P18206;Q5JQ13;P18206-3;A0A096LPE1	P18206-2;P18206;Q5JQ13	Vinculin	VCL
26.3013	26.1853	26.5465	26.3076	25.3905	25.2434	25.6625	25.3041	26.5336	25.9382	26.1881	26.2385	activation of caspase activity;biological regulation;biosynthetic process;cell cycle checkpoint;cellular biosynthetic process;cellular macromolecule biosynthetic process;cellular macromolecule metabolic process;cellular metabolic process;cellular nitrogen compound metabolic process;cellular process;cellular protein metabolic process;cellular response to stimulus;cellular response to stress;DNA da…	apoptotic protease activator activity;binding;caspase activator activity;caspase regulator activity;cation binding;enzyme activator activity;enzyme regulator activity;ion binding;metal ion binding;nucleic acid binding;peptidase activator activity;peptidase regulator activity;structural constituent of ribosome;structural molecule activity;translation activator activity;translation regulator activi…	cell part;cytoplasmic part;intracellular membrane-bounded organelle;intracellular non-membrane-bounded organelle;intracellular organelle;intracellular part;macromolecular complex;membrane-bounded organelle;non-membrane-bounded organelle;nucleus;organelle;ribonucleoprotein complex;ribosome	Ribosome	9	38	11.345	0	60.819	3260000000	86	0.11663	1	-0.110583	-0.453608	5.03e-05	1	-0.935089	-4.25743	2.77099	0.088058	-0.824506	3.25594	H0YMV8;Q71UM5;C9JLI6	H0YMV8;Q71UM5;C9JLI6	40S ribosomal protein S27;40S ribosomal protein S27-like	RPS27L
23.6717	23.4701	23.8702	24.0595	23.1287	24.4818	23.7755	23.5945	24.1902	23.6242	25.1382	25.3152	adherens junction organization;anatomical structure development;anatomical structure morphogenesis;apoptosis;biological adhesion;biological regulation;bone development;brain development;calcium-independent cell-cell adhesion;cell adhesion;cell death;cell differentiation;cell growth;cell junction assembly;cell junction organization;cell morphogenesis;cell recognition;cell-cell adhesion;cell-cell j…	binding;identical protein binding;PDZ domain binding;protein binding;protein dimerization activity;protein domain specific binding;protein homodimerization activity;receptor binding	axon;basolateral plasma membrane;cell junction;cell part;cell projection;cell-cell junction;clathrin-coated vesicle;coated vesicle;cytoplasmic membrane-bounded vesicle;cytoplasmic part;cytoplasmic vesicle;dendrite;extracellular membrane-bounded organelle;extracellular organelle;extracellular region part;extracellular vesicular exosome;integral to membrane;intracellular membrane-bounded organelle;…	Cell adhesion molecules (CAMs)	4	24	38.78	0	65.514	1194400000	26	1.27835	0.076395	0.799085	1.53861	0.277141	0.836556	-0.0227909	-0.055835	0.843296	0.339685	-0.821876	1.39664	A0A087X0T8;A0A087X105;A0A087WZW4;A0A087X1W8;A0A0A0MTJ8;A0A087WZR6;X5DQS5;Q9BY67-2;Q9BY67-5;Q9BY67;Q9BY67-4;Q9BY67-3;F5H8J9;F5H125;H0YG94	A0A087X0T8;A0A087X105;A0A087WZW4;A0A087X1W8;A0A0A0MTJ8;A0A087WZR6;X5DQS5;Q9BY67-2;Q9BY67-5;Q9BY67;Q9BY67-4;Q9BY67-3;F5H8J9	Cell adhesion molecule 1	CADM1
20.9999	22.0294	21.5306	21.7958	25.121	23.1674	23.4895	23.3987	26.0289	25.6011	23.308	23.4869	cellular process;establishment of localization;ion transmembrane transport;ion transport;response to abiotic stimulus;response to pH;response to stimulus;transmembrane transport;transport	active transmembrane transporter activity;adenyl nucleotide binding;adenyl ribonucleotide binding;anion channel activity;anion transmembrane transporter activity;antiporter activity;ATP binding;binding;channel activity;chloride channel activity;gated channel activity;ion channel activity;ion transmembrane transporter activity;nucleotide binding;passive transmembrane transporter activity;purine nu…	cell part;cytoplasmic part;cytoplasmic vesicle;integral to membrane;intracellular organelle;intracellular organelle part;intracellular part;intrinsic to membrane;lysosomal membrane;membrane;membrane part;organelle;organelle membrane;organelle part;vacuolar membrane;vacuolar part;vesicle		10	9.6	88.678	0	28.686	952610000	21	2.4916	0.00307368	3.01731	3.59976	2.64973	0.0036	2.20522	3.68066	0.434138	0.557546	-0.81209	0.869101	P51798;P51798-2;H0Y2M6;H3BNG8;I3L470	P51798;P51798-2	H(+)/Cl(-) exchange transporter 7	CLCN7	+	+
21.8485	20.7984	20.3994	21.5681	21.5458	23.0527	22.8707	23.1625	24.7437	21.2081	23.7287	24.1605	cellular component organization;cellular component organization or biogenesis;cellular membrane organization;cellular process;clathrin-mediated endocytosis;endocytosis;establishment of localization;establishment of localization in cell;establishment of protein localization;intracellular protein transport;intracellular transport;membrane invagination;membrane organization;protein transport;recepto…	binding;clathrin binding;clathrin heavy chain binding;peptide binding;protein binding;structural molecule activity	cell part;cell projection membrane;cell projection part;cilium membrane;cilium part;clathrin coat;clathrin coat of coated pit;clathrin coat of trans-Golgi network vesicle;clathrin vesicle coat;cytoplasm;cytoplasmic part;cytoplasmic vesicle part;Golgi apparatus part;intracellular membrane-bounded organelle;intracellular organelle;intracellular organelle part;intracellular part;macromolecular compl…	Bacterial invasion of epithelial cells;Endocrine and other factor-regulated calcium reabsorption;Endocytosis;Huntington's disease;Lysosome	6	26.5	23.181	0	60.895	603120000	18	1.76125	0.020876	2.30665	2.43286	1.91372	0.0153647	1.50434	2.49258	0.409678	0.583497	-0.802318	0.831591	P09497-2;P09497;D6RJD1	P09497-2;P09497	Clathrin light chain B	CLTB	+	+
21.6658	21.4531	23.9568	23.7328	22.0797	23.4347	22.7455	23.0347	23.5669	23.5736	23.6907	23.6654	anatomical structure development;apoptosis;biological adhesion;cardiac Purkinje fiber development;cell adhesion;cell death;cell-cell adhesion;cellular component disassembly;cellular component disassembly at cellular level;cellular component disassembly involved in apoptosis;cellular component organization;cellular component organization at cellular level;cellular component organization or biogene…	binding;calcium ion binding;cation binding;cell adhesion molecule binding;ion binding;metal ion binding;protein binding	anchoring junction;apical plasma membrane;cell junction;cell part;cell surface;cell-cell contact zone;cell-cell junction;desmosome;extracellular membrane-bounded organelle;extracellular organelle;extracellular region part;extracellular vesicular exosome;integral to membrane;intercalated disc;intrinsic to membrane;lateral plasma membrane;membrane;membrane part;membrane-bounded organelle;membrane-b…	Arrhythmogenic right ventricular cardiomyopathy (ARVC)	10	13.3	122.29	0	41.801	601380000	14	0.970597	0.129201	0.92199	1.20762	0.360617	0.670931	0.121521	0.147914	1.4993	0.17	-0.800469	2.06762	Q14126;J3KSI6	Q14126	Desmoglein-2	DSG2
22.4189	21.6837	24.4642	24.4062	23.1775	25.3495	25.2981	24.5641	24.429	24.3877	26.6935	26.0711	biological regulation;cell redox homeostasis;cellular homeostasis;cellular process;homeostatic process;regulation of biological process;regulation of biological quality;regulation of cellular process;response to chemical stimulus;response to inorganic substance;response to oxidative stress;response to oxygen radical;response to reactive oxygen species;response to stimulus;response to stress	antioxidant activity;binding;catalytic activity;coenzyme binding;cofactor binding;flavin adenine dinucleotide binding;oxidoreductase activity;oxidoreductase activity, acting on a sulfur group of donors;oxidoreductase activity, acting on a sulfur group of donors, NAD or NADP as acceptor;oxidoreductase activity, acting on NADH or NADPH;thioredoxin-disulfide reductase activity	cell part;cytoplasmic part;intracellular membrane-bounded organelle;intracellular organelle;intracellular organelle lumen;intracellular organelle part;intracellular part;membrane-bounded organelle;membrane-enclosed lumen;mitochondrial matrix;mitochondrial part;mitochondrion;organelle;organelle lumen;organelle part	Pyrimidine metabolism;Selenocompound metabolism	16	51.9	54.08	0	117.2	2451400000	34	1.54593	0.0334641	2.15209	2.12032	1.07176	0.093004	1.35406	1.39967	0.466566	0.536258	-0.798034	0.914426	D3YTF8;A0A096LNN4;Q9NNW7-3;Q9NNW7-4;A0A096LPH4;A0A096LP96;A0A096LPB7;A0A096LNY7;E9PLT3;E9PKI4;A0A0B4J225;E9PIZ5;E9PKD3	D3YTF8;A0A096LNN4;Q9NNW7-3;Q9NNW7-4	Thioredoxin reductase 2, mitochondrial	TXNRD2	+
26.6309	26.6431	26.5726	26.1246	26.8295	26.5932	26.3828	26.4115	28.0259	27.4825	26.9837	26.9086	alcohol catabolic process;alcohol metabolic process;anatomical structure development;ATP biosynthetic process;ATP metabolic process;biological regulation;biosynthetic process;carbohydrate catabolic process;carbohydrate metabolic process;carboxylic acid biosynthetic process;carboxylic acid metabolic process;catabolic process;cell death;cellular biosynthetic process;cellular carbohydrate catabolic …	adenyl nucleotide binding;adenyl ribonucleotide binding;alkali metal ion binding;antigen binding;ATP binding;binding;catalytic activity;cation binding;ion binding;kinase activity;magnesium ion binding;metal ion binding;MHC class II protein complex binding;MHC protein complex binding;nucleotide binding;phosphotransferase activity, alcohol group as acceptor;potassium ion binding;purine nucleotide b…	cell part;cell projection;cilium;cytoplasm;cytoplasmic part;cytosol;extracellular matrix;extracellular membrane-bounded organelle;extracellular organelle;extracellular region part;extracellular vesicular exosome;intracellular membrane-bounded organelle;intracellular organelle;intracellular part;membrane;membrane-bounded organelle;membrane-bounded vesicle;mitochondrion;nucleus;organelle;plasma mem…	Carbon fixation in photosynthetic organisms;Glycolysis / Gluconeogenesis;Insulin signaling pathway;Maturity onset diabetes of the young;Purine metabolism;Pyruvate metabolism;Type II diabetes mellitus	30	68.5	57.936	0	236	6668400000	154	1.91488	0.0310483	0.857388	2.21672	0.446428	0.60585	0.0614953	0.235704	1.53964	0.169761	-0.795893	2.10306	P14618;P14618-2;P14618-3;H3BTN5;B4DNK4;H3BQ34;H3BR70;H3BUW1;H3BTJ2;H3BT25;H3BU13;H3BN34;H3BQZ3;P30613-2;P30613	P14618;P14618-2;P14618-3;H3BTN5;B4DNK4;H3BQ34	Pyruvate kinase PKM;Pyruvate kinase	PKM
23.9158	23.3259	22.9505	23.2959	23.5617	23.4031	22.9563	23.5861	25.5366	24.5189	23.204	23.4067			cell part;cytoplasmic membrane-bounded vesicle;cytoplasmic part;cytoplasmic vesicle;Golgi apparatus;Golgi apparatus part;integral to membrane;intracellular membrane-bounded organelle;intracellular organelle;intracellular organelle part;intracellular part;intrinsic to membrane;membrane;membrane part;membrane-bounded organelle;membrane-bounded vesicle;nuclear part;nucleoplasm;organelle;organelle pa…		9	28.5	39.562	0	73.126	790610000	24	0.964082	0.136711	0.794519	1.17469	0.307547	0.776489	0.00482178	0.0138638	0.681884	0.421857	-0.789697	1.19687	O43493-4;O43493-2;J3KQ45;F8W8W7;O43493-5;O43493-3;O43493;O43493-6	O43493-4;O43493-2;J3KQ45;F8W8W7;O43493-5;O43493-3;O43493;O43493-6	Trans-Golgi network integral membrane protein 2	TGOLN2
26.0858	25.6301	24.2321	25.1187	24.1598	21.7796	22.5972	23.9032	24.7944	24.1787	23.876	22.7452	binding of sperm to zona pellucida;cell recognition;cell-cell recognition;cellular process;cellular process involved in reproduction;reproductive process;sperm-egg recognition		cell part;intracellular organelle part;intracellular part;macromolecular complex;nuclear part;organelle part;PcG protein complex;protein complex		14	19.5	114.53	0	67.668	667750000	38	0.0127709	1	-1.36811	-1.9972	0.00437759	1	-2.15669	-2.74122	0.513516	0.511605	-0.78858	0.978758	Q14157;Q14157-5;F8W726;Q14157-4;Q14157-1;Q14157-3;Q5VU77;Q5VU81;Q5VU80;Q5VU79;Q5VU78;H0Y5H6;H7C2T8	Q14157;Q14157-5;F8W726;Q14157-4;Q14157-1;Q14157-3	Ubiquitin-associated protein 2-like	UBAP2L
23.6764	24.9332	24.3335	24.1787	25.1392	25.009	24.61	24.5866	26.056	26.09	25.2053	25.1461	ATP metabolic process;biological regulation;cation transport;cell communication;cell-cell signaling;cellular component organization;cellular component organization or biogenesis;cellular membrane fusion;cellular membrane organization;cellular metabolic process;cellular nitrogen compound metabolic process;cellular process;establishment of localization;establishment of localization in cell;establis…	adenyl nucleotide binding;adenyl ribonucleotide binding;ATP binding;ATPase activity;ATPase activity, coupled;binding;catalytic activity;cation binding;enzyme binding;GTPase binding;hydrolase activity;hydrolase activity, acting on acid anhydrides;hydrolase activity, acting on acid anhydrides, in phosphorus-containing anhydrides;ion binding;kinase binding;metal ion binding;nucleoside-triphosphatase…	cell part;cell projection part;cytoplasm;cytoplasmic part;cytoskeletal part;cytosol;dendritic shaft;extracellular membrane-bounded organelle;extracellular organelle;extracellular region part;extracellular vesicular exosome;Golgi apparatus part;Golgi stack;intracellular organelle part;intracellular part;lysosomal membrane;membrane;membrane-bounded organelle;membrane-bounded vesicle;organelle;organ…	Vasopressin-regulated water reabsorption	25	34.5	82.091	0	81.687	1968900000	70	2.28017	0.0101882	1.34389	2.88089	1.26809	0.0911673	0.555765	1.40952	1.43364	0.173636	-0.788126	1.99643	I3L0N3;P46459;P46459-2;I3L2G1;I3L0L3;K7EQD6;I3L4Q9;I3L338	I3L0N3;P46459;P46459-2	Vesicle-fusing ATPase	NSF	+
23.5822	23.9032	24.2266	24.3804	23.2303	23.6799	23.6331	24.1131	23.8124	24.2013	25.1467	24.6444	anatomical structure development;anatomical structure formation involved in morphogenesis;axon ensheathment;axon guidance;biological adhesion;cell adhesion;cell junction assembly;cell junction organization;cell-cell adhesion;cell-cell junction assembly;cell-cell junction organization;cellular component assembly;cellular component assembly at cellular level;cellular component assembly involved in …		adherens junction;anchoring junction;axon part;cell junction;cell part;cell projection part;cell-cell junction;cell-substrate adherens junction;cell-substrate junction;extracellular membrane-bounded organelle;extracellular organelle;extracellular region part;extracellular vesicular exosome;focal adhesion;initial segment;integral to membrane;intracellular;intrinsic to membrane;membrane;membrane pa…	Cell adhesion molecules (CAMs)	14	18	116.59	0	80.029	1054000000	22	0.899596	0.193832	0.428104	0.977821	0.0471755	1	-0.359008	-1.0167	1.22519	0.212371	-0.787112	1.79119	H7BY57;O94856-4;O94856-12;O94856-9;X6RKN2;O94856-10;O94856-3;O94856-8;O94856-11;O94856-6;O94856-7;O94856-13;O94856-5;O94856;O94856-2;D6RBU5;D6RHX4;H7C0L6	H7BY57;O94856-4;O94856-12;O94856-9;X6RKN2;O94856-10;O94856-3;O94856-8;O94856-11;O94856-6;O94856-7;O94856-13;O94856-5;O94856;O94856-2;D6RBU5	Neurofascin	NFASC
26.0618	25.3677	25.4011	25.0021	26.2888	25.1775	24.8932	26.064	26.4842	27.301	25.4057	26.3769	anatomical structure morphogenesis;androgen receptor signaling pathway;biological adhesion;biological regulation;biosynthetic process;catabolic process;cell adhesion;cell differentiation;cell fate commitment;cell surface receptor linked signaling pathway;cellular biosynthetic process;cellular catabolic process;cellular developmental process;cellular macromolecule biosynthetic process;cellular mac…	androgen receptor binding;binding;cation binding;hormone receptor binding;ion binding;I-SMAD binding;metal ion binding;nuclear hormone receptor binding;protein binding;protein binding transcription factor activity;receptor binding;Roundabout binding;SMAD binding;steroid hormone receptor binding;transcription coactivator activity;transcription cofactor activity;transcription factor binding transcr…	adherens junction;anchoring junction;cell junction;cell part;cell-substrate adherens junction;cell-substrate junction;cytoplasm;cytoskeleton;focal adhesion;intracellular;intracellular non-membrane-bounded organelle;intracellular organelle;intracellular organelle part;intracellular part;non-membrane-bounded organelle;nuclear matrix;nuclear part;organelle;organelle part		15	51.8	49.814	0	323.31	3366300000	111	1.39033	0.0606585	0.933784	1.70886	0.439626	0.56841	0.147678	0.293437	0.751192	0.387554	-0.786106	1.27943	O43294;O43294-2;H3BQC4;H3BSN4;I3L209;H3BS04;H3BN49	O43294;O43294-2	Transforming growth factor beta-1-induced transcript 1 protein	TGFB1I1
26.3871	25.9937	25.8549	25.8637	26.3995	25.4678	25.5896	25.9285	27.3509	26.8508	26.1737	26.1529	actin cytoskeleton organization;actin filament organization;actin filament-based process;aging;alcohol biosynthetic process;alcohol catabolic process;alcohol metabolic process;anatomical structure homeostasis;anatomical structure morphogenesis;apoptosis;ATP biosynthetic process;ATP metabolic process;biological regulation;biosynthetic process;blood coagulation;carbohydrate biosynthetic process;car…	actin binding;aldehyde-lyase activity;ATPase binding;binding;carbohydrate binding;carbon-carbon lyase activity;catalytic activity;cytoskeletal protein binding;enzyme binding;fructose binding;fructose-bisphosphate aldolase activity;identical protein binding;lyase activity;monosaccharide binding;protein binding;sugar binding;tubulin binding	actin cytoskeleton;axon;cell part;cell projection;centriolar satellite;contractile fiber part;cytoplasmic membrane-bounded vesicle lumen;cytoplasmic part;cytoplasmic vesicle part;cytoskeletal part;cytoskeleton;cytosol;extracellular membrane-bounded organelle;extracellular organelle;extracellular region;extracellular region part;extracellular space;extracellular vesicular exosome;I band;intracellu…	Carbon fixation in photosynthetic organisms;Fructose and mannose metabolism;Glycolysis / Gluconeogenesis;Pentose phosphate pathway	22	71.7	39.817	0	141.93	4187800000	98	1.29141	0.085	0.607239	1.46292	0.122163	1	-0.178508	-0.520344	1.15622	0.226019	-0.785747	1.72076	J3KPS3;P04075;H3BQN4;P04075-2;H3BUH7;H3BPS8;H3BR04;H3BR68;H3BMQ8;H3BU78;P09972;A0A087WXX2;P05062	J3KPS3;P04075;H3BQN4;P04075-2	Fructose-bisphosphate aldolase;Fructose-bisphosphate aldolase A	ALDOA
21.8573	20.968	22.8966	22.5194	21.339	23.0938	22.3865	21.5293	22.887	21.3873	23.5147	23.697	biological adhesion;biological regulation;calcium ion import;calcium ion transmembrane transport;calcium ion transport;cation transport;cell adhesion;cell communication;cell-cell signaling;cellular component organization;cellular component organization at cellular level;cellular component organization or biogenesis;cellular component organization or biogenesis at cellular level;cellular metabolic…	adenyl nucleotide binding;adenyl ribonucleotide binding;ATP binding;binding;catalytic activity;guanylate kinase activity;kinase activity;nucleobase-containing compound kinase activity;nucleotide binding;nucleotide kinase activity;phosphotransferase activity, alcohol group as acceptor;phosphotransferase activity, phosphate group as acceptor;protein kinase activity;protein serine/threonine kinase a…	actin cytoskeleton;adherens junction;anchoring junction;basement membrane;basolateral plasma membrane;cell junction;cell part;cell projection membrane;cell projection part;cell-cell junction;cell-substrate adherens junction;cell-substrate junction;cilium membrane;cilium part;cytoplasm;cytoplasmic part;cytoskeleton;cytosol;extracellular matrix part;extracellular region part;focal adhesion;intracel…	Tight junction	4	13.5	59.364	0	15.346	372280000	8	0.863658	0.171988	0.811162	1.04874	NaN	1	0	NaN	0.550614	0.496	-0.784333	1.02819	Q5JS72;O14936-5;O14936-3;O14936-4;O14936-6;O14936-2;O14936;Q5JS79;Q5JS74	Q5JS72;O14936-5;O14936-3;O14936-4;O14936-6;O14936-2;O14936;Q5JS79	Peripheral plasma membrane protein CASK	CASK
26.2092	26.3467	26.6435	26.9917	27.0213	27.4755	28.106	27.4969	28.7535	27.4297	28.6414	28.4092	biological regulation;blood coagulation;cell activation;cellular process;coagulation;establishment of localization;establishment of localization in cell;exocytosis;hemostasis;multicellular organismal process;platelet activation;platelet degranulation;regulation of biological quality;regulation of body fluid levels;secretion;secretion by cell;transport;vesicle-mediated transport	binding;calcium ion binding;cation binding;ion binding;metal ion binding	cell part;cytoplasmic membrane-bounded vesicle;cytoplasmic part;cytoplasmic vesicle;endoplasmic reticulum;endoplasmic reticulum lumen;endoplasmic reticulum part;extracellular region;Golgi apparatus;intracellular membrane-bounded organelle;intracellular organelle;intracellular organelle lumen;intracellular organelle part;intracellular part;melanosome;membrane;membrane-bounded organelle;membrane-bo…		31	83.2	37.106	0	323.31	14520000000	243	2.93744	0.00230986	1.76067	3.93064	2.17289	0.0144596	0.977136	2.55638	1.08856	0.247469	-0.783532	1.65015	O43852;O43852-3;O43852-5;O43852-6;O43852-10;O43852-11;O43852-13;O43852-14;O43852-9;O43852-15;H0Y875;O43852-12	O43852;O43852-3;O43852-5;O43852-6;O43852-10;O43852-11;O43852-13;O43852-14	Calumenin	CALU	+
24.2823	24.0354	23.0314	23.9235	26.7748	25.0849	24.7584	26.0694	27.4813	27.3885	25.4892	25.4479	ATP hydrolysis coupled proton transport;biological regulation;cation homeostasis;cation transport;cell surface receptor linked signaling pathway;cellular cation homeostasis;cellular chemical homeostasis;cellular component organization;cellular component organization at cellular level;cellular component organization or biogenesis;cellular component organization or biogenesis at cellular level;cell…	active transmembrane transporter activity;ATPase activity;ATPase activity, coupled;ATPase activity, coupled to movement of substances;ATPase activity, coupled to transmembrane movement of ions;ATPase activity, coupled to transmembrane movement of ions, phosphorylative mechanism;ATPase activity, coupled to transmembrane movement of substances;ATPase binding;binding;catalytic activity;cation transm…	acrosomal vesicle;apical plasma membrane;cell part;cell projection;cytoplasmic membrane-bounded vesicle;cytoplasmic part;cytoplasmic vesicle;cytosol;endosome;extracellular membrane-bounded organelle;extracellular organelle;extracellular region part;extracellular vesicular exosome;intracellular membrane-bounded organelle;intracellular organelle;intracellular organelle part;intracellular part;lysos…	Collecting duct acid secretion;Epithelial cell signaling in Helicobacter pylori infection;Oxidative phosphorylation;Phagosome;Rheumatoid arthritis;Vibrio cholerae infection	24	69	26.145	0	214.01	3244000000	109	2.53633	0.00313978	2.63353	3.60701	2.1713	0.00766972	1.85373	2.91517	0.484715	0.525113	-0.779803	0.937565	P36543;P36543-2;P36543-3;C9J8H1;Q96A05	P36543;P36543-2;P36543-3;C9J8H1	V-type proton ATPase subunit E 1	ATP6V1E1	+	+
22.4014	21.9434	21.2214	22.3818	21.946	20.8782	22.0842	21.5619	23.7898	23.228	21.2616	21.2799	anatomical structure development;anatomical structure morphogenesis;biological regulation;carbohydrate homeostasis;cell development;cell morphogenesis;cell proliferation;cellular component morphogenesis;cellular component organization;cellular component organization or biogenesis;cellular developmental process;cellular process;chemical homeostasis;developmental process;dsRNA transport;establishme…	nucleic acid transmembrane transporter activity;nucleobase-containing compound transmembrane transporter activity;RNA transmembrane transporter activity;substrate-specific transmembrane transporter activity;substrate-specific transporter activity;transmembrane transporter activity;transporter activity	cell part;cytoplasmic part;integral to membrane;intracellular organelle part;intracellular part;intrinsic to membrane;lysosomal membrane;membrane;membrane part;organelle membrane;organelle part;vacuolar membrane;vacuolar part		5	5.5	96.728	0	17.484	167960000	6	0.528668	0.408479	0.402834	0.496105	NaN	1	0	NaN	0.497203	0.518384	-0.772233	0.953802	C9JBG5;Q8NBJ9;Q8NBJ9-2;F5H8L4;E9PME7;E9PMC3;E9PPN9	C9JBG5;Q8NBJ9;Q8NBJ9-2;F5H8L4	SID1 transmembrane family member 2	SIDT2
24.5623	25.3982	26.0945	26.4477	25.3664	26.9976	26.4077	25.9798	26.5592	26.0385	27.8779	27.3645	amine catabolic process;amine metabolic process;branched chain family amino acid catabolic process;branched chain family amino acid metabolic process;carboxylic acid catabolic process;carboxylic acid metabolic process;catabolic process;cellular amine metabolic process;cellular amino acid catabolic process;cellular amino acid metabolic process;cellular catabolic process;cellular ketone metabolic p…	acyl-CoA dehydrogenase activity;binding;catalytic activity;coenzyme binding;cofactor binding;flavin adenine dinucleotide binding;isovaleryl-CoA dehydrogenase activity;oxidoreductase activity;oxidoreductase activity, acting on the CH-CH group of donors	cell part;cytoplasmic part;intracellular membrane-bounded organelle;intracellular organelle;intracellular organelle lumen;intracellular organelle part;intracellular part;membrane;membrane-bounded organelle;membrane-enclosed lumen;mitochondrial matrix;mitochondrial membrane;mitochondrial part;mitochondrion;nuclear part;nucleoplasm;organelle;organelle lumen;organelle membrane;organelle part	Valine, leucine and isoleucine degradation	18	47.2	46.65	0	224.91	6828600000	80	1.50579	0.0421662	1.33438	1.9506	0.772142	0.235959	0.562221	0.87839	0.700656	0.411775	-0.772158	1.21552	A0A0A0MT83;P26440;P26440-2;H0YLC3;H7C4G6;H0YN10;A0A087WVD3;H0YKV0	A0A0A0MT83;P26440;P26440-2;H0YLC3	Isovaleryl-CoA dehydrogenase, mitochondrial	IVD	+
30.1671	30.7766	31.1624	31.4861	30.7237	31.9798	32.2146	31.5274	32.0138	31.7265	33.083	32.6949	actin cytoskeleton organization;actin filament organization;actin filament-based process;actin rod assembly;activation of immune response;activation of innate immune response;biological regulation;catabolic process;cellular catabolic process;cellular component assembly;cellular component assembly at cellular level;cellular component organization;cellular component organization at cellular level;c…	adenyl nucleotide binding;adenyl ribonucleotide binding;ATP binding;binding;calcium ion binding;cation binding;enzyme binding;ion binding;lipoprotein particle receptor binding;low-density lipoprotein particle receptor binding;metal ion binding;nucleic acid binding;nucleotide binding;phosphatase binding;protein binding;protein phosphatase binding;purine nucleotide binding;purine ribonucleoside tri…	adherens junction;anchoring junction;cell junction;cell part;cell-substrate adherens junction;cell-substrate junction;cytoplasmic membrane-bounded vesicle;cytoplasmic membrane-bounded vesicle lumen;cytoplasmic part;cytoplasmic vesicle;cytoplasmic vesicle part;cytosol;endocytic vesicle lumen;endoplasmic reticulum;endoplasmic reticulum lumen;endoplasmic reticulum membrane;endoplasmic reticulum part…	NOD-like receptor signaling pathway;Pathways in cancer;Plant-pathogen interaction;Prostate cancer;Protein processing in endoplasmic reticulum	128	80.6	92.468	0	323.31	256000000000	2013	2.20627	0.0107356	1.48148	2.84767	1.12122	0.105029	0.713333	1.33605	0.853929	0.340777	-0.768149	1.39215	P14625;Q96GW1;Q58FF3;H0YIV0;F8W026;F8VPC7	P14625	Endoplasmin	HSP90B1	+
25.0054	24.1635	24.587	24.0344	24.3151	21.385	23.6865	20.1443	23.5601	24.5173	20.9366	23.587		binding;DNA binding;nucleic acid binding	cell part;chromosomal part;intracellular membrane-bounded organelle;intracellular organelle;intracellular organelle part;intracellular part;macromolecular complex;membrane-bounded organelle;nucleosome;nucleus;organelle;organelle part;protein-DNA complex		10	36.8	15.43	0.00042427	3.1574	532890000	16	0.0354272	1	-1.29734	-1.43902	NaN	1	0	NaN	0.251909	0.719985	-0.767551	0.571132	Q5TEC6	Q5TEC6	Histone H3	HIST2H3PS2
26.1612	25.9388	26.0673	26.0008	26.6019	26.4624	25.9815	25.9687	27.2872	27.2742	26.8839	26.6321	actin cytoskeleton organization;actin filament organization;actin filament polymerization;actin filament-based process;actin polymerization or depolymerization;anatomical structure arrangement;anatomical structure homeostasis;anatomical structure morphogenesis;auditory receptor cell morphogenesis;axon guidance;biological adhesion;biological regulation;blood coagulation;bone resorption;cell activa…	binding;calcium-dependent protein binding;catalytic activity;enzyme binding;GDP-dissociation inhibitor binding;GTP binding;GTPase activity;guanyl nucleotide binding;guanyl ribonucleotide binding;hydrolase activity;hydrolase activity, acting on acid anhydrides;hydrolase activity, acting on acid anhydrides, in phosphorus-containing anhydrides;nucleoside-triphosphatase activity;nucleotide binding;pr…	adherens junction;anchoring junction;cell body;cell junction;cell part;cell periphery;cell projection;cell projection membrane;cell projection part;cell-substrate adherens junction;cell-substrate junction;cytoplasm;cytoplasmic membrane-bounded vesicle;cytoplasmic part;cytoplasmic vesicle;cytoplasmic vesicle membrane;cytoplasmic vesicle part;cytoskeletal part;cytosol;endocytic vesicle membrane;end…	Adherens junction;Amyotrophic lateral sclerosis (ALS);Axon guidance;B cell receptor signaling pathway;Bacterial invasion of epithelial cells;Chemokine signaling pathway;Colorectal cancer;Epithelial cell signaling in Helicobacter pylori infection;Fc epsilon RI signaling pathway;Fc gamma R-mediated phagocytosis;Focal adhesion;Leukocyte transendothelial migration;MAPK signaling pathway;Natural kille…	15	66.7	21.45	0	94.299	5058000000	92	3.26866	0.00339535	0.977331	3.66909	0.886242	0.279027	0.211625	0.783463	1.81469	0.147264	-0.765706	2.33291	P63000;P63000-2;P60763;J3KSC4;J3QLK0;P15153;B1AH77;B1AH80;B1AH78	P63000;P63000-2;P60763	Ras-related C3 botulinum toxin substrate 1;Ras-related C3 botulinum toxin substrate 3	RAC1;RAC3
25.2595	25.5969	25.1679	24.2324	23.9004	24.2334	23.6368	21.4149	23.9661	24.6166	23.589	24.0591	biological regulation;blood coagulation;cellular component assembly;cellular component assembly at cellular level;cellular component organization;cellular component organization at cellular level;cellular component organization or biogenesis;cellular component organization or biogenesis at cellular level;cellular macromolecular complex assembly;cellular macromolecular complex subunit organization…	binding;DNA binding;histone binding;nucleic acid binding;protein binding	cell part;chromosomal part;chromosome;extracellular membrane-bounded organelle;extracellular organelle;extracellular region;extracellular region part;extracellular vesicular exosome;intracellular membrane-bounded organelle;intracellular non-membrane-bounded organelle;intracellular organelle;intracellular organelle part;intracellular part;macromolecular complex;membrane;membrane-bounded organelle;…	Systemic lupus erythematosus	15	65.4	15.404	0	89.427	1347300000	27	0.00694095	1	-1.00645	-2.1825	0.00999944	1	-1.76778	-2.20264	0.521011	0.510632	-0.761322	0.984584	P68431	P68431	Histone H3.1	HIST1H3A
21.3513	21.8008	20.9033	20.8916	20.8185	22.0802	21.9421	22.571	22.7758	22.9632	22.0777	22.6014	anatomical structure development;anatomical structure formation involved in morphogenesis;androgen receptor signaling pathway;atrial cardiac muscle cell development;biological regulation;biosynthetic process;cardiac cell development;cardiac muscle cell development;cell development;cell differentiation;cellular biosynthetic process;cellular developmental process;cellular lipid metabolic process;ce…	androgen receptor binding;binding;cation binding;hormone receptor binding;identical protein binding;ion binding;metal ion binding;nuclear hormone receptor binding;protein binding;protein binding transcription factor activity;receptor binding;steroid hormone receptor binding;transcription coactivator activity;transcription cofactor activity;transcription factor binding;transcription factor binding…	actin cytoskeleton;adherens junction;anchoring junction;cell junction;cell part;cell-substrate adherens junction;cell-substrate junction;contractile fiber part;cytoplasmic part;cytoskeleton;focal adhesion;intracellular membrane-bounded organelle;intracellular non-membrane-bounded organelle;intracellular organelle;intracellular organelle part;intracellular part;M band;membrane-bounded organelle;no…	Osteoclast differentiation	5	15.2	44.205	0	13.753	247770000	9	2.7992	0.00486274	1.36776	3.52276	0.998344	0.13983	0.6162	1.16522	0.916734	0.315829	-0.751565	1.45536	J3KNW4;A0A0A0MSG2;Q14192;C9J3S8;F8WDA8;U3KQT4;Q14192-2	J3KNW4;A0A0A0MSG2;Q14192	Four and a half LIM domains protein 2	FHL2	+
28.5876	29.198	29.8262	30.1298	29.2095	30.4846	30.8524	30.2316	30.839	30.1167	31.605	31.2232	actin cytoskeleton organization;actin filament-based process;aging;antigen processing and presentation;antigen processing and presentation of exogenous antigen;antigen processing and presentation of exogenous peptide antigen;antigen processing and presentation of exogenous peptide antigen via MHC class I;antigen processing and presentation of exogenous peptide antigen via MHC class I, TAP-depende…	androgen receptor binding;binding;calcium ion binding;carbohydrate binding;cation binding;chaperone binding;complement binding;complement component C1q binding;DNA binding;enzyme binding;glycoprotein binding;hormone binding;hormone receptor binding;integrin binding;ion binding;iron ion binding;metal ion binding;mRNA binding;nuclear hormone receptor binding;nucleic acid binding;opsonin binding;pep…	acrosomal vesicle;adherens junction;anchoring junction;cell junction;cell part;cell surface;cell-substrate adherens junction;cell-substrate junction;cytoplasm;cytoplasmic membrane-bounded vesicle;cytoplasmic membrane-bounded vesicle lumen;cytoplasmic part;cytoplasmic vesicle;cytoplasmic vesicle part;cytosol;endocytic vesicle lumen;endoplasmic reticulum;endoplasmic reticulum lumen;endoplasmic reti…	Antigen processing and presentation;Chagas disease (American trypanosomiasis);Phagosome;Protein processing in endoplasmic reticulum	39	71.7	48.141	0	323.31	95689000000	866	2.0494	0.0148119	1.51059	2.66285	1.06203	0.115464	0.759145	1.2835	0.78472	0.37831	-0.751448	1.3086	P27797;K7EJB9;K7EL50	P27797;K7EJB9	Calreticulin	CALR	+
20.9868	21.1697	24.3462	24.712	22.2745	25.5467	25.6447	24.6531	24.8394	24.4912	26.0282	25.757	cellular metabolic process;cellular process;dephosphorylation;metabolic process;phosphate-containing compound metabolic process;phosphorus metabolic process	5'-nucleotidase activity;binding;catalytic activity;cation binding;hydrolase activity;hydrolase activity, acting on ester bonds;ion binding;metal ion binding;nucleotidase activity;phosphatase activity;phosphoric ester hydrolase activity			15	36.6	64.144	0	139.53	2057100000	43	1.53012	0.0335738	2.47526	2.12573	0.952429	0.119344	1.72605	1.2594	0.376969	0.608175	-0.749206	0.776235	Q9H857-2;Q9H857;Q9H857-3;Q9H857-4;H7C519;H7C4G8;C9J036	Q9H857-2;Q9H857;Q9H857-3;Q9H857-4	5-nucleotidase domain-containing protein 2	NT5DC2	+
24.1257	24.5495	24.3888	24.441	24.3888	24.1308	23.9318	24.1867	25.3794	24.7994	24.6054	24.8445	biological regulation;blood coagulation;cAMP-mediated signaling;cell activation;cell communication;cell cycle;cell division;cell surface receptor linked signaling pathway;cell-cell signaling;cellular component organization;cellular component organization at cellular level;cellular component organization or biogenesis;cellular component organization or biogenesis at cellular level;cellular membran…	binding;catalytic activity;cation binding;G-protein beta/gamma-subunit complex binding;G-protein-coupled receptor binding;GTP binding;GTPase activity;guanyl nucleotide binding;guanyl ribonucleotide binding;hydrolase activity;hydrolase activity, acting on acid anhydrides;hydrolase activity, acting on acid anhydrides, in phosphorus-containing anhydrides;ion binding;metabotropic serotonin receptor b…	cell part;centrosome;cytoplasm;cytoplasmic membrane-bounded vesicle;cytoplasmic part;cytoplasmic vesicle;cytoskeletal part;extracellular membrane-bounded organelle;extracellular organelle;extracellular region part;extracellular vesicular exosome;extrinsic to internal side of plasma membrane;extrinsic to membrane;extrinsic to plasma membrane;Golgi apparatus;heterotrimeric G-protein complex;intrace…	Axon guidance;Chagas disease (American trypanosomiasis);Chemokine signaling pathway;Gap junction;Gastric acid secretion;Leukocyte transendothelial migration;Long-term depression;Melanogenesis;Progesterone-mediated oocyte maturation;Tight junction;Toxoplasmosis	19	54	40.532	0	93.488	1223600000	50	1.81603	0.0487831	0.530912	1.83966	0.0331047	1	-0.216706	-0.941854	2.10967	0.13283	-0.747618	2.57324	P08754	P08754	Guanine nucleotide-binding protein G(k) subunit alpha	GNAI3
[truncated: 1,415 more rows]
