# Supplementary material for: Loss of the batten disease protein CLN3 leads to mis-trafficking of M6PR and defective autophagic-lysosomal reformation
Source: Nat Commun. 2023 Jul 3;14:3911. doi: 10.1038/s41467-023-39643-7 (PMC10317969; doi:10.1038/s41467-023-39643-7)
Supplement: Supplementary file 6 — Supplementary Data 3 [file 41467_2023_39643_MOESM6_ESM.xlsx]

## Sheet: Table legend
Supplementary Data 3
1D annotation enrichment analysis of GOCC, relative to Lyso-IP proteomic data. All the listed terms have a Benj. Hoch. FDR <0.05.

## Sheet: Table3_1Denrich_WT_KO
Column	Type	Name	Size	Score	P value	Benj. Hoch. FDR	Mean	Median
Student's T-test Difference TMEM_CLN3_KO_TMEM_CLN3_WT	GOCC name	lysosomal lumen	8	-0.682258	0.00115664	0.0336315	-2.31584	-2.41619
Student's T-test Difference TMEM_CLN3_KO_TMEM_CLN3_WT	GOCC name	vacuolar lumen	8	-0.682258	0.00115664	0.0312292	-2.31584	-2.41619
Student's T-test Difference TMEM_CLN3_KO_TMEM_CLN3_WT	GOCC name	extracellular matrix	14	-0.591563	0.000257948	0.012188	-2.27133	-2.0544
Student's T-test Difference TMEM_CLN3_KO_TMEM_CLN3_WT	GOCC name	lysosome	14	-0.519655	0.00132715	0.0334442	-1.93396	-2.37623
Student's T-test Difference TMEM_CLN3_KO_TMEM_CLN3_WT	GOCC name	lytic vacuole	14	-0.519655	0.00132715	0.031354	-1.93396	-2.37623
Student's T-test Difference TMEM_CLN3_KO_TMEM_CLN3_WT	GOCC name	vacuole	16	-0.503401	0.000960119	0.0302438	-1.90119	-2.24465
Student's T-test Difference TMEM_CLN3_KO_TMEM_CLN3_WT	GOCC name	extracellular region part	98	-0.44584	1.48917e-06	0.000562906	-1.42826	-1.61396
Student's T-test Difference TMEM_CLN3_KO_TMEM_CLN3_WT	GOCC name	extracellular membrane-bounded organelle	86	-0.394141	1.43817e-05	0.00271815	-1.48301	-1.63286
Student's T-test Difference TMEM_CLN3_KO_TMEM_CLN3_WT	GOCC name	extracellular organelle	86	-0.394141	1.43817e-05	0.0018121	-1.48301	-1.63286
Student's T-test Difference TMEM_CLN3_KO_TMEM_CLN3_WT	GOCC name	extracellular vesicular exosome	86	-0.394141	1.43817e-05	0.00135907	-1.48301	-1.63286
Student's T-test Difference TMEM_CLN3_KO_TMEM_CLN3_WT	GOCC name	organelle lumen	26	-0.381246	0.00208777	0.0438432	-1.70954	-1.70055
Student's T-test Difference TMEM_CLN3_KO_TMEM_CLN3_WT	GOCC name	extracellular space	32	-0.381202	0.000843406	0.0289825	-1.65981	-1.85351
Student's T-test Difference TMEM_CLN3_KO_TMEM_CLN3_WT	GOCC name	vesicle	97	-0.37582	4.76178e-05	0.00359991	-1.37078	-1.56624
Student's T-test Difference TMEM_CLN3_KO_TMEM_CLN3_WT	GOCC name	membrane-bounded vesicle	94	-0.366327	6.60125e-05	0.00415879	-1.38854	-1.56489
Student's T-test Difference TMEM_CLN3_KO_TMEM_CLN3_WT	GOCC name	mitochondrion	16	0.468537	0.00211722	0.0421216	0.265723	1.05882
Student's T-test Difference TMEM_CLN3_KO_TMEM_CLN3_WT	GOCC name	mitochondrial part	12	0.675497	0.000100647	0.00543492	0.839336	1.17997
Student's T-test Difference TMEM_CLN3_KO_TMEM_CLN3_WT	GOCC name	mitochondrial membrane	9	0.722944	0.00027243	0.0114421	0.966387	1.22015
Student's T-test Difference TMEM_CLN3_KO_TMEM_CLN3_WT	GOCC name	mitochondrial inner membrane	5	0.810127	0.00207225	0.0460772	1.68511	1.69617
Student's T-test Difference TMEM_CLN3_KO_TMEM_CLN3_WT	GOCC name	organelle inner membrane	6	0.821656	0.000647764	0.0244855	1.69456	1.71899
