# Supplementary material for: Loss of the batten disease protein CLN3 leads to mis-trafficking of M6PR and defective autophagic-lysosomal reformation
Source: Nat Commun. 2023 Jul 3;14:3911. doi: 10.1038/s41467-023-39643-7 (PMC10317969; doi:10.1038/s41467-023-39643-7)
Supplement: Supplementary file 11 — Source Data [file 41467_2023_39643_MOESM11_ESM.zip]

Archive with 2 entries (2 files):
- source data/Source data NCOMMS-22-08539B.xlsx
- source data/Source images blots.pdf
