# Supplementary material for: Loss of the batten disease protein CLN3 leads to mis-trafficking of M6PR and defective autophagic-lysosomal reformation
Source: Nat Commun. 2023 Jul 3;14:3911. doi: 10.1038/s41467-023-39643-7 (PMC10317969; doi:10.1038/s41467-023-39643-7)
Supplement: Supplementary file 11 — Source Data [file 41467_2023_39643_MOESM11_ESM.zip › source data/Source data NCOMMS-22-08539B.xlsx]

## Sheet: Figure 1b
	Line intensity graph -1-					Line intensity graph -2-					CLN3 co-localization
	ARPE19 WT					ARPE19 WT					ARPE WT
	Distance (µm)	TGN46	CLN3			Distance (µm)	CLN3	LAMP1			TGN46	LAMP1			unpaired t-test (two-tailed)
	0	0.460875	0.545346			0	1.35674	1.22505			0.421	0.485			P value	0.4977
	0.19807	0.537893	0.598236			0.19807	1.68764	2.15277			0.136	0.598			P value summary	NS
	0.39614	1.0413	1.09936			0.39614	1.99514	2.68548			0.41	0.414
	0.59422	1.573	1.44454			0.59422	2.0319	2.53545			0.436	0.535			TGN46	LAMP1
	0.79229	1.88587	1.69051			0.79229	1.78493	2.16248			0.318	0.607		Mean	0.4268	0.4459
	0.99036	1.86262	1.57232			0.99036	1.16982	1.55171			0.438	0.448		Std. Deviation	0.1457	0.1186
	1.18843	1.3947	1.32494			1.18843	0.943792	0.919567			0.333	0.4		Std. Error of Mean	0.02172	0.01768
	1.3865	1.02889	1.15809			1.3865	0.955686	0.617255			0.376	0.346
	1.58457	0.580718	0.991927			1.58457	0.955176	0.493283			0.338	0.503
	1.78265	0.509076	0.761075			1.78265	0.958843	0.47627			0.449	0.647
	1.98072	0.80284	0.875131			1.98072	0.728737	0.634214			0.389	0.369
	2.17879	0.761179	0.868636			2.17879	0.519762	0.621317			0.415	0.424
	2.37686	0.614032	0.831813			2.37686	0.525102	0.413372			0.632	0.52
	2.57493	0.810051	0.786086			2.57493	0.64259	0.195453			0.556	0.564
	2.773	1.06231	0.790137			2.773	0.650385	0.166396			0.548	0.681
	2.97108	1.33593	1.04478			2.97108	0.611569	0.155691			0.619	0.457
	3.16915	1.43478	1.27978			3.16915	0.599828	0.146038			0.753	0.54
	3.36722	1.09193	1.10709			3.36722	0.444051	0.136782			0.592	0.498
	3.56529	0.749404	0.666034			3.56529	0.33433	0.154989			0.372	0.296
	3.76336	0.462599	0.564174			3.76336	0.31442	0.232033			0.479	0.491
						3.96143	0.612188	0.69083			0.454	0.345
						4.15951	1.02131	1.47376			0.322	0.319
						4.35758	1.2612	1.85668			0.323	0.332
						4.55565	1.49741	1.81251			0.383	0.267
						4.75372	1.39746	1.49063			0.334	0.37
											0.368	0.266
											0.488	0.451
											0.473	0.599
											0.479	0.385
											0.4	0.47
											0.6	0.587
											0.578	0.572
											0.428	0.595
											0.865	0.353
											0.561	0.38
											0.448	0.376
											0.418	0.302
											0.132	0.616
											0.481	0.319
											0.265	0.403
											0.222	0.459
											0.413	0.28
											0.271	0.525
											0.181	0.489
											0.31	0.182

## Sheet: Figure 3a
CI-M6PR levels upon Baf treatment
	b-TUBB	CI-M6PR	LC3-II	Norm CI-M6PR/b-Tubb			Norm LC3II/b-Tubb
	Intensity			CI-M6PR/bTUBB	Av. CTRL	NormCI-M6PR	LC3II/bTUBB	Av. CTRL	NormLC3II
WT	12808.9	13722	516.263	1.07129	0.984387	1.08828	0.0403051	0.0372305	1.08258
WT	11560.9	13504.8	357.849	1.16814		1.18667	0.0309533		0.831395
WT	15000.2	10706	606.506	0.713727		0.725047	0.0404332		1.08602
CLN3-KO	18134.8	5253.22	366.849	0.289675		0.29427	0.020229		0.543343
CLN3-KO	18093.6	3902.07	653.506	0.215661		0.219082	0.0361182		0.970122
CLN3-KO	13627.4	7748.12	1189.65	0.568569		0.577587	0.0872982		2.3448
WT+Baf	14334.2	19051.5	11576.1	1.3291		1.35018	0.807588		21.6916
WT+Baf	15491.7	15138.9	11752.3	0.977223		0.992722	0.758615		20.3761
WT+Baf	15818.9	15683.9	13765.6	0.991467		1.00719	0.870203		23.3734
CLN3-KO+Baf	13579.6	13741.5	11776.4	1.01192		1.02797	0.867213		23.2931
CLN3-KO+Baf	14491.5	16807.4	11352.2	1.15981		1.17821	0.783373		21.0412
CLN3-KO+Baf	20812.9	16618.5	9712.44	0.798472		0.811136	0.466656		12.5342
	CI-M6PR/bTUBB						LC3II/bTUBB
	WT	CLN3-KO	WT+Baf	CLN3-KO+Baf			WT	CLN3-KO	WT+Baf	CLN3-KO+Baf
	1.08828	0.29427	1.35018	1.02797			1.08258	0.543343	21.6916	23.2931
	1.18667	0.219082	0.992722	1.17821			0.831395	0.970122	20.3761	21.0412
	0.725047	0.577587	1.00719	0.811136			1.08602	2.3448	23.3734	12.5342
Mean	1	0.3636	1.117	1.006		Mean	1	1.286	21.81	18.96
Two-way Anova						Two-way Anova
Tukey's multiple comparisons test						Tukey's multiple comparisons test
			Summary	Adjusted P Value					Summary	Adjusted P Value
WT vs. CLN3-KO			*	0.044		WT vs. WT+Baf			***	0.001
CLN3-KO vs. CLN3-KO+Baf			*	0.0424		CLN3-KO vs. CLN3-KO+Baf			**	0.0023

## Sheet: Figure 3c
Line intensity graphs
	ARPE19 WT					ARPE19 CLN3-KO
	Distance (µm)	CI-M6PR	LAMP1			Distance (µm)	CI-M6PR	LAMP1
	0	0.413835	0.99168			0	0.294024	1.01298
	0.08786	0.562472	0.922839			0.08786	0.388523	1.21574
	0.17572	0.56373	0.977041			0.17572	0.451437	1.47553
	0.26358	0.653039	1.11007			0.26358	0.49258	1.6574
	0.35144	0.581754	1.39122			0.35144	0.497756	1.68264
	0.43929	0.742513	1.35949			0.43929	0.44793	1.43154
	0.52715	0.77965	1.51201			0.52715	0.392664	1.11306
	0.61501	1.11531	1.60855			0.61501	0.356438	0.880339
	0.70287	1.39837	1.49982			0.70287	0.371978	0.752637
	0.79073	1.69247	1.3843			0.79073	0.430883	0.730216
	0.87859	1.71375	1.19095			0.87859	0.492046	0.742851
	0.96645	1.37574	0.925985			0.96645	0.563243	0.814172
	1.05431	1.16677	0.92191			1.05431	0.627412	0.812423
	1.14216	0.88669	0.752534			1.14216	0.706707	0.764981
	1.23002	0.795048	0.652256			1.23002	0.781579	0.761618
	1.31788	0.767674	0.545635			1.31788	0.866149	0.863105
	1.40574	0.730566	0.483494			1.40574	1.02157	0.933237
	1.4936	0.740087	0.458445			1.4936	1.16086	0.911917
	1.58146	0.725912	0.509606			1.58146	1.30687	0.891955
	1.66932	0.70854	0.429453			1.66932	1.5019	0.932508
	1.75718	0.749895	0.624616			1.75718	1.66252	0.954253
	1.84504	1.02066	0.551201			1.84504	1.80978	1.01298
	1.93289	1.36822	0.791491			1.93289	1.88843	1.01021
	2.02075	1.65888	1.2155			2.02075	1.88521	0.967955
	2.10861	1.73754	1.55319			2.10861	1.77003	0.947237
	2.19647	1.54831	1.62356			2.19647	1.72707	0.945447
	2.28433	1.20308	1.37267			2.28433	1.70738	0.945447
	2.37219	0.955486	1.03064			2.37219	1.65416	0.945447
	2.46005	0.877958	0.76069			2.46005	1.49929	0.945447
	2.54791	0.766044	0.849164			2.54791	1.24358	0.944724
	2.63576	0.7084	0.938898			2.63576	0.969431	0.93319
	2.72362	0.738744	1.00532			2.72362	0.716102	1.02093
	2.81148	0.555023	0.932908			2.81148	0.544978	1.26281
	2.89934	0.577036	0.890452			2.89934	0.45485	1.68319
	2.9872	0.439672	0.777893			2.9872	0.412336	2.12281
	3.07506	0.435059	0.754663			3.07506	0.411104	2.37528
	3.16292	0.319296	0.541008			3.16292	0.44357	2.3386
	3.25078	0.311523	0.595086			3.25078	0.487533	2.08476
	3.33864	0.328483	0.777887			3.33864	0.522909	1.8877
	3.42649	0.426292	0.936202			3.42649	0.539169	1.69902
	3.51435	0.426292	0.921473			3.51435	0.564671	1.52141
	3.60221	0.589505	1.02581			3.60221	0.522124	1.44881
	3.69007	0.736443	1.18717			3.69007	0.502715	1.40643
	3.77793	0.936812	1.20759			3.77793	0.480046	1.33902
	3.86579	1.12123	1.10446			3.86579	0.452114	1.27851
	3.95365	1.24939	1.09121			3.95365	0.397176	1.14038
	4.04151	1.30517	0.9297			4.04151	0.357441	0.990471
	4.12936	1.27342	0.808514			4.12936	0.3635	0.940727
	4.21722	1.26588	0.744464			4.21722	0.355359	0.835532
	4.30508	1.2226	0.702571			4.30508	0.345943	0.784937
	4.39294	0.976139	0.664265			4.39294	0.314023	0.683146
	4.4808	0.864919	0.578791			4.4808	0.284411	0.728811
	4.56866	0.732463	0.771391			4.56866	0.263945	0.776854
	4.65652	0.656279	0.966541			4.65652	0.259433	0.864213
	4.74438	0.621625	0.923958			4.74438	0.291801	0.969063
	4.83224	0.626967	1.03122			4.83224	0.335862	1.09136
	4.92009	0.563135	1.06848			4.92009	0.378398	1.22438
	5.00795	0.423223	1.13808			5.00795	0.40329	1.41332
	5.09581	0.509021	1.17105			5.09581	0.415584	1.68234
	5.18367	0.715066	1.19023			5.18367	0.420606	1.99796
	5.27153	0.960722	1.23615			5.27153	0.392828	2.27464
	5.35939	1.0993	1.22933			5.35939	0.35415	2.43971
	5.44725	1.08074	1.03636			5.44725	0.295037	2.47715
	5.53511	0.917757	0.678793			5.53511	0.256425	2.45681
	5.62296	0.639245	0.462656			5.62296	0.226684	2.43834
	5.71082	0.522353	0.334141			5.71082	0.198632	2.30413
	5.79868	0.393013	0.285179			5.79868	0.177827	2.08315
	5.88654	0.384488	0.157553			5.88654	0.191079	1.78978
	5.9744	0.300597	0.193576			5.9744	0.194469	1.55404
	6.06226	0.350168	0.15495			6.06226	0.172955	1.35064

## Sheet: Figure 3d
WB quantification of total and endocytosed CI-M6PR
		Total CI-M6PR			Endocytosed CI-M6PR
		WT	WT+lumCI-M6PR	CLN3-KO+lumCI-M6PR	WT	WT+lumCI-M6PR	CLN3-KO+lumCI-M6PR		One-way Anova
		0.786985	1.00101	0.361281	0.000486	1.02626	0.484302		Šídák's multiple comparisons test
			1.00714	0.424453		1.373	0.537053
			0.99185	0.57547		1.29053	0.801584
	Mean	0.787	1	0.4537	0.000486	1.23	0.6076
					Summary	Adjusted P Value
		WT+lumCI-M6PR vs. CLN3-KO+lumCI-M6PR			**	0.0023
		WT+lumCI-M6PR vs. CLN3-KO+lumCI-M6PR			**	0.001
		Total CI-M6PR			Endocytosed CI-M6PR
		WT	WT+lumCI-M6PR	CLN3-KO+lumCI-M6PR	WT	WT+lumCI-M6PR	CLN3-KO+lumCI-M6PR
	Mean	0.787	1	0.4537	0.000486	1.23	0.6076
	Std. Deviation	0	0.007694	0.1101	0	0.1811	0.17
	Std. Error of Mean	0	0.004442	0.06354	0	0.1046	0.09816

## Sheet: Figure 3e
FC quantification of PM CI-M6PR
	PM fraction of CI-M6PR
	WT			CLN3-KO
	REP1	REP2	REP3	REP1	REP2	REP3		unpaired t-test (two-tailed)
	1.36293	1.00878	0.976405	0.227413	0.703911	0.553782		t=6.184, df=4
	0.637066	0.991221	1.03886	0.416988	0.670391	0.674532		P-value	0.0035	**
			0.984733			0.574601
	WT	CLN3-KO
Mean	0.9966	0.5523
Std. Deviation	0.114	0.05001
Std. Error of Mean	0.06579	0.02887

## Sheet: Figure 4a
	lumCI-M6PR/EEA1 co-localization
	WT	CLN3 KO	CLN3-innHA			WT	CLN3 KO	CLN3-innHA
	0.297	0.345	0.2		Mean	0.3079	0.4487	0.2228
	0.307	0.477	0.242		Std. Deviation	0.05201	0.08763	0.0566
	0.283	0.377	0.257		Std. Error of Mean	0.013	0.02125	0.01235
	0.31	0.349	0.339
	0.364	0.411	0.325		One-way Anova
	0.33	0.41	0.227		Tukey's multiple comparisons test	Summary	Adjusted P Value
	0.336	0.331	0.221		WT vs. CLN3 KO	****	<0.0001
	0.342	0.446	0.207		WT vs. CLN3-innHA	***	0.001
	0.381	0.359	0.198
	0.418	0.409	0.241
	0.254	0.475	0.171
	0.301	0.593	0.137
	0.258	0.567	0.271
	0.248	0.54	0.174
	0.23	0.418	0.248
	0.267	0.565	0.132
		0.556	0.319
			0.202
			0.188
			0.181
			0.199

## Sheet: Figure 4b
	lumCI-M6PR/G97 co-localization
	WT	CLN3 KO	CLN3-innHA			WT	CLN3 KO	CLN3-innHA
	0.115	0.058	0.326		Mean	0.1537	0.06721	0.2203
	0.167	0.063	0.228		Std. Deviation	0.04704	0.02319	0.06438
	0.101	0.055	0.33		Std. Error of Mean	0.01052	0.00532	0.01477
	0.124	0.096	0.152
	0.096	0.071	0.251		One-way Anova
	0.147	0.086	0.24		Tukey's multiple comparisons test
	0.152	0.121	0.132			Summary	Adjusted P Value
	0.194	0.094	0.25		WT vs. CLN3 KO	****	<0.0001
	0.134	0.088	0.298		WT vs. CLN3-innHA	***	0.0002
	0.156	0.063	0.207
	0.185	0.074	0.161
	0.223	0.065	0.126
	0.288	0.079	0.192
	0.17	0.041	0.269
	0.156	0.03	0.155
	0.08	0.041	0.201
	0.145	0.038	0.269
	0.176	0.048	0.14
	0.145	0.066	0.258
	0.12

## Sheet: Figure 4d
	lumCI-M6PR/G97 co-localization
	Scramble - DOX	Scramble +DOX	SiVPS35+DOX	SiSNX5/6 +DOX			Scramble - DOX	Scramble +DOX	SiVPS35+DOX	SiSNX5/6 +DOX
	0.181	0.347	0.311	0.232		Mean	0.1483	0.3078	0.2862	0.2516
	0.094	0.418	0.303	0.264		Std. Deviation	0.03691	0.06365	0.04766	0.05146
	0.156	0.374	0.27	0.217		Std. Error of Mean	0.008054	0.01423	0.01123	0.01151
	0.156	0.32	0.328	0.231
	0.241	0.278	0.264	0.283		One-way Anova
	0.186	0.375	0.259	0.384		Tukey's multiple comparisons test
	0.171	0.241	0.385	0.292			Summary	Adjusted P Value
	0.167	0.321	0.37	0.266		Scramble - DOX vs. Scramble +DOX	****	<0.0001
	0.147	0.188	0.274	0.171		Scramble +DOX vs. SiVPS35+DOX	ns	0.5601
	0.089	0.307	0.306	0.242		Scramble +DOX vs. SiSNX5/6 +DOX	**	0.0043
	0.156	0.293	0.297	0.171
	0.099	0.25	0.186	0.264
	0.197	0.184	0.273	0.25
	0.132	0.277	0.255	0.228
	0.138	0.236	0.254	0.157
	0.114	0.356	0.322	0.263
	0.154	0.334	0.232	0.305
	0.14	0.365	0.262	0.252
	0.122	0.357		0.295
	0.162	0.334		0.265
	0.112

## Sheet: Figure 5b
	GAA (PELLET)								GAA (PELLET)
	P		I		M				P		I		M
	WT	CLN3 KO	WT	CLN3 KO	WT	CLN3 KO			WT	CLN3 KO	WT	CLN3 KO	WT	CLN3 KO
	1.30847	1.47806	1.22873	0.529658	0.357851	0.237601		Mean	1	1.072	1	0.4228	1	0.1462
	1.11559	1.2814	1.22222	0.425747	0.390108	0.157578		Std. Deviation	0.2892	0.4945	0.2765	0.06018	0.7675	0.06645
	0.9726	1.65427	1.21303	0.425443	0.271057	0.038658		Std. Error of Mean	0.1181	0.2019	0.1129	0.02457	0.3134	0.02713
	0.824997	0.690574	0.882954	0.422961	1.69262	0.184369
	1.24543	0.978924	0.916232	0.353529	2.04438	0.131946
	0.532903	0.350328	0.536832	0.379485	1.24398	0.126924		One-way Anova
								Uncorrected Fisher's LSD
								WT vs. CLN3 KO (I)	*	0.0205
								WT vs. CLN3 KO (M)	**	0.0011

## Sheet: Figure 5c
	GAA (MEDIA)									GAA (MEDIA)
	P		I		M					P		I		M
	WT	CLN3 KO	WT	CLN3 KO	WT	CLN3 KO				WT	CLN3 KO	WT	CLN3 KO	WT	CLN3 KO
	0.455264	3.5475	0.512253	1.22973	0.773307	0.620116			Mean	1	1.072	1	0.4228	1	0.1462
	1.02501	3.00598	1.10393	1.0521	1.46718	0.66562			Std. Deviation	0.2892	0.4945	0.2765	0.06018	0.7675	0.06645
	1.51973	1.21828	1.38382	0.943635	0.759508	0.759061			Std. Error of Mean	0.1181	0.2019	0.1129	0.02457	0.3134	0.02713
									One-way Anova
									Uncorrected Fisher's LSD
										Summary	Adjusted P Value
									WT vs. CLN3 KO (P)	**	0.007

[truncated: 35 more sheets: Figure 5d, Figure 5e, Figure 6a, Figure 6c, Figure 6d, Figure 6e, Figure 6e- Lysosomal area , Figure 7b, Figure 7b- Lysosomal area, Figure 7c, Figure 7c-Lysosomal area, Figure 8a, Figure 8c, Figure 8c-Lysosomal area, Supplementary Fig.1b, Supplementary Fig.1d, Supplementary Fig.1g, Supplementary Fig. 1i, Supplementary Fig. 2c, Supplementary Fig. 2e …]
